# Supplementary material for: KLF family members control expression of genes required for tissue macrophage identities
Source: J Exp Med. 2025 Mar 12;222(5):e20240379. doi: 10.1084/jem.20240379 (PMC11899981; doi:10.1084/jem.20240379)
Supplement: Table S1 — shows the DEGs of LCMs and SCMs. [file jem_20240379_tables1.xlsx]

## Sheet: 20210415WTSvLPMsig
Gene name	baseMean	log2FoldChange	lfcSE	stat	pvalue	padj
Cd226	1457.06	-13.5331	1.58903	8.51659	1.64E-17	7.49E-15
Synpo	1302.41	-13.3712	1.58805	8.41989	3.77E-17	1.57E-14
Hr	962.862	-12.9354	1.59268	8.12179	4.59E-16	1.66E-13
Adgrg5	369.685	-11.5544	1.60049	7.21929	5.23E-13	1.09E-10
Itgax	171.532	-10.4461	1.66135	6.28773	3.22E-10	3.79E-08
Ccr2	3263.85	-10.4343	0.825172	12.645	1.19E-36	1.69E-32
Aff3	160.455	-10.3498	1.67046	6.19579	5.80E-10	6.35E-08
Dpp4	593.928	-10.3269	1.11891	9.22937	2.72E-20	1.92E-17
Lgi3	154.808	-10.2986	1.62585	6.33428	2.38E-10	2.86E-08
Sdc1	149.039	-10.2439	1.63113	6.28024	3.38E-10	3.95E-08
Slc27a3	141.294	-10.1668	1.62922	6.24027	4.37E-10	4.98E-08
Scn4b	136.435	-10.1165	1.6502	6.13046	8.76E-10	9.24E-08
Sh2d1b1	135.216	-10.1034	1.63104	6.19446	5.85E-10	6.36E-08
Fcrls	2203.85	-9.9329	0.897191	11.0711	1.73E-28	4.08E-25
Clcf1	116.041	-9.88315	1.64343	6.01375	1.81E-09	1.83E-07
Wnt11	97.0873	-9.62557	1.64916	5.83663	5.33E-09	4.89E-07
Ddr1	1883.39	-9.53035	0.897641	10.6171	2.48E-26	3.51E-23
Klrk1	81.7918	-9.37804	1.66161	5.64393	1.66E-08	1.35E-06
Ltb4r1	74.8716	-9.25046	1.68571	5.48758	4.07E-08	3.05E-06
Grap2	194.101	-9.13833	1.56466	5.84047	5.21E-09	4.81E-07
Ptchd1	122.317	-9.13781	1.49584	6.1088	1.00E-09	1.04E-07
Klri1	67.2253	-9.09507	1.68902	5.38483	7.25E-08	5.13E-06
Btbd17	65.4075	-9.0548	1.68303	5.38006	7.45E-08	5.23E-06
Gm7353	60.6602	-8.94714	1.7041	5.25036	1.52E-07	9.71E-06
Ndnf	193.329	-8.89485	1.19289	7.45657	8.88E-14	2.16E-11
Flt3	1745.57	-8.88768	0.814258	10.9151	9.77E-28	1.97E-24
Dcstamp	57.0661	-8.85883	1.69432	5.22855	1.71E-07	1.07E-05
Fcrlb	55.3554	-8.8151	1.70847	5.15964	2.47E-07	1.48E-05
Tlr9	1197.71	-8.8032	0.841842	10.4571	1.36E-25	1.60E-22
Adam19	54.1744	-8.78226	1.70757	5.14313	2.70E-07	1.58E-05
Nccrp1	46.4317	-8.5615	1.73029	4.948	7.50E-07	4.03E-05
Sirpb1a	45.2751	-8.52448	1.72746	4.93469	8.03E-07	4.27E-05
Gm29776	43.6667	-8.47279	1.72739	4.90497	9.34E-07	4.82E-05
Slamf7	472.958	-8.43594	0.931861	9.05279	1.39E-19	8.95E-17
Ccdc170	123.077	-8.31787	1.26661	6.56701	5.13E-11	6.88E-09
Pdcd1	38.4607	-8.2899	1.77734	4.66421	3.10E-06	0.000135564
Olfm1	102.166	-8.28677	1.60493	5.16332	2.43E-07	1.45E-05
Rem1	1884.94	-8.21939	0.729025	11.2745	1.75E-29	6.20E-26
Ear2	36.1874	-8.20147	1.76975	4.63425	3.58E-06	0.000152506
Pcdh1	267.326	-8.16462	1.13241	7.20995	5.60E-13	1.13E-10
Pparg	35.195	-8.15335	1.80276	4.52271	6.11E-06	0.000248681
Clec4b1	34.8438	-8.14657	1.78362	4.56744	4.94E-06	0.000204043
Pkp3	33.108	-8.06559	1.85755	4.34206	1.41E-05	0.000516847
H2-Eb1	6750.1	-8.05038	0.74935	10.7432	6.38E-27	1.13E-23
Prrt2	1600.73	-7.81836	0.744812	10.4971	8.91E-26	1.14E-22
Ighm	27.0209	-7.78041	1.83483	4.2404	2.23E-05	0.000779266
Il1b	26.8901	-7.76698	1.88189	4.12721	3.67E-05	0.00119857
Vipr1	26.7547	-7.76641	1.85863	4.17857	2.93E-05	0.000991891
Tmem229a	202.226	-7.70192	1.11893	6.88331	5.85E-12	9.30E-10
Slamf9	1902.79	-7.67749	0.687554	11.1664	5.96E-29	1.68E-25
Cfap99	23.4141	-7.57353	1.84481	4.10532	4.04E-05	0.0012911
Olfr754-ps1	22.4259	-7.51169	1.87258	4.0114	6.04E-05	0.00183074
Gfra2	515.721	-7.47468	0.857605	8.71575	2.89E-18	1.50E-15
Upb1	1164.21	-7.42042	0.777425	9.54486	1.36E-21	1.28E-18
Kcna3	20.9333	-7.41234	1.89343	3.91477	9.05E-05	0.00261552
Cd2	55.5852	-7.39616	1.66249	4.44884	8.63E-06	0.000339899
Acap1	20.6493	-7.39095	2.027	3.64626	0.000266088	0.00656633
Kcnd1	79.6727	-7.38934	1.32514	5.57629	2.46E-08	1.89E-06
Zfp541	20.1828	-7.36017	2.13068	3.45438	0.000551568	0.0118119
Ramp1	18.8942	-7.26416	1.90212	3.81899	0.000134	0.00362827
Arhgap22	49.1258	-7.24322	1.6898	4.28644	1.82E-05	0.000648031
Cd74	587911	-7.23543	0.625729	11.5632	6.33E-31	4.47E-27
Atg9b	124.674	-7.235	1.26836	5.70422	1.17E-08	9.66E-07
Hcn4	18.0862	-7.20156	1.95728	3.67938	0.000233802	0.00589048
Depdc1a	17.9789	-7.1902	2.11437	3.40063	0.000672296	0.0139125
Uck2	63.5463	-7.18453	1.36542	5.26179	1.43E-07	9.17E-06
Hamp2	17.362	-7.1418	1.94288	3.67589	0.000237021	0.00594356
Eme1	27.792	-7.03169	1.71559	4.09871	4.15E-05	0.00132255
Bdh1	24.4226	-7.02802	1.72445	4.0755	4.59E-05	0.00143731
Grin1	46.353	-6.98939	1.7221	4.05864	4.94E-05	0.00153669
Plbd1	13267.1	-6.96966	0.614632	11.3396	8.36E-30	3.94E-26
Clec9a	62.4411	-6.93811	1.348	5.14697	2.65E-07	1.56E-05
Dthd1	15.0679	-6.9379	1.98144	3.50145	0.000462732	0.0103649
Tbc1d10c	15.0568	-6.9312	2.02789	3.41794	0.000630976	0.0131926
Trerf1	1104.42	-6.91999	0.74049	9.34515	9.18E-21	7.63E-18
Lck	14.9025	-6.91366	2.03613	3.3955	0.000685043	0.0140782
Rasd2	80.5152	-6.90375	1.29685	5.32346	1.02E-07	6.89E-06
H2-Ab1	84771.9	-6.87744	0.753467	9.12773	7.00E-20	4.71E-17
Grk3	181.269	-6.83194	0.970042	7.04294	1.88E-12	3.33E-10
Dpf1	14.1067	-6.83145	2.14312	3.18762	0.00143449	0.0257298
Tmem130	13.8984	-6.82149	2.02331	3.37145	0.000747749	0.0149295
Stk32c	13.8716	-6.81776	2.0661	3.29982	0.000967485	0.018454
Cd209g	13.8958	-6.8051	2.07751	3.2756	0.00105437	0.0198701
Ciita	8108.01	-6.8035	0.635859	10.6997	1.02E-26	1.60E-23
BC147527	13.3503	-6.76342	2.03622	3.32155	0.000895193	0.017285
Arhgef10	170.579	-6.76013	0.854099	7.91493	2.47E-15	7.95E-13
Slc4a11	35.0738	-6.75863	1.7529	3.85569	0.000115404	0.00320456
Carmil2	38.7558	-6.75248	1.6914	3.99224	6.55E-05	0.00196413
Kifc1	27.3097	-6.7505	1.90841	3.53724	0.000404333	0.00924733
Tnip3	242.609	-6.74792	0.912472	7.39521	1.41E-13	3.38E-11
Diras2	570.88	-6.70961	0.795464	8.43484	3.32E-17	1.42E-14
Gm10778	11.9277	-6.69527	2.28185	2.93415	0.00334464	0.0501444
Cd209d	12.2861	-6.64638	2.07762	3.19903	0.00137892	0.0250188
Gm44511	11.7573	-6.58094	2.08198	3.16091	0.00157279	0.0274104
Sv2b	97.2071	-6.54894	1.15708	5.65988	1.51E-08	1.24E-06
Ifit1bl1	98.5036	-6.54303	1.17118	5.5867	2.31E-08	1.82E-06
St6galnac3	11.4435	-6.53912	2.11026	3.09872	0.00194359	0.0328204
Inf2	534.397	-6.50673	0.768895	8.46244	2.62E-17	1.16E-14
Ano7	15.1244	-6.4856	1.84814	3.50925	0.000449371	0.0101298
Gsn	50.6961	-6.48408	1.39095	4.66162	3.14E-06	0.000136022
Defb25	10.9524	-6.47706	2.12982	3.04113	0.00235692	0.0382465
Lyzl4	10.5329	-6.42126	2.12367	3.02366	0.00249735	0.0398327
Cx3cr1	171.187	-6.41638	0.952964	6.73307	1.66E-11	2.45E-09
Siglecg	48.1173	-6.38124	1.40626	4.53774	5.69E-06	0.000232275
Slc17a2	53.0014	-6.3449	1.37001	4.6313	3.63E-06	0.000154237
Mrgprb1	10.0343	-6.34315	2.18184	2.90724	0.00364629	0.0532955
Map4k1	1627.36	-6.33662	0.72191	8.77758	1.67E-18	9.44E-16
Gm11545	53.5321	-6.33283	1.36611	4.63565	3.56E-06	0.000152394
Eno1b	9.89057	-6.33042	2.15455	2.93817	0.00330157	0.049643
Spata46	9.73019	-6.30746	2.24293	2.81215	0.00492109	0.0676097
Coro2a	179.873	-6.30573	0.976632	6.45662	1.07E-10	1.34E-08
H2ac7	9.71373	-6.30436	2.16346	2.91402	0.00356813	0.0526979
H2-Aa	23518.7	-6.29525	0.864957	7.2781	3.39E-13	7.36E-11
Hyal5	9.61745	-6.2904	2.19333	2.86797	0.0041311	0.0591226
Dhcr24	77.3292	-6.27228	1.17628	5.33231	9.70E-08	6.59E-06
Gstp3	9.48438	-6.26861	2.17869	2.87724	0.00401166	0.0577401
Esyt3	37.5532	-6.23867	1.40516	4.43982	9.00E-06	0.00035349
Igsf9	945.561	-6.23602	0.730757	8.53364	1.42E-17	6.68E-15
Gm17944	26.2874	-6.23582	1.79582	3.47241	0.000515806	0.0113021
Dntt	9.16443	-6.22032	2.19311	2.8363	0.00456398	0.0638054
Prss27	148.264	-6.21041	0.957729	6.48451	8.90E-11	1.15E-08
Zfyve28	111.922	-6.19719	1.07618	5.75849	8.49E-09	7.47E-07
Nrxn2	336.791	-6.19015	0.809493	7.64695	2.06E-14	5.78E-12
Shisa8	8.97261	-6.18982	2.20438	2.80797	0.00498554	0.0683469
Gm49395	8.68048	-6.1356	2.23616	2.74381	0.00607303	0.0792578
Enthd1	8.3407	-6.08484	2.26011	2.69228	0.00709663	0.0884184
Slc9a4	29.7101	-6.08482	1.57511	3.86311	0.000111955	0.00313962
Cebpe	494.311	-6.07286	0.728114	8.34054	7.40E-17	2.83E-14
Plekho1	107.546	-6.06467	1.08698	5.57937	2.41E-08	1.86E-06
Trbc2	8.22409	-6.06416	2.25257	2.69211	0.00710025	0.0884184
Klri2	62.8525	-6.01364	1.22594	4.90532	9.33E-07	4.82E-05
Egr3	10.9883	-5.99272	2.01211	2.97832	0.0028983	0.0448681
F2rl2	107.247	-5.96456	1.01728	5.86327	4.54E-09	4.22E-07
Cd3e	38.2723	-5.88574	1.42227	4.13826	3.50E-05	0.00114762
Klk13	1448.28	-5.82472	0.661361	8.80717	1.28E-18	7.56E-16
Celf4	1045	-5.7526	0.64711	8.88967	6.13E-19	3.77E-16
Slamf8	53.2632	-5.73047	1.21008	4.7356	2.18E-06	9.86E-05
Coro1a	863.16	-5.72428	0.683236	8.37819	5.37E-17	2.11E-14
Fcho1	1001.54	-5.70174	0.96677	5.89772	3.69E-09	3.47E-07
Rasgrp1	137.729	-5.68853	0.826444	6.88313	5.86E-12	9.30E-10
N4bp3	11.8167	-5.68278	2.01324	2.82271	0.00476197	0.0661156
Tenm4	1903.12	-5.67836	0.81682	6.9518	3.61E-12	6.00E-10
Gm14325	15.8867	-5.66803	1.6574	3.41982	0.000626615	0.0131209
Gpr141	13.8581	-5.66672	1.95515	2.89836	0.00375119	0.0544346
Ankrd13b	47.8492	-5.60645	1.22184	4.58853	4.46E-06	0.000187211
Stxbp6	233.468	-5.58928	0.782113	7.14638	8.91E-13	1.70E-10
Ckap2l	32.7062	-5.58441	1.47623	3.78289	0.000155017	0.00411844
Gm9973	33124.3	-5.5839	0.724038	7.71216	1.24E-14	3.80E-12
Spint1	36.7185	-5.55317	1.42794	3.88893	0.000100689	0.00286923
Kcnn4	554.71	-5.52924	0.722105	7.65712	1.90E-14	5.49E-12
Kcnq1	287.375	-5.52264	0.739304	7.47005	8.02E-14	2.05E-11
Cadm3	17.1247	-5.4638	1.78089	3.06802	0.00215483	0.0356215
Spdl1	18.6405	-5.43515	1.94136	2.79966	0.00511567	0.0693239
Gm15280	16672.5	-5.41721	0.73323	7.38815	1.49E-13	3.51E-11
Tspan2	36.3914	-5.39875	1.2241	4.4104	1.03E-05	0.000397373
Smim5	121.507	-5.36318	0.931961	5.75473	8.68E-09	7.57E-07
Il1rl2	12.9674	-5.35712	2.01287	2.66144	0.00778075	0.0941353
Pianp	37.4287	-5.35305	1.42006	3.76959	0.000163514	0.00430375
Gatm	69.2034	-5.31733	1.0724	4.95834	7.11E-07	3.85E-05
Akr1c18	138.835	-5.28521	0.886791	5.95992	2.52E-09	2.46E-07
Tlr11	525.967	-5.27639	0.729315	7.23472	4.66E-13	9.84E-11
Pcolce2	12.8126	-5.25151	1.97295	2.66176	0.00777336	0.0941353
Tbc1d9	103.394	-5.22108	1.07076	4.87607	1.08E-06	5.44E-05
Mgl2	375.198	-5.09875	0.703678	7.24586	4.30E-13	9.20E-11
Haao	334.814	-5.09147	0.732413	6.95164	3.61E-12	6.00E-10
Hic1	44.0292	-5.08582	1.23763	4.10931	3.97E-05	0.00127189
Nfatc2	549.481	-5.08484	0.796343	6.38524	1.71E-10	2.09E-08
Gpr21	13.3063	-5.07837	1.77807	2.85612	0.00428854	0.0609801
Ksr2	31.5461	-5.0586	1.40023	3.6127	0.000303028	0.00732136
Rhof	36.3635	-5.04148	1.32763	3.79735	0.000146251	0.00392242
Palld	360.042	-5.04094	0.740363	6.80874	9.85E-12	1.50E-09
Phlda1	1011.39	-4.99822	0.769013	6.49953	8.06E-11	1.05E-08
Tmem92	20.9318	-4.99372	1.56865	3.18346	0.00145527	0.0259379
Zdhhc23	466.232	-4.95598	0.765884	6.47092	9.74E-11	1.23E-08
Hepacam2	262.595	-4.95494	0.803494	6.16674	6.97E-10	7.46E-08
Hrh1	40.4913	-4.94688	1.18989	4.15742	3.22E-05	0.00106789
9830107B12Rik	299.435	-4.92477	0.75188	6.54994	5.76E-11	7.60E-09
Skap1	36.5399	-4.8794	1.63251	2.98889	0.00279994	0.0435392
Skint3	406.999	-4.86752	0.718445	6.77507	1.24E-11	1.85E-09
Traf1	77.1167	-4.86475	0.986346	4.93209	8.14E-07	4.31E-05
Retnla	35647.2	-4.85427	0.607355	7.99247	1.32E-15	4.53E-13
Xkrx	102.051	-4.83743	0.978753	4.94245	7.71E-07	4.13E-05
Lilra6	177.751	-4.82218	0.810903	5.94668	2.74E-09	2.63E-07
Sntg1	18.159	-4.81541	1.63309	2.94865	0.00319168	0.048299
Carns1	52.9225	-4.7757	1.00995	4.72864	2.26E-06	0.00010142
Arap2	69.3155	-4.73495	0.976227	4.85026	1.23E-06	6.07E-05
Ppp1r16b	223.405	-4.71893	0.741719	6.36215	1.99E-10	2.40E-08
Cnn3	824.716	-4.71497	0.646001	7.29871	2.91E-13	6.42E-11
H2-DMb1	92.4358	-4.71056	0.882071	5.34034	9.28E-08	6.33E-06
Otof	131.095	-4.69431	1.01221	4.63767	3.52E-06	0.000151374
Sox8	22.7186	-4.64513	1.45864	3.18457	0.00144968	0.0258709
Ms4a4c	25.095	-4.64028	1.37111	3.38431	0.000713571	0.0143875
A530064D06Rik	3928.16	-4.59393	0.638564	7.19415	6.29E-13	1.23E-10
Klrb1b	34.8617	-4.59307	1.38591	3.31413	0.000919296	0.017654
Clec4a2	145.366	-4.588	0.912312	5.02898	4.93E-07	2.74E-05
Gm21011	15.3836	-4.54651	1.70006	2.67432	0.00748803	0.0920312
Ngfr	34.5814	-4.53539	1.27632	3.55348	0.000380172	0.00880877
Crip2	33.5152	-4.48788	1.27381	3.5232	0.000426372	0.00967311
Treml2	22.2674	-4.4665	1.27871	3.49298	0.000477659	0.0106654
Clec4g	40.2593	-4.4563	1.24936	3.56687	0.000361271	0.00845399
Kazald1	16.5526	-4.44933	1.68106	2.64674	0.00812721	0.0969367
Itgb8	31.7697	-4.43422	1.26549	3.50396	0.000458392	0.0103003
Pstpip1	720.385	-4.43034	0.67343	6.57876	4.74E-11	6.45E-09
H2-DMb2	77.1763	-4.4285	0.919819	4.81454	1.48E-06	7.05E-05
Dclk2	138.94	-4.42342	0.846354	5.22644	1.73E-07	1.08E-05
Omp	116.269	-4.26476	0.865364	4.92828	8.30E-07	4.37E-05
Gm44216	83.0136	-4.2635	1.0519	4.05315	5.05E-05	0.00156632
Trim7	62.086	-4.18352	0.937009	4.46475	8.02E-06	0.000319156
Xlr4b	39.6511	-4.1583	1.17457	3.54026	0.000399727	0.00917166
Plcl1	528.37	-4.15518	0.690379	6.01869	1.76E-09	1.79E-07
Nlrp1c-ps	374.694	-4.11687	0.774378	5.31635	1.06E-07	7.06E-06
Cdk14	273.777	-4.10964	0.754567	5.44635	5.14E-08	3.71E-06
Prr5l	2085.64	-4.05269	0.64614	6.27214	3.56E-10	4.13E-08
Plagl1	20.6313	-4.03747	1.40489	2.87387	0.00405482	0.0582427
Gm17655	32.3734	-4.0217	1.17133	3.43343	0.000595987	0.0125727
Kmo	89.5106	-4.00522	0.972892	4.11682	3.84E-05	0.00123961
Bcl11a	422.524	-3.96547	0.724003	5.47715	4.32E-08	3.20E-06
Zbtb32	17.888	-3.95419	1.48634	2.66036	0.00780576	0.0941353
Trim46	399.947	-3.92985	0.826473	4.75497	1.98E-06	9.08E-05
Fndc7	49.1325	-3.92714	1.03614	3.79017	0.000150544	0.00402228
Prss30	60.0132	-3.92255	0.942848	4.16032	3.18E-05	0.00106191
Nr4a2	34.7493	-3.91377	1.0192	3.84006	0.000123005	0.00339561
Dna2	1056.57	-3.9101	0.780945	5.00688	5.53E-07	3.04E-05
Slc22a4	163.71	-3.9005	0.744602	5.23837	1.62E-07	1.03E-05
Ddit4	64.2938	-3.90027	1.06181	3.67323	0.000239503	0.00597026
Gpr18	27.8837	-3.89641	1.23801	3.14732	0.00164772	0.0285404
Nim1k	27.0938	-3.88679	1.21564	3.19731	0.00138714	0.0250713
Prelid3b	35.3583	-3.88356	1.08859	3.56751	0.000360385	0.00844722
Slc13a3	1491.74	-3.88254	0.624289	6.21913	5.00E-10	5.56E-08
Cd52	790.477	-3.88059	0.648096	5.98768	2.13E-09	2.10E-07
Magi2	30.8606	-3.87937	1.11147	3.4903	0.000482476	0.0106886
Amz1	67.2077	-3.87076	0.978411	3.95617	7.62E-05	0.00224263
Iho1	92.8562	-3.85938	0.829062	4.65512	3.24E-06	0.00013953
Egr2	617.975	-3.85757	0.670804	5.75067	8.89E-09	7.71E-07
Chst11	31.5735	-3.84008	1.1757	3.2662	0.00109001	0.0204517
Slc9a7	603.765	-3.83359	0.726013	5.28033	1.29E-07	8.40E-06
Nsl1	111.143	-3.76372	0.807369	4.66171	3.14E-06	0.000136022
Susd1	509.569	-3.75945	0.654044	5.748	9.03E-09	7.75E-07
1700025G04Rik	203.326	-3.67403	0.758143	4.84609	1.26E-06	6.18E-05
Plxnd1	354.278	-3.66302	0.749977	4.88418	1.04E-06	5.24E-05
Ptger2	274.551	-3.6539	0.769528	4.74824	2.05E-06	9.33E-05
Syne1	244.503	-3.64081	0.754869	4.82309	1.41E-06	6.80E-05
Clec10a	325.251	-3.62933	0.824679	4.4009	1.08E-05	0.000408501
Arsi	66.8951	-3.62847	0.968348	3.74707	0.000178912	0.00463991
Opcml	18.8908	-3.61356	1.3518	2.67315	0.00751436	0.0922745
Gm14548	209.691	-3.60442	0.724814	4.97289	6.60E-07	3.61E-05
Syn1	509.735	-3.59885	0.987002	3.64624	0.000266104	0.00656633
Rab11fip1	2761.61	-3.59646	0.816567	4.40436	1.06E-05	0.000403105
Plxdc1	27.1129	-3.59554	1.26423	2.84405	0.00445444	0.0627709
Napsa	58.195	-3.58521	0.959954	3.73478	0.00018788	0.0048458
Itga1	59.4626	-3.58098	1.04144	3.43849	0.000584969	0.0123772
Cd209a	536.421	-3.57885	0.685675	5.21946	1.79E-07	1.11E-05
Tes	50.3817	-3.57803	1.01504	3.52501	0.00042346	0.00962248
Cyp2s1	85.7422	-3.55733	1.02616	3.46666	0.000526975	0.0113888
Efcab11	45.3555	-3.54928	1.06156	3.34345	0.000827448	0.016334
Socs6	6623.2	-3.54477	0.612925	5.78337	7.32E-09	6.55E-07
Mansc1	24.1603	-3.54429	1.25785	2.81773	0.00483646	0.0667564
Ext1	146.943	-3.53912	0.758766	4.66431	3.10E-06	0.000135564
Spn	2451.56	-3.53775	0.627115	5.6413	1.69E-08	1.36E-06
Rps2-ps10	30.9051	-3.52802	1.25372	2.81405	0.00489219	0.067394
Mras	236.457	-3.51901	0.856256	4.10977	3.96E-05	0.00127189
Slc28a2b	21.04	-3.503	1.29234	2.71058	0.00671654	0.0853702
Il2rb	118.173	-3.49361	0.819744	4.26182	2.03E-05	0.000714688
Cyfip2	52.9251	-3.48489	1.04666	3.32955	0.000869873	0.0169219
Acot11	134.046	-3.48447	0.869964	4.0053	6.19E-05	0.00186715
Thsd4	817.099	-3.48444	0.691834	5.03653	4.74E-07	2.66E-05
Tpk1	137.973	-3.47313	0.795353	4.36678	1.26E-05	0.000471472
Tchp	164.283	-3.45186	0.907497	3.80371	0.000142544	0.00383035
Lef1	23.628	-3.44399	1.27911	2.69249	0.00709202	0.0884184
Acvrl1	43.9946	-3.43768	1.12538	3.05469	0.00225296	0.0369412
Dusp5	38.2346	-3.43011	1.23185	2.78452	0.00536067	0.0719542
Vmn2r113	80.64	-3.42001	0.839167	4.07548	4.59E-05	0.00143731
Mamdc2	590.153	-3.41816	0.737556	4.63444	3.58E-06	0.000152506
Ggt5	45.2423	-3.40386	1.07369	3.17024	0.00152316	0.0268098
Lemd2	195.235	-3.40278	0.774026	4.3962	1.10E-05	0.000416312
Nlrp1a	218.128	-3.39101	0.70845	4.78652	1.70E-06	7.97E-05
Phf11c	29.696	-3.36424	1.11816	3.00871	0.00262356	0.0414317
Dusp10	48.7706	-3.3583	0.961758	3.49184	0.000479707	0.0106725
Sox12	76.7287	-3.35502	0.86947	3.8587	0.000113993	0.0031716
Aldh1a2	384.267	-3.33416	0.801769	4.1585	3.20E-05	0.00106535
Ptprs	1114.76	-3.32954	0.743402	4.47878	7.51E-06	0.00029973
Gpr141b	178.304	-3.32562	0.72577	4.5822	4.60E-06	0.000191839
Gpr132	1162.29	-3.32181	0.713444	4.65602	3.22E-06	0.000139343
Slc52a3	272.548	-3.31267	0.708193	4.67763	2.90E-06	0.000128581
Adora2a	148.414	-3.28632	0.827429	3.97172	7.14E-05	0.00211876
Acsl3	34.1216	-3.26659	1.05447	3.09785	0.00194933	0.0328389
Ifit2	88.6824	-3.23121	0.814162	3.96875	7.22E-05	0.00213873
Qpct	126.662	-3.20992	0.891246	3.60161	0.000316255	0.0075604
Ccnd2	1201.04	-3.20394	1.02723	3.11902	0.00181456	0.0310496
Prc1	370.245	-3.19056	0.882545	3.61518	0.000300141	0.00726402
Evl	203.521	-3.17767	0.750336	4.23499	2.29E-05	0.000795682
Slco3a1	1365.74	-3.17059	0.63143	5.02129	5.13E-07	2.84E-05
Prex2	93.7419	-3.16014	0.777538	4.06428	4.82E-05	0.00150326
Plpp2	596.619	-3.15373	0.651385	4.84158	1.29E-06	6.24E-05
Slc5a3	151.017	-3.15264	0.782432	4.02928	5.59E-05	0.00171163
Bri3bp	114.168	-3.15234	0.787055	4.00523	6.20E-05	0.00186715
Bcl2a1d	43.3072	-3.14431	1.15577	2.72052	0.00651795	0.0836737
Kctd17	1851.64	-3.13211	0.738666	4.24023	2.23E-05	0.000779266
Rnf150	84.3756	-3.12066	1.03883	3.004	0.00266454	0.0418765
Arhgap26	10534.5	-3.11808	0.704015	4.429	9.47E-06	0.000367607
Stk39	60.7351	-3.11092	0.983742	3.16233	0.0015651	0.0273921
Nup210	488.746	-3.10844	0.683893	4.54522	5.49E-06	0.000225482
Ltb4r2	33.8258	-3.08284	1.16048	2.65651	0.00789541	0.0949734
Stac2	130.418	-3.07958	0.910899	3.38081	0.000722713	0.0145303
Scn2b	30.0995	-3.07684	1.13298	2.7157	0.00661352	0.0844403
Map7	186.23	-3.06072	0.857323	3.57009	0.000356861	0.00839246
Vmn1r188	29.56	-3.05492	1.13398	2.69397	0.00706075	0.0883938
Rtl5	136.9	-3.04374	0.766036	3.97336	7.09E-05	0.00210866
Gpr68	45.8135	-3.03994	1.04375	2.91252	0.00358524	0.0528331
Sema4a	2046.17	-3.03738	0.709593	4.28045	1.87E-05	0.000664031
Aldh8a1	64.7695	-3.03487	0.927336	3.27268	0.00106533	0.0200231
Fgd2	547.22	-3.03008	0.72906	4.15615	3.24E-05	0.00107134
Mrc1	1318.73	-3.01113	0.693227	4.34364	1.40E-05	0.000514484
Adgra2	163.862	-3.00882	0.769396	3.91063	9.21E-05	0.00264996
Aurkb	60.6291	-2.9952	0.881997	3.39594	0.000683942	0.0140782
Crybg2	155.645	-2.98176	0.909945	3.27686	0.0010497	0.0198347
Acss1	929.753	-2.98124	0.767381	3.88495	0.000102351	0.00289905
Rnaseh1	41.1732	-2.97476	0.957387	3.10717	0.00188891	0.0320887
Ccdc88a	528.428	-2.9747	0.650904	4.5701	4.87E-06	0.000202055
Glipr2	7674.42	-2.96287	0.71917	4.11984	3.79E-05	0.00122869
Rpl21-ps8	43.0948	-2.95969	0.994007	2.97754	0.00290572	0.0448776
Ercc6l	89.5683	-2.9587	0.838143	3.53007	0.000415451	0.00946017
Tnxb	57.0042	-2.95845	0.960258	3.08089	0.00206382	0.0344319
Naaa	3181.23	-2.95419	0.620704	4.75942	1.94E-06	8.97E-05
Atp8b2	328.952	-2.95196	0.770439	3.83153	0.000127348	0.0034815
Cass4	474.739	-2.94498	0.672312	4.38038	1.18E-05	0.000446531
Pclaf	79.0499	-2.93982	0.840877	3.49614	0.000472037	0.0105566
Vdr	83.6007	-2.90591	0.950355	3.05771	0.00223035	0.0366556
Arhgap27	270.212	-2.9038	0.67935	4.27437	1.92E-05	0.00067898
Plekhm2	85.0994	-2.88299	0.980373	2.9407	0.00327467	0.0493435
Gm16103	96.738	-2.88086	0.811276	3.55102	0.000383744	0.00886247
Niban1	917.949	-2.86945	0.671837	4.27105	1.95E-05	0.000687449
Olfr1033	455.155	-2.85597	0.658577	4.33657	1.45E-05	0.000527201
Nxpe3	94.0361	-2.84394	0.810334	3.50959	0.000448799	0.0101298
Dhrs9	132.572	-2.8415	0.740528	3.83713	0.00012448	0.00341631
Nrp2	96.4085	-2.83685	0.821055	3.45513	0.000550029	0.0117968
Sqle	71.4425	-2.82828	1.04402	2.70902	0.00674817	0.0855413
Trim36	42.4191	-2.82655	1.0387	2.72124	0.00650385	0.0836446
Nbl1	407.973	-2.82321	0.794075	3.55534	0.000377486	0.00876089
Olfr1090	37.6627	-2.80726	1.00129	2.80364	0.00505291	0.0689362
Tmem198	443.877	-2.79513	0.666984	4.19071	2.78E-05	0.00094709
Ythdc2	158.875	-2.7903	0.771138	3.61841	0.000296415	0.00718615
Ece1	263.758	-2.7899	0.77038	3.62146	0.000292941	0.00711415
Nr4a3	63.6423	-2.76808	0.945977	2.92615	0.0034318	0.0512197
Ccna2	726.691	-2.75831	0.754686	3.65492	0.000257267	0.00637931
Kctd12	4489.54	-2.75405	0.644073	4.27599	1.90E-05	0.000675772
Rtn1	63.7804	-2.74859	0.906689	3.03146	0.00243377	0.0390503
Psmd14	247.445	-2.74118	0.703165	3.89834	9.69E-05	0.00277113
Ahr	246.126	-2.73757	0.814414	3.36139	0.000775499	0.0153945
Kbtbd6	64.3735	-2.72843	0.86151	3.16703	0.00154006	0.0270064
Depp1	170.681	-2.72744	0.845231	3.22686	0.00125155	0.0229435
Adam22	73.6663	-2.7224	0.840424	3.23932	0.00119816	0.022108
Strip2	229.797	-2.7129	0.706601	3.83937	0.000123349	0.00339848
Psd4	480.292	-2.70991	0.759852	3.56636	0.000361973	0.00845641
Cpm	122.602	-2.70906	0.773461	3.50252	0.000460881	0.0103398
Plp2	230.174	-2.68735	0.720417	3.73027	0.000191277	0.00492441
Mcub	276.866	-2.6872	0.68398	3.92877	8.54E-05	0.00249338
Abhd15	726.532	-2.68572	0.747999	3.59054	0.000329992	0.00786526
Atp8b4	461.292	-2.67748	0.648854	4.12648	3.68E-05	0.00119964
Me2	1658.63	-2.67468	0.643172	4.15858	3.20E-05	0.00106535
Rps28	39.8813	-2.66037	0.9603	2.77036	0.00559948	0.0740347
Gm16139	40.9801	-2.63542	0.983521	2.67957	0.0073716	0.0912348
Gbp4	43.8575	-2.63313	0.936365	2.81208	0.0049222	0.0676097
Shank1	418.031	-2.62902	0.660912	3.97787	6.95E-05	0.00207781
Bphl	363.031	-2.62065	0.861354	3.04247	0.00234644	0.0381977
Mfng	95.419	-2.61158	0.850395	3.07103	0.00213324	0.0353888
Cnn2	293.277	-2.61142	0.68194	3.8294	0.000128455	0.00350499
2310022A10Rik	2287.17	-2.60546	0.809463	3.21875	0.00128753	0.0235419
Itgal	566.896	-2.59622	0.799464	3.24745	0.00116444	0.021514
Pdgfb	90.4932	-2.58797	0.932588	2.77504	0.00551954	0.0733207
Mxd3	191.066	-2.58307	0.744548	3.46931	0.000521795	0.0113021
Anxa2	954.87	-2.58216	0.664241	3.88738	0.000101331	0.00287592
Ryr1	100.616	-2.57843	0.832002	3.09907	0.00194129	0.0328204
Axl	7279.38	-2.57838	0.638309	4.03939	5.36E-05	0.00165021
Ass1	133.049	-2.57534	0.743729	3.46274	0.000534698	0.0115336
Prr33	261.587	-2.56702	0.706351	3.6342	0.00027884	0.00680678
Mpzl3	170.097	-2.54022	0.755263	3.36335	0.000770016	0.0153287
Otulinl	113.327	-2.52023	0.838688	3.00497	0.00265607	0.0418517
Relt	2431.18	-2.50668	0.825795	3.03548	0.00240156	0.038832
Vav2	185.258	-2.50613	0.764643	3.27751	0.00104726	0.0198153
Cd2ap	954.419	-2.5058	0.698127	3.58931	0.000331553	0.00788917
Tmem154	2114.54	-2.50053	0.780019	3.20573	0.00134722	0.0245382
Zfp933	58.6505	-2.49846	0.87664	2.85004	0.0043714	0.0618957
Gramd4	187.634	-2.49732	0.726025	3.43971	0.000582328	0.0123583
Gapt	2730.32	-2.49532	0.639791	3.90022	9.61E-05	0.00275532
Batf3	98.2517	-2.47933	0.930441	2.66468	0.0077062	0.0934931
Chn2	318.254	-2.47324	0.739019	3.34666	0.000817913	0.0161684
Arl2bp	2623.27	-2.44547	0.628784	3.88921	0.000100571	0.00286923
Chil5	54.6474	-2.4419	0.919766	2.65491	0.00793284	0.0952615
Cenpe	70.8044	-2.43403	0.840256	2.89677	0.00377022	0.0546161
Cenpi	387.489	-2.42535	0.726479	3.3385	0.000842334	0.0165125
Kif15	69.8538	-2.41454	0.904175	2.67044	0.0075753	0.0928319
Fnbp1	6803.42	-2.41063	0.768715	3.13592	0.00171314	0.0295286
Gm18304	63.8328	-2.40335	0.848437	2.83268	0.0046159	0.0644039
Lgals3	125.397	-2.40276	0.758598	3.16737	0.00153827	0.0270064
Ankrd37	106.028	-2.39621	0.780813	3.06886	0.00214874	0.0355624
4930503L19Rik	149.834	-2.39367	0.769323	3.1114	0.001862	0.0316697
Neil3	170.107	-2.38781	0.817627	2.92041	0.00349573	0.051791
Hopx	68.1593	-2.38416	0.856949	2.78215	0.00540009	0.0722773
Psat1	256.259	-2.372	0.741755	3.19782	0.00138468	0.0250591
Nabp1	614.128	-2.36439	0.663957	3.56107	0.000369349	0.00860029
Gm3052	564.901	-2.35788	0.679384	3.47062	0.000519257	0.0113021
Dlg4	73.3966	-2.35647	0.860962	2.73702	0.0061998	0.0804668
Cacnb1	122.941	-2.354	0.827694	2.84405	0.00445445	0.0627709
Kitl	90.4074	-2.35049	0.807109	2.91224	0.00358849	0.0528331
Pde7a	101.676	-2.34148	0.789998	2.9639	0.00303763	0.046415
Pkmyt1	162.085	-2.33886	0.789768	2.96145	0.00306193	0.0466854
Kank3	581.73	-2.33256	0.668139	3.49112	0.000480997	0.0106725
Dennd2d	115.457	-2.32133	0.76481	3.03517	0.00240399	0.038832
Gm26956	1406.8	-2.28556	0.72578	3.14912	0.00163765	0.0284356
Ifi209	146.309	-2.28488	0.732814	3.11795	0.00182114	0.031087
Il1rl1	657.546	-2.27899	0.641913	3.5503	0.00038479	0.00887214
Dhrs13	817.176	-2.26341	0.652376	3.46948	0.000521465	0.0113021
Padi2	3959.67	-2.25711	0.820641	2.75042	0.00595194	0.0778774
Septin6	797.12	-2.2482	0.641111	3.50672	0.000453659	0.0102102
Phf19	205.322	-2.23614	0.822143	2.71989	0.00653031	0.0836803
Adora3	70.3945	-2.2351	0.827656	2.70051	0.00692325	0.087058
Foxk2	74.8397	-2.22681	0.834438	2.66863	0.00761605	0.0930382
Fam189b	322.687	-2.21436	0.826008	2.6808	0.00734457	0.0909806
Fanca	93.6813	-2.20713	0.819816	2.69222	0.00709775	0.0884184
Flvcr1	542.103	-2.20671	0.69822	3.16048	0.00157508	0.0274164
Phactr2	4550.73	-2.20642	0.65032	3.39282	0.00069178	0.0141295
Gm10177	98.456	-2.19509	0.780965	2.81073	0.00494286	0.0678276
Ptpn22	1189.38	-2.19338	0.631939	3.47087	0.000518767	0.0113021
Ndfip1	167.269	-2.19142	0.809453	2.70728	0.00678372	0.0857612
4930523C07Rik	564.914	-2.19034	0.63615	3.44311	0.000575067	0.0122594
Ptprc	1484.92	-2.1707	0.662611	3.27598	0.00105296	0.0198698
Ncapg2	140.813	-2.15797	0.776208	2.78015	0.00543342	0.072449
Smo	510.457	-2.14138	0.677341	3.16145	0.00156984	0.0273928
Miga2	125.164	-2.11936	0.79528	2.66492	0.00770069	0.0934931
Zfp729a	137.687	-2.11794	0.727969	2.90938	0.00362151	0.053153
Prkcd	5562.41	-2.10407	0.640408	3.28551	0.00101797	0.0192868
Mki67	165.767	-2.10105	0.742535	2.82956	0.00466118	0.0649076
Gm2a	2336.3	-2.0961	0.610889	3.43122	0.000600863	0.0126378
Slc39a14	121.888	-2.07088	0.741836	2.79156	0.00524552	0.0706096
Uchl4	169.708	-2.06574	0.737771	2.79998	0.00511063	0.0693239
Dcst1	128.779	-2.06281	0.735516	2.80458	0.00503825	0.068869
Nlrp1b	313.935	-2.05683	0.679971	3.02488	0.0024873	0.0397238
Ezr	246.407	-2.05405	0.70556	2.91123	0.0036001	0.0528937
Sulf2	1137.24	-2.04289	0.648003	3.15259	0.00161828	0.0281338
Hhat	130.412	-2.03623	0.748427	2.72068	0.00651472	0.0836737
Trmt11	102.062	-2.01886	0.760117	2.65599	0.00790756	0.0950386
Adora2b	761.505	-2.01233	0.688558	2.92253	0.00347202	0.0515103
Ptafr	886.07	-2.01218	0.701699	2.86758	0.00413626	0.0591226
Macroh2a1	3709.36	-1.99978	0.688899	2.90287	0.0036976	0.0537674
Limd1	1363.71	-1.9996	0.630426	3.17182	0.00151486	0.0266971
Emb	5325.17	-1.99026	0.719914	2.76457	0.00569972	0.0749394
Fbrsl1	482.607	-1.97956	0.642588	3.0806	0.00206581	0.0344319
Cacna1a	528.388	-1.95922	0.650804	3.01046	0.00260848	0.0412397
Inpp4b	220.977	-1.94164	0.683152	2.84218	0.00448066	0.062952
Pid1	1307.57	-1.93445	0.631844	3.06159	0.00220165	0.0362259
Uvrag	2299.18	-1.90572	0.648785	2.93737	0.00331009	0.0497182
Rhoh	1102.86	-1.90128	0.66338	2.86605	0.00415634	0.0593391
Sh3rf1	407.882	-1.88741	0.703393	2.68329	0.00729026	0.0906249
Plxna4	2389.51	-1.88636	0.660173	2.85737	0.00427174	0.0608636
Nckipsd	651.062	-1.88298	0.679625	2.77061	0.00559513	0.0740347
Efhd2	5699.03	-1.88126	0.694979	2.70692	0.006791	0.0857765
Chsy1	999.103	-1.87082	0.700615	2.67025	0.00757945	0.0928319
Ctsh	1076.65	-1.86807	0.646708	2.88859	0.00386978	0.0558686
Jarid2	313.524	-1.85271	0.69467	2.66703	0.00765246	0.0932804
Eps8	1355.26	-1.84978	0.621301	2.97727	0.00290823	0.0448776
Dok2	5464.43	-1.78338	0.608082	2.9328	0.00335922	0.0502958
Mcm5	1467.39	-1.78088	0.66425	2.68105	0.00733926	0.0909806
Slc16a3	563.897	-1.77991	0.660793	2.6936	0.00706849	0.0884125
Unc119	339.353	-1.76807	0.668939	2.64309	0.00821523	0.0977391
Capn2	909.521	-1.74655	0.640048	2.72878	0.0063569	0.0822035
Gm17132	571.113	-1.72402	0.641709	2.68661	0.00721819	0.089808
Csf2ra	6102.18	-1.68391	0.615995	2.73363	0.00626396	0.0812246
Oxct1	848.753	-1.6829	0.634503	2.65232	0.00799411	0.0955911
Tln1	8214.25	1.63819	0.618597	-2.64824	0.00809118	0.0966701
Ano6	1121.49	1.67623	0.625974	-2.6778	0.00741078	0.0914452
Pla2g15	990.413	1.67871	0.628083	-2.67275	0.00752317	0.0923025
Eif1ad	1310.11	1.68959	0.620498	-2.72295	0.00647014	0.0832868
Pdia5	1413.2	1.70407	0.631527	-2.69833	0.00696877	0.0873971
Laptm5	125571	1.71731	0.610508	-2.81292	0.00490934	0.0675644
Garre1	1478.79	1.722	0.621956	-2.76868	0.00562838	0.0743472
Fn3krp	4464.37	1.72848	0.639531	-2.70273	0.00687723	0.0865564
Mov10	3651.49	1.73597	0.607797	-2.85617	0.0042878	0.0609801
Hexa	4288.62	1.77522	0.629131	-2.8217	0.00477706	0.066195
Znfx1	3602.02	1.77632	0.641887	-2.76734	0.00565151	0.074583
Fam219a	992.952	1.81216	0.651279	-2.78247	0.00539476	0.0722744
Zfp362	1218.61	1.81275	0.635327	-2.85325	0.00432748	0.0613487
Smpd1	579.802	1.81371	0.680739	-2.66433	0.00771416	0.0935094
Slc22a17	545.021	1.82864	0.662367	-2.76076	0.00576666	0.0757491
Retsat	1518.02	1.86011	0.648599	-2.86789	0.00413217	0.0591226
Gng12	846.6	1.86361	0.690382	-2.69939	0.0069467	0.0872752
Zhx2	2508.66	1.87629	0.640201	-2.93078	0.00338114	0.0505704
Plppr3	744.95	1.88145	0.691932	-2.71912	0.00654554	0.0837996
Pcyox1	1284.56	1.89162	0.629748	-3.00377	0.00266654	0.0418765
Cd300a	817.968	1.89275	0.689151	-2.74649	0.00602366	0.0786862
Nrip1	1592.47	1.9039	0.658586	-2.89089	0.00384152	0.0555743
Alox5	2601.88	1.90568	0.610255	-3.12276	0.00179162	0.0307315
Tgfbr1	1163.94	1.90671	0.691988	-2.75541	0.00586179	0.0768557
Rbm43	1467.88	1.91569	0.725731	-2.63967	0.00829865	0.0984829
Glb1	432.783	1.92365	0.65332	-2.94442	0.00323564	0.0488123
Eef1d	9064.13	1.92792	0.716057	-2.69241	0.00709371	0.0884184
1600014C10Rik	315.625	1.92886	0.675687	-2.85466	0.00430823	0.0611986
Papolg	278.378	1.93759	0.706602	-2.74212	0.00610439	0.0795203
Irf2	3313.3	1.93873	0.641248	-3.02337	0.00249976	0.0398327
Arntl	245.944	1.93945	0.7229	-2.68288	0.00729907	0.0906547
Lars2	1.62593e+06	1.94275	0.68066	-2.85422	0.00431432	0.0612235
Tiam2	1701.57	1.94624	0.63052	-3.08673	0.00202374	0.0338692
6430548M08Rik	3392.43	1.95642	0.688134	-2.84308	0.00446792	0.0628354
Ints7	814.669	1.95652	0.722119	-2.70942	0.00674016	0.0855166
Msr1	1937.99	1.96171	0.645051	-3.04117	0.00235657	0.0382465
Prmt5	919.208	1.96476	0.664327	-2.95752	0.00310124	0.0471828
Riox1	267.265	1.96835	0.711563	-2.76624	0.00567068	0.0746966
Dnase2a	1367.58	1.97455	0.726597	-2.71752	0.00657722	0.0841289
Tmem273	275.462	1.98229	0.740316	-2.67763	0.00741447	0.0914452
Nup155	224.411	1.98767	0.676092	-2.93994	0.00328281	0.0494134
C1qc	13687.8	1.99125	0.62145	-3.2042	0.00135436	0.0246048
Tmem140	181.932	1.9932	0.75403	-2.6434	0.00820775	0.0977324
Ndst1	899.61	1.99986	0.679211	-2.94439	0.00323597	0.0488123
Thap7	1072.54	2.00398	0.755458	-2.65267	0.00798581	0.0955727
Etv1	1030.05	2.01425	0.669038	-3.01067	0.00260669	0.0412397
Ergic1	672.945	2.01878	0.663992	-3.04037	0.00236288	0.0382992
Lgals3bp	3039.76	2.02141	0.727812	-2.77738	0.00547986	0.0729306
Sntb2	298.493	2.02264	0.696115	-2.90561	0.00366533	0.0535184
Fam43a	327.979	2.0294	0.693643	-2.92572	0.00343663	0.0512377
Polr1c	636.988	2.02995	0.749587	-2.70808	0.0067673	0.0856303
Cd300lb	5272.46	2.03005	0.669747	-3.03108	0.00243684	0.0390503
Cd33	5341.16	2.03023	0.7496	-2.70842	0.00676038	0.0856194
Gstk1	433.901	2.03277	0.670207	-3.03305	0.00242096	0.0390342
Dennd4a	2039.4	2.04669	0.620589	-3.29798	0.000973817	0.0185498
Jam2	986.083	2.05427	0.716392	-2.86752	0.00413699	0.0591226
Cdk5	298.884	2.06147	0.748969	-2.75241	0.00591575	0.0774914
Arl16	286.814	2.06564	0.771247	-2.67831	0.00739949	0.0914199
Adipor2	15830.9	2.06591	0.609009	-3.39225	0.000693208	0.0141382
Eps8l1	1257.4	2.06827	0.759495	-2.72322	0.00646492	0.0832868
Zfp869	457.037	2.0706	0.648327	-3.19376	0.00140435	0.0253177
Numb	361.696	2.07256	0.691087	-2.99899	0.00270879	0.0424361
Cln8	736.283	2.07503	0.733146	-2.83031	0.00465035	0.0648206
C3ar1	9272.65	2.07555	0.625413	-3.31868	0.000904425	0.017392
Tcf7l2	4287.52	2.07808	0.653124	-3.18175	0.00146387	0.0260257
Btd	244.3	2.08014	0.713569	-2.91512	0.00355557	0.0525675
Rnf144b	2086.96	2.08016	0.61391	-3.38837	0.000703081	0.0142573
Rusc2	2299.87	2.08415	0.640461	-3.25414	0.00113735	0.0211239
Hacd4	1621.32	2.09124	0.643792	-3.24831	0.00116092	0.0214769
Paics	205.512	2.09386	0.766709	-2.73097	0.00631478	0.0817336
C5ar1	2363.04	2.09692	0.658798	-3.18295	0.00145783	0.0259509
Arrb2	1996.57	2.09772	0.678985	-3.08949	0.00200502	0.0336567
Comt	15071.8	2.11579	0.701229	-3.01726	0.00255072	0.0405533
Surf1	2729.33	2.11774	0.73747	-2.87164	0.00408354	0.0585957
Tnpo1	6539.46	2.11823	0.790702	-2.67893	0.00738588	0.0913316
Fau	905.382	2.12107	0.774615	-2.73823	0.00617709	0.0803465
Fam20c	3418.39	2.12526	0.612429	-3.47022	0.000520029	0.0113021
Ift27	1932.34	2.13202	0.749858	-2.84323	0.00446586	0.0628354
Arhgap12	6014.64	2.13374	0.641636	-3.32547	0.000882705	0.0171141
Gm12895	15532.4	2.13707	0.768557	-2.78062	0.00542549	0.072449
Gm12896	15532.4	2.13707	0.768557	-2.78062	0.00542549	0.072449
Tnfsf13	361.736	2.13724	0.697897	-3.0624	0.00219567	0.0361697
Sh3d19	237.348	2.13868	0.767066	-2.78813	0.00530136	0.0712935
Fnta	5099.27	2.14511	0.70203	-3.05559	0.00224619	0.036873
Uap1	935.258	2.14523	0.663088	-3.23521	0.00121554	0.0223995
Ddx3x	705.701	2.14537	0.693324	-3.09433	0.00197261	0.0331915
Nme4	97.3728	2.14881	0.770834	-2.78764	0.00530934	0.0713329
Cfh	2506.42	2.15318	0.633931	-3.39655	0.000682412	0.0140782
Pla2g7	26224.9	2.15409	0.677406	-3.1799	0.00147324	0.0261592
Cd14	21789.8	2.15583	0.708639	-3.04221	0.00234851	0.0381977
Ube2g2	319.395	2.158	0.772517	-2.79347	0.0052146	0.0702763
Grn	230311	2.15982	0.608685	-3.54834	0.000387668	0.00892395
Gabarapl2	284.467	2.16417	0.798515	-2.71025	0.00672327	0.0853789
Lyz2	82788.8	2.1643	0.682145	-3.17278	0.00150985	0.0266752
Mrpl58	5890.03	2.16759	0.764882	-2.83388	0.00459859	0.0642258
Pygl	8610.1	2.16931	0.605707	-3.58145	0.000341689	0.00807596
Trappc10	2539.85	2.17063	0.624314	-3.47683	0.000507388	0.0111531
BC048403	105.961	2.17789	0.784048	-2.77775	0.00547371	0.0729175
Sec22b	456.868	2.17794	0.734486	-2.96526	0.00302432	0.0462615
Zfp395	3289.69	2.18181	0.642579	-3.3954	0.000685286	0.0140782
Pdk2	785.214	2.18878	0.687017	-3.18592	0.00144294	0.0258439
Sco2	1570.49	2.19152	0.702105	-3.12135	0.00180023	0.0308417
Lmbr1	2189.06	2.19177	0.7229	-3.03191	0.00243011	0.0390503
Rtl6	1253.87	2.19429	0.670287	-3.27366	0.00106165	0.0199806
Cbfa2t2	889.025	2.19674	0.823708	-2.66689	0.00765567	0.0932804
Slc8a1	397.818	2.19742	0.786565	-2.79369	0.00521101	0.0702763
Tnfaip2	264.32	2.19904	0.740294	-2.9705	0.00297314	0.0457759
Rgs10	853.069	2.20489	0.711637	-3.09833	0.00194612	0.0328239
Sord	7125.04	2.20629	0.748436	-2.94786	0.00319977	0.0483696
Mmachc	866.502	2.20644	0.785911	-2.80749	0.00499297	0.0683824
Pstpip2	629.098	2.21783	0.655212	-3.38491	0.000712029	0.0143769
Ppp1r13b	653.06	2.2188	0.759185	-2.92261	0.00347111	0.0515103
Tusc2	89.8247	2.22118	0.83006	-2.67593	0.00745217	0.0917499
Tnik	82.8805	2.23016	0.795285	-2.80423	0.00504374	0.0688775
Dnajc28	255.727	2.23099	0.821172	-2.71684	0.00659091	0.0842277
Tapbp	2162.26	2.23222	0.670463	-3.32938	0.000870397	0.0169219
Rnasek	432.131	2.23519	0.840084	-2.66068	0.00779831	0.0941353
Nuak1	260.042	2.23721	0.668132	-3.34845	0.000812652	0.0160869
Prdx4	1102.26	2.23775	0.730367	-3.06387	0.00218494	0.036035
Fam3c	1249.73	2.2418	0.772085	-2.90357	0.00368939	0.0537586
Gnptg	262.264	2.24339	0.800493	-2.80251	0.00507069	0.0690454
P2rx7	2317.48	2.24559	0.704131	-3.18917	0.00142684	0.0256251
Lrrk2	2760.42	2.24778	0.746597	-3.0107	0.00260648	0.0412397
Dram1	5382.54	2.24947	0.680704	-3.30462	0.000951052	0.0182143
Plxdc2	9005.16	2.25005	0.663797	-3.38967	0.000699777	0.0142312
Tmem109	1913.49	2.25047	0.647181	-3.47734	0.000506424	0.0111492
1700037H04Rik	2879.17	2.25627	0.618809	-3.64615	0.000266203	0.00656633
Ddost	69595.2	2.26309	0.700925	-3.22873	0.00124342	0.022824
Nrp1	243.045	2.26353	0.853252	-2.65283	0.00798198	0.0955727
Cd37	2416.42	2.26726	0.655321	-3.45976	0.000540648	0.0116309
Gpt2	248.744	2.27036	0.816627	-2.78017	0.00543306	0.072449
Ifi27	337.253	2.27102	0.761808	-2.98109	0.00287223	0.0445621
Slc46a3	205.095	2.27307	0.730504	-3.11164	0.00186051	0.0316697
Cald1	195.896	2.27761	0.821621	-2.77209	0.00556982	0.0737805
Ppp1r14b	3147.1	2.27851	0.862459	-2.64187	0.00824498	0.0979282
Cask	317.133	2.29685	0.739654	-3.1053	0.00190086	0.0322531
Hexb	12329.2	2.29912	0.718904	-3.19809	0.00138343	0.0250591
Zfp862-ps	389.348	2.29932	0.795508	-2.89038	0.00384775	0.0556075
Smpdl3b	1646.75	2.30099	0.617787	-3.72457	0.000195652	0.00501878
Numbl	166.735	2.30209	0.814762	-2.82548	0.00472098	0.0656755
Hpn	256.496	2.30369	0.669324	-3.44181	0.000577838	0.0122999
Pttg1	909.923	2.30641	0.836403	-2.75754	0.00582385	0.0764293
Ifnar1	623.206	2.307	0.763195	-3.02281	0.00250437	0.0398613
P2ry2	1447.56	2.30724	0.760733	-3.03292	0.00242203	0.0390342
Niban2	1444.52	2.30983	0.740655	-3.11864	0.0018169	0.031052
Tnfaip1	8381.8	2.31125	0.739472	-3.12554	0.00177478	0.0304797
Optn	900.435	2.31476	0.688017	-3.3644	0.000767115	0.0152925
Scai	102.561	2.3194	0.873821	-2.65432	0.00794682	0.0953484
Ppl	118.319	2.31983	0.874411	-2.65302	0.00797759	0.0955727
Rilpl2	1018.79	2.32484	0.720834	-3.22521	0.00125882	0.0230468
St14	99.8999	2.32689	0.753907	-3.08645	0.00202564	0.0338692
Lamtor5	1277.35	2.32706	0.86236	-2.69848	0.00696578	0.0873971
Il15ra	537.075	2.33477	0.7611	-3.06762	0.00215768	0.0356269
Nav2	277.505	2.33684	0.664325	-3.51761	0.000435448	0.00986318
Cdkn1c	310.83	2.33696	0.693171	-3.37141	0.00074785	0.0149295
Ccdc12	1337.19	2.34962	0.769519	-3.05336	0.00226295	0.037062
Gemin7	375.713	2.35273	0.812218	-2.89667	0.00377143	0.0546161
Prr13	5903.3	2.35381	0.808132	-2.91266	0.00358369	0.0528331
E030030I06Rik	189.168	2.36597	0.889175	-2.66086	0.00779425	0.0941353
Cd209b	345	2.37267	0.668979	-3.54671	0.000390077	0.0089648
Ndufb5	2434.01	2.37451	0.872969	-2.72003	0.00652751	0.0836803
Ly6e	9876.33	2.38052	0.640281	-3.71793	0.000200866	0.00512542
Pvrig	205.644	2.38188	0.681991	-3.49253	0.000478461	0.0106665
Lancl1	3965.16	2.38785	0.620949	-3.84547	0.000120319	0.00332885
Abca6	1870.67	2.38975	0.663587	-3.60127	0.000316666	0.0075604
Ost4	86.4699	2.39213	0.882284	-2.71129	0.00670216	0.085264
Ptgs1	1075.24	2.3923	0.752672	-3.17842	0.00148082	0.0262279
Derl1	497.904	2.39608	0.703898	-3.40401	0.000664051	0.0138025
Sin3b	1196.16	2.40352	0.803234	-2.99231	0.00276879	0.0431944
Fblim1	210.675	2.40674	0.753064	-3.19593	0.00139379	0.0251593
Cul9	1332.84	2.41313	0.811134	-2.97501	0.00292978	0.0451576
Sccpdh	284.094	2.4208	0.754504	-3.20847	0.00133443	0.0243365
Gm17018	1613.27	2.42712	0.835685	-2.90434	0.00368025	0.0536808
Hs1bp3	1170.09	2.42917	0.731606	-3.32033	0.000899126	0.0173373
Tmem41a	74.4479	2.43494	0.825117	-2.95102	0.00316725	0.0480321
Zbtb34	390.722	2.43555	0.748288	-3.25483	0.00113462	0.0211195
Gpatch1	182.28	2.43618	0.816122	-2.98506	0.0028352	0.0440359
Zfp316	56.6397	2.43847	0.858499	-2.84039	0.0045059	0.0632047
Pfkm	338.951	2.44484	0.682495	-3.58221	0.000340699	0.00806606
Icam2	262.301	2.44646	0.720648	-3.39481	0.000686756	0.014088
Fn1	60129.9	2.45752	0.827899	-2.96838	0.00299371	0.0459426
Map3k20	616.472	2.46175	0.823398	-2.98974	0.00279214	0.0435106
Crtap	1249.16	2.46661	0.733613	-3.36228	0.000773016	0.0153668
Tmem86a	187.192	2.47437	0.80175	-3.08621	0.00202726	0.0338692
Rfk	1720.02	2.47622	0.715166	-3.46244	0.000535307	0.0115336
Clec4e	314.847	2.48139	0.732135	-3.38925	0.000700836	0.0142322
Hvcn1	360.311	2.48757	0.874086	-2.84591	0.00442848	0.0625296
Dffa	673.736	2.50195	0.812754	-3.07836	0.00208142	0.0346103
Tmem68	347.227	2.50402	0.896408	-2.7934	0.00521578	0.0702763
Klhl6	1789.43	2.50561	0.76831	-3.2612	0.00110941	0.0207139
Apoc4	76.7575	2.5109	0.892028	-2.81482	0.00488049	0.0672983
Cpt2	3132.72	2.51463	0.866173	-2.90315	0.00369435	0.0537674
Itsn1	4036.9	2.52239	0.644217	-3.91543	9.02E-05	0.00261478
Lrp5	496.455	2.52801	0.744931	-3.39362	0.000689754	0.014129
Cd5l	179.147	2.53054	0.746948	-3.38784	0.000704461	0.0142648
Aatk	203.18	2.53063	0.932777	-2.713	0.00666764	0.0849013
Gtf2ird1	127.645	2.53472	0.878028	-2.88683	0.00389146	0.0560672
Sash1	386.079	2.54148	0.764218	-3.32559	0.000882306	0.0171141
Sesn1	1783.71	2.54353	0.627058	-4.05629	4.99E-05	0.00154879
Mdh1	5356.3	2.55086	0.814409	-3.13216	0.00173528	0.0298376
Irf1	328.037	2.55104	0.753425	-3.38592	0.000709391	0.0143441
Hnmt	1477.63	2.55529	0.676396	-3.7778	0.000158219	0.00418775
Gfpt2	65.0599	2.56171	0.903012	-2.83685	0.00455614	0.0637588
Nt5dc2	237.512	2.56269	0.694195	-3.6916	0.00022285	0.00562457
Rtp4	443.455	2.56337	0.86026	-2.97976	0.00288471	0.0447067
Ankrd26	66.3687	2.56841	0.848377	-3.02744	0.00246637	0.0394786
Plscr4	49.8967	2.56942	0.929333	-2.7648	0.00569579	0.0749394
Glul	24787.6	2.57167	0.609228	-4.22119	2.43E-05	0.000841845
Gngt2	105.661	2.57558	0.812994	-3.16802	0.00153483	0.0269817
Yju2	92.6849	2.57703	0.838788	-3.07233	0.00212397	0.0352763
Nod1	452.245	2.58067	0.819654	-3.14849	0.00164116	0.0284616
Sema5a	74.6922	2.58106	0.805294	-3.20511	0.00135009	0.0245588
Fer	1551.17	2.58288	0.740738	-3.4869	0.000488661	0.0107918
Adgre4	405.46	2.58411	0.678268	-3.80986	0.000139046	0.00375053
Naip1	700.468	2.58751	0.762584	-3.39308	0.000691113	0.0141295
Pelp1	1870.83	2.58883	0.792677	-3.26594	0.00109103	0.0204517
Mylip	99.9901	2.58934	0.838889	-3.08663	0.00202437	0.0338692
Ldlrad3	1823.71	2.59114	0.74216	-3.49134	0.000480595	0.0106725
Epn2	309.504	2.59371	0.934475	-2.77558	0.00551027	0.0732663
Tmem223	3075.15	2.59808	0.786342	-3.30401	0.000953113	0.0182291
Saysd1	152.411	2.60158	0.819411	-3.17493	0.00149871	0.0265116
Trem2	126.139	2.60255	0.767435	-3.39123	0.000695797	0.0141706
Tmem18	594.067	2.60288	0.760266	-3.42365	0.000617858	0.0129567
Ecm1	57355.9	2.60585	0.632582	-4.11938	3.80E-05	0.00122869
Ndufb10	334.119	2.61093	0.932537	-2.79982	0.00511317	0.0693239
Cryz	51.6057	2.61274	0.905016	-2.88695	0.00388994	0.0560672
Thbd	21093.2	2.6164	0.70597	-3.7061	0.000210473	0.00534079
Lims2	93.9775	2.61869	0.900619	-2.90765	0.00364154	0.0532812
Cd38	1380.09	2.62294	0.720183	-3.64204	0.000270483	0.0066603
Kansl1l	294.289	2.62832	0.787173	-3.33893	0.000841018	0.0165097
Gstm1	3758.8	2.63192	0.641741	-4.10121	4.11E-05	0.00131127
Gimap6	104.448	2.63691	0.767803	-3.43436	0.000593952	0.0125485
Atraid	2084.66	2.65386	0.702014	-3.78035	0.00015661	0.00415295
Lsm8	1478.79	2.65478	0.957202	-2.77348	0.005546	0.073603
Nfe2	475.727	2.65492	0.691783	-3.8378	0.000124144	0.00341371
Atp6v0e	15566.4	2.65613	0.915272	-2.90201	0.00370782	0.0538605
Nlrp3	382.757	2.65724	0.786098	-3.3803	0.000724073	0.014537
Gm12918	39728.5	2.66161	0.834316	-3.19017	0.0014219	0.0255688
Bmp2	137.548	2.66339	0.84236	-3.16182	0.00156787	0.0273921
Txnrd2	361.798	2.67279	0.83733	-3.19204	0.00141273	0.0254362
Zfp36l1	15383.7	2.67506	0.684419	-3.90852	9.29E-05	0.00266779
Abi3	895.119	2.67557	0.642818	-4.16225	3.15E-05	0.00105544
Mtus1	1238.73	2.6842	0.676379	-3.96849	7.23E-05	0.00213873
Shfl	54.6441	2.68765	0.919011	-2.9245	0.00345011	0.0513797
Spry2	105.346	2.70705	0.755653	-3.5824	0.000340453	0.00806606
Stau2	244.899	2.71197	0.830823	-3.2642	0.00109772	0.02055
Pmp22	1648.09	2.71239	0.646874	-4.19306	2.75E-05	0.000939572
Tmc3	211.158	2.71355	0.97055	-2.79588	0.0051758	0.0700046
Fzd4	82.0268	2.71801	0.799365	-3.40021	0.000673332	0.0139136
Sox7	146.733	2.72556	0.719202	-3.7897	0.00015083	0.00402232
Siglece	431.528	2.72594	0.859411	-3.17187	0.00151461	0.0266971
Eif2ak2	595.142	2.72644	0.936424	-2.91155	0.00359644	0.0528937
Arg1	174.208	2.731	0.897181	-3.04397	0.00233477	0.0381057
Ddx50	402.785	2.73719	0.910313	-3.00687	0.00263952	0.0416372
Abca1	6087.46	2.7472	0.646644	-4.24839	2.15E-05	0.000757023
Selenbp1	591.272	2.75108	0.685385	-4.01392	5.97E-05	0.00181518
Cldn34c1	75.2918	2.75497	0.918413	-2.9997	0.00270243	0.0423931
Txlna	957.783	2.76293	0.715608	-3.86096	0.000112943	0.00315483
Xpnpep3	580.793	2.7659	0.817959	-3.38146	0.000721006	0.0145167
Serhl	423.051	2.76979	0.740404	-3.74092	0.000183348	0.00474624
Ppm1e	81.9617	2.77987	0.928522	-2.99386	0.00275471	0.0430221
Fbxo21	1281.83	2.78117	0.682454	-4.07525	4.60E-05	0.00143731
Lrp1	48649.8	2.785	0.680917	-4.09007	4.31E-05	0.00136664
Calcrl	7526.12	2.78808	0.637667	-4.37232	1.23E-05	0.000460884
Inka1	557.834	2.79047	0.725662	-3.84541	0.000120351	0.00332885
Gaa	2210.28	2.80514	0.629042	-4.45939	8.22E-06	0.00032541
Cacnb4	95.2732	2.8086	0.78363	-3.58409	0.000338254	0.00803509
Pcdhgb4	355.154	2.81431	0.726867	-3.87183	0.000108022	0.00304139
Zdhhc18	40.8482	2.81653	1.02413	-2.75018	0.00595624	0.0778774
Gpnmb	134.956	2.82546	0.800426	-3.52994	0.000415648	0.00946017
Abcb9	244.215	2.82779	0.880285	-3.21236	0.00131649	0.0240404
Cmklr1	22485.8	2.82968	0.639191	-4.42698	9.56E-06	0.000370052
Cxcl12	596.566	2.82984	0.692167	-4.08838	4.34E-05	0.00137356
Gm5499	388.906	2.84014	0.918259	-3.09296	0.00198172	0.0333051
Actr10	1062.25	2.84203	0.87324	-3.25458	0.00113562	0.0211195
Pde2a	5482.48	2.84222	0.725921	-3.91533	9.03E-05	0.00261478
Apoe	5177.23	2.84949	0.75725	-3.76295	0.00016792	0.00439515
Copz2	803.567	2.85355	0.753624	-3.78644	0.000152819	0.00406768
Nedd4	92.7692	2.85838	0.86723	-3.29598	0.000980779	0.0186572
Maml2	101.958	2.86222	0.793414	-3.60747	0.000309201	0.00741978
Plin1	43.9111	2.86327	1.07336	-2.66757	0.00764014	0.0932519
Efnb2	95.2802	2.86454	0.965611	-2.96656	0.00301155	0.0461161
Qsox1	2016.13	2.87312	0.844526	-3.40205	0.000668836	0.0138612
Brix1	168.463	2.87386	1.01836	-2.82204	0.00477191	0.0661886
Polr3gl	101.147	2.87874	0.874433	-3.29213	0.000994332	0.0188896
Pter	233.166	2.87908	0.819016	-3.5153	0.000439264	0.00993368
Peak1	3025.99	2.88143	0.631341	-4.56399	5.02E-06	0.000206824
Usp11	113.7	2.88536	0.877338	-3.28877	0.00100627	0.0190907
Hyal2	129.566	2.89473	0.766896	-3.77461	0.00016026	0.00423385
Mctp2	59.3345	2.8959	0.868562	-3.33413	0.000855668	0.0167507
Apoc2	139.3	2.90373	0.752263	-3.85999	0.00011339	0.00316106
S1pr5	1804.54	2.90927	0.666771	-4.36323	1.28E-05	0.000476679
Mst1r	2725.67	2.91783	0.614354	-4.74942	2.04E-06	9.30E-05
Cnot6l	1189.96	2.91841	0.875459	-3.33357	0.000857379	0.016761
Ninj1	217.122	2.92019	0.705534	-4.13898	3.49E-05	0.00114665
Kank2	440.282	2.92476	0.81948	-3.56905	0.000358281	0.00841186
Ccl24	203.224	2.94642	0.713297	-4.13071	3.62E-05	0.00118322
Itpr3	888.895	2.94751	0.707807	-4.16429	3.12E-05	0.00104855
Acaca	1934.26	2.96491	0.634166	-4.67529	2.94E-06	0.000129652
Mapre3	988.934	2.96658	0.626042	-4.73863	2.15E-06	9.75E-05
Myo1b	281.855	2.97094	0.855789	-3.47158	0.0005174	0.0113021
Nlk	28.4971	2.97748	1.1153	-2.66966	0.0075927	0.0929136
Rhoq	79.5519	2.97833	0.936907	-3.17889	0.00147838	0.0262176
Blvrb	3377.78	2.98176	0.713432	-4.17946	2.92E-05	0.00099042
Slfn4	85.3607	2.98306	0.811844	-3.67442	0.000238386	0.00595291
Cmah	1560.8	2.98603	0.636702	-4.68984	2.73E-06	0.000121526
Agpat3	1433.94	2.99124	0.632233	-4.73123	2.23E-06	0.000100451
Mfsd6	1772.98	2.99376	0.677899	-4.41624	1.00E-05	0.000387849
Ttc12	79.7334	3.00099	0.879508	-3.41213	0.00064458	0.0134552
Lair1	93.9644	3.00161	1.09667	-2.73702	0.00619983	0.0804668
Myo6	30.1783	3.0048	1.12935	-2.66064	0.00779932	0.0941353
Fpr1	293.66	3.012	0.70064	-4.29893	1.72E-05	0.000618822
Cd9	158.374	3.01483	0.83064	-3.62952	0.000283946	0.00691946
Slco2a1	91.5885	3.01615	0.800311	-3.76872	0.000164087	0.0043108
Dennd2c	990.85	3.0172	0.629989	-4.78929	1.67E-06	7.89E-05
Zfp507	441.15	3.02242	0.790718	-3.82237	0.000132176	0.00359264
C1ra	179.966	3.02559	0.910135	-3.32433	0.000886304	0.0171563
Adarb1	1663.2	3.02885	0.624168	-4.85262	1.22E-06	6.02E-05
mt-Co3	129.099	3.02914	0.820391	-3.69231	0.000222225	0.00561883
Padi4	47403.1	3.04581	0.795814	-3.82728	0.000129565	0.00352845
Irf8	590.313	3.04617	0.7412	-4.10977	3.96E-05	0.00127189
Gnb4	41.6363	3.06051	1.12371	-2.72358	0.00645778	0.0832794
Epha4	125.654	3.06143	0.735032	-4.16503	3.11E-05	0.00104762
Ppp1r9a	150.598	3.06147	0.941684	-3.25106	0.00114974	0.0212981
Khk	1158.25	3.07165	0.621821	-4.93977	7.82E-07	4.17E-05
Zfp354a	23.2331	3.07317	1.1361	-2.70502	0.00682994	0.0861145
Abcb1b	37.1185	3.0745	1.03851	-2.96049	0.00307149	0.0467807
Gm4797	64.6652	3.07572	1.15407	-2.6651	0.00769657	0.0934931
Ppp1r3g	39.5798	3.0778	1.02457	-3.004	0.00266456	0.0418765
Plk2	58.6523	3.0841	1.0539	-2.92636	0.00342955	0.0512197
C5ar2	440.812	3.0845	0.661602	-4.66217	3.13E-06	0.000136022
S1pr1	11987.3	3.08511	0.647528	-4.76443	1.89E-06	8.78E-05
Ptprm	995.188	3.0884	0.74351	-4.15381	3.27E-05	0.00107981
Kbtbd2	28.5151	3.09861	1.05964	-2.9242	0.00345343	0.0513797
Ptch1	65.4758	3.10391	0.873832	-3.55207	0.000382207	0.00884143
Tmem222	616.742	3.11435	0.862692	-3.61003	0.000306156	0.0073681
Plek	688.576	3.11503	0.637701	-4.88478	1.04E-06	5.24E-05
Ankra2	746.856	3.1212	0.938984	-3.32402	0.00088731	0.0171563
Hmgn1	811.661	3.12232	0.638254	-4.89196	9.98E-07	5.09E-05
Gnaz	30.9098	3.13236	1.10881	-2.82496	0.00472859	0.0657166
Il18bp	2300.78	3.13393	0.738957	-4.24101	2.23E-05	0.000779266
Klf11	2182.22	3.14733	0.864866	-3.63909	0.000273599	0.00670199
Pdk4	179.403	3.15011	0.703263	-4.47927	7.49E-06	0.00029973
Garem1	29.7154	3.15129	1.1509	-2.73812	0.00617919	0.0803465
Fhl3	747.008	3.16392	0.696631	-4.54175	5.58E-06	0.000228558
Gbe1	1008.58	3.1764	0.62862	-5.05296	4.35E-07	2.47E-05
Nr3c2	440.95	3.17706	0.752852	-4.22003	2.44E-05	0.000844117
Pbx1	182.834	3.17783	0.786475	-4.0406	5.33E-05	0.0016453
Plcb4	62.0991	3.1846	1.06322	-2.99525	0.00274219	0.0428741
Tom1l1	54.1237	3.18473	0.877663	-3.62865	0.000284904	0.00693085
Arhgef37	47.8397	3.20187	0.918213	-3.48707	0.000488344	0.0107918
Thnsl1	60.0345	3.20188	1.02842	-3.1134	0.00184943	0.0315318
Chmp6	166.448	3.20912	0.761016	-4.21688	2.48E-05	0.000853911
Abcf1	38.9998	3.21099	1.18702	-2.70509	0.00682867	0.0861145
Slc25a23	845.465	3.21395	0.853744	-3.76454	0.000166857	0.00437542
Trp53i11	58.0815	3.22135	1.08466	-2.96991	0.0029789	0.0458147
Uba7	14476.9	3.22609	0.659782	-4.88963	1.01E-06	5.14E-05
Enpp4	178.045	3.22657	0.741701	-4.35023	1.36E-05	0.000501872
Trf	11305.2	3.23032	0.607713	-5.31554	1.06E-07	7.06E-06
Prss36	57.653	3.24469	0.891366	-3.64014	0.000272494	0.00668651
Cxcl16	2963.41	3.2584	0.723133	-4.50595	6.61E-06	0.000266079
Dgkh	44.7058	3.2593	1.16409	-2.79988	0.00511221	0.0693239
Slc17a5	1376.08	3.28212	0.909244	-3.60972	0.000306526	0.0073681
Laptm4b	373.305	3.28775	0.699115	-4.70273	2.57E-06	0.000114454
Tfpi	35.7844	3.29653	1.21002	-2.72435	0.00644274	0.0832183
Slc7a2	2788.07	3.30236	0.632083	-5.22457	1.75E-07	1.09E-05
Lpcat2	3720.21	3.31342	0.615358	-5.38454	7.26E-08	5.13E-06
Acer2	144.414	3.31488	0.821095	-4.03714	5.41E-05	0.00166246
Gk5	28.2194	3.32671	1.09333	-3.04273	0.00234441	0.0381977
Sntb1	62.5867	3.34348	0.972362	-3.43851	0.000584918	0.0123772
Gm16007	68.6002	3.34719	1.05084	-3.18524	0.00144634	0.0258439
Spata7	47.3977	3.35006	0.929228	-3.6052	0.000311911	0.00747212
Gm5345	741.988	3.35442	0.85179	-3.93809	8.21E-05	0.00240348
Lamc1	190.723	3.36776	1.11726	-3.01431	0.00257568	0.0408582
Rp1	41.9631	3.37119	1.00868	-3.34217	0.000831258	0.0163635
Dnah12	268.281	3.37249	0.953152	-3.53825	0.000402791	0.00922699
Cped1	455.712	3.37566	0.714637	-4.7236	2.32E-06	0.000103635
Ednrb	158935	3.39454	0.693372	-4.8957	9.80E-07	5.02E-05
Pros1	18911.2	3.40888	0.79183	-4.30507	1.67E-05	0.000603448
Vmn2r26	212.987	3.43034	0.816192	-4.20286	2.64E-05	0.000906387
Snx24	55.6846	3.43327	1.17014	-2.93406	0.00334556	0.0501444
Oscp1	209.789	3.43329	0.718318	-4.77962	1.76E-06	8.19E-05
Rims3	167.448	3.4389	0.80109	-4.29277	1.76E-05	0.000633008
Engase	435.197	3.43937	0.762252	-4.51211	6.42E-06	0.000259939
Celsr2	24.3697	3.43985	1.28501	-2.6769	0.00743061	0.0915643
Adamtsl5	387.056	3.45285	0.712862	-4.84365	1.27E-06	6.22E-05
Arpin	81.1833	3.45499	0.965339	-3.57904	0.000344856	0.00813722
Trmu	22.2397	3.45944	1.16532	-2.96867	0.00299096	0.0459426
Dock4	61.415	3.46062	0.902233	-3.83562	0.000125247	0.00343071
F10	4117.71	3.47671	0.713887	-4.87011	1.12E-06	5.57E-05
Nynrin	275.397	3.49151	0.928971	-3.75847	0.000170957	0.00446637
Lgmn	8424.34	3.49557	0.732637	-4.77122	1.83E-06	8.51E-05
Emilin2	43231.7	3.50108	0.641968	-5.45367	4.93E-08	3.59E-06
Unc5a	162.5	3.51401	0.806985	-4.35449	1.33E-05	0.000493494
Six5	86.9146	3.52684	0.958667	-3.6789	0.000234244	0.0058911
Ankrd42	33.7598	3.53757	1.26596	-2.79438	0.00519991	0.0702634
Adgb	1720	3.54234	0.734888	-4.82024	1.43E-06	6.87E-05
Rab12	21.9383	3.54389	1.24524	-2.84595	0.00442787	0.0625296
She	350.43	3.55218	0.681945	-5.20889	1.90E-07	1.17E-05
Hspa1a	47.6267	3.55974	0.935861	-3.80371	0.000142547	0.00383035
Cryl1	56308.8	3.57221	0.624635	-5.71887	1.07E-08	8.97E-07
Itga9	82.6877	3.57325	0.920725	-3.88091	0.000104067	0.00294176
Car6	3160.44	3.5799	0.807342	-4.43418	9.24E-06	0.000361859
Nlrc3	108.308	3.5865	0.885784	-4.04895	5.14E-05	0.00159115
Pomk	1857.22	3.58974	0.6291	-5.70616	1.16E-08	9.61E-07
Gpx3	205.071	3.59107	0.8051	-4.4604	8.18E-06	0.000324794
Nbdy	1297.94	3.59382	0.927572	-3.87444	0.00010687	0.00301497
Mcemp1	122.245	3.60301	0.801488	-4.4954	6.94E-06	0.000278819
Lbx2	1172.9	3.60327	0.733264	-4.91401	8.92E-07	4.67E-05
Cxcl2	86.3009	3.60914	0.863109	-4.18156	2.90E-05	0.000983663
Lrrc32	55.2177	3.61766	1.06324	-3.4025	0.000667729	0.0138586
Atxn1	464.655	3.62694	0.669015	-5.42132	5.92E-08	4.24E-06
Sfxn4	46.4596	3.6514	0.979484	-3.72788	0.000193099	0.00496229
Pyroxd2	1100.6	3.65175	0.717495	-5.08958	3.59E-07	2.07E-05
Hyal3	47.6077	3.65233	0.995723	-3.66802	0.000244439	0.00608258
Baiap2l1	68.3076	3.65573	1.06528	-3.43172	0.000599768	0.0126336
Ptger4	1529.49	3.66482	0.63774	-5.74656	9.11E-09	7.75E-07
Csn3	23.5212	3.66618	1.30907	-2.80059	0.0051009	0.0693239
Mrm3	48.4601	3.66815	0.997939	-3.67573	0.000237171	0.00594356
Itga6	5429.87	3.678	0.634943	-5.79264	6.93E-09	6.28E-07
Hp	80.8601	3.67965	0.98892	-3.72088	0.000198533	0.00508345
Hgsnat	21085.8	3.68355	0.622793	-5.91456	3.33E-09	3.16E-07
Nrg4	332.036	3.6848	0.797427	-4.62087	3.82E-06	0.000161711
Eml1	545.934	3.68548	0.730605	-5.04442	4.55E-07	2.56E-05
C3	3039.24	3.69947	0.712064	-5.19542	2.04E-07	1.24E-05
Ceacam20	23.5274	3.70457	1.3043	-2.84027	0.00450759	0.0632047
Lrg1	724.227	3.72393	0.647984	-5.74694	9.09E-09	7.75E-07
Epas1	307.044	3.73693	0.80017	-4.67016	3.01E-06	0.000132516
Fam135a	40.6688	3.74394	1.07922	-3.46912	0.000522162	0.0113021
Smarcd3	21.2365	3.77399	1.41923	-2.65918	0.00783321	0.0943055
Haus2	53.0854	3.77981	0.917121	-4.12139	3.77E-05	0.00122362
Syngr1	17.1924	3.78056	1.3409	-2.81943	0.00481094	0.066469
Coro2b	52.3756	3.78426	1.00855	-3.75217	0.000175311	0.00455487
Ttc28	267.842	3.801	0.842891	-4.50949	6.50E-06	0.000262428
Sgms2	132.051	3.81663	0.786227	-4.85436	1.21E-06	5.99E-05
Hspa12a	666.975	3.82695	0.680435	-5.62426	1.86E-08	1.50E-06
Bcar1	126.5	3.87222	0.814023	-4.75689	1.97E-06	9.02E-05
Spag6	50.193	3.87275	1.11514	-3.47289	0.000514879	0.0113002
Tlr2	804.633	3.87715	0.630094	-6.1533	7.59E-10	8.06E-08
Rwdd3	60.1312	3.8797	1.21793	-3.18547	0.00144517	0.0258439
Sorbs3	8250.9	3.88104	0.749357	-5.17916	2.23E-07	1.35E-05
Il1r1	120.861	3.88824	0.937236	-4.14863	3.34E-05	0.00110197
Scube1	43.712	3.89047	1.15201	-3.37711	0.000732516	0.0146856
Mmp28	918.12	3.91914	0.740145	-5.2951	1.19E-07	7.78E-06
Syt3	437.305	3.92136	0.758366	-5.1708	2.33E-07	1.40E-05
Fas	515.567	3.95037	0.810548	-4.87371	1.10E-06	5.49E-05
Osgin1	27.721	3.95641	1.18718	-3.33261	0.000860368	0.0167787
Fkbp9	237.436	3.96361	0.908701	-4.36184	1.29E-05	0.000478458
Scarf2	215.815	3.971	0.819975	-4.84283	1.28E-06	6.22E-05
Igf1	344.703	3.99229	0.724983	-5.50674	3.66E-08	2.76E-06
Ubash3a	633.624	4.00068	0.706692	-5.66114	1.50E-08	1.24E-06
Camk2a	239.174	4.00982	0.771051	-5.20045	1.99E-07	1.22E-05
Lrmda	1982.15	4.01387	0.797139	-5.03534	4.77E-07	2.66E-05
Denn2b	28.9881	4.01831	1.28289	-3.13223	0.00173487	0.0298376
Btg3	390.395	4.02306	1.0069	-3.99549	6.46E-05	0.00194153
Fam171a1	124.007	4.03499	0.829864	-4.86224	1.16E-06	5.78E-05
Sh3bp5	123.012	4.03648	0.760603	-5.30694	1.11E-07	7.36E-06
Lynx1	76.3761	4.04078	1.16946	-3.45525	0.000549782	0.0117968
Csf1	230.663	4.05323	0.840121	-4.82458	1.40E-06	6.77E-05
Tmem231	85.6505	4.06062	0.930013	-4.36619	1.26E-05	0.000471502
Gpr183	521.444	4.08544	0.77007	-5.30529	1.12E-07	7.40E-06
Cfb	165.979	4.09128	1.04594	-3.91158	9.17E-05	0.00264494
Tns2	51.1984	4.10134	1.23574	-3.31893	0.000903628	0.017392
Aoah	870.396	4.1014	0.752955	-5.44707	5.12E-08	3.71E-06
Foxq1	293.563	4.10281	0.809466	-5.06854	4.01E-07	2.29E-05
Rpl22l1	70.9302	4.10635	0.949347	-4.32545	1.52E-05	0.000551673
Gm15568	96.4487	4.13671	0.904309	-4.57444	4.78E-06	0.0001985
Smpd5	19.6816	4.14571	1.36748	-3.03164	0.00243225	0.0390503
Gask1b	114.989	4.17186	0.796633	-5.23687	1.63E-07	1.04E-05
P2rx1	60.1181	4.17323	0.94671	-4.40814	1.04E-05	0.000399361
F5	11747.3	4.18635	0.646801	-6.47239	9.65E-11	1.23E-08
Tcn2	295801	4.18828	0.707444	-5.9203	3.21E-09	3.07E-07
Gm12216	14.1008	4.19624	1.57783	-2.6595	0.00782562	0.0942944
Hcar2	191.395	4.21599	0.819304	-5.14582	2.66E-07	1.56E-05
Stab1	10525.9	4.21697	0.668771	-6.30555	2.87E-10	3.41E-08
Arsg	362.674	4.22508	0.679934	-6.21395	5.17E-10	5.71E-08
Serpinb1a	188.272	4.24646	0.805294	-5.27317	1.34E-07	8.65E-06
Colec12	1963.84	4.25143	0.820742	-5.17998	2.22E-07	1.35E-05
Nxpe5	419.643	4.27076	0.70797	-6.0324	1.62E-09	1.65E-07
Dab2ip	747.512	4.27444	0.644713	-6.62998	3.36E-11	4.79E-09
Gm48128	19.3319	4.2748	1.44745	-2.95334	0.00314356	0.0477458
Ocln	65.3031	4.30448	0.971145	-4.43238	9.32E-06	0.000363525
Ackr3	999.935	4.32946	0.708689	-6.1091	1.00E-09	1.04E-07
Stk19-ps1	124.602	4.33628	0.904608	-4.79355	1.64E-06	7.75E-05
Siglec1	5603.03	4.34146	0.678246	-6.401	1.54E-10	1.90E-08
M1ap	152.005	4.34433	1.06009	-4.09807	4.17E-05	0.00132323
Abhd17b	16.4662	4.34714	1.6417	-2.64796	0.00809802	0.0966701
Vkorc1	79.1099	4.35239	0.943259	-4.61421	3.95E-06	0.000166484
Angptl6	16.0195	4.35289	1.44372	-3.01505	0.00256938	0.0408041
Gata6	947.934	4.366	0.639023	-6.83231	8.36E-12	1.28E-09
Kiz	20.63	4.37713	1.4461	-3.02685	0.00247116	0.0395105
Shank3	151.734	4.42303	0.899483	-4.9173	8.77E-07	4.61E-05
Cd300ld3	369.359	4.45213	0.740532	-6.01207	1.83E-09	1.84E-07
Bhlhe41	27.4137	4.45948	1.16753	-3.81957	0.000133684	0.00362667
Ehd2	48.4679	4.46897	1.30987	-3.41177	0.000645436	0.0134552
Zfp300	10.8695	4.47442	1.63726	-2.73287	0.00627842	0.0813374
Zbed3	42.5113	4.47584	1.19779	-3.73674	0.000186423	0.00481702
Pard3b	282.942	4.47913	0.775632	-5.77482	7.70E-09	6.85E-07
Tha1	1835.4	4.52007	0.805856	-5.60903	2.03E-08	1.62E-06
Mfge8	839.736	4.52554	0.857321	-5.27871	1.30E-07	8.43E-06
Rab27a	602.452	4.53418	0.808623	-5.60729	2.06E-08	1.63E-06
Rgmb	2511.44	4.54901	0.906457	-5.01845	5.21E-07	2.88E-05
Rasgrp3	3918.52	4.56679	0.673722	-6.77845	1.21E-11	1.83E-09
Radx	18.9724	4.58809	1.54105	-2.97725	0.00290844	0.0448776
Enpp1	771.357	4.59014	0.877164	-5.23292	1.67E-07	1.05E-05
Vangl1	50.2546	4.60013	1.07277	-4.28811	1.80E-05	0.000644803
Plekha6	1857.72	4.60441	0.701228	-6.56621	5.16E-11	6.88E-09
Pm20d1	115.249	4.60442	1.06077	-4.34065	1.42E-05	0.000518833
Emilin1	152.33	4.60603	0.938212	-4.90937	9.14E-07	4.75E-05
Tspan4	900.159	4.6095	0.740736	-6.22286	4.88E-10	5.48E-08
Abcc3	1352.06	4.61104	0.692595	-6.65762	2.78E-11	4.05E-09
Armc2	263.839	4.61229	0.844637	-5.46068	4.74E-08	3.47E-06
Hdc	157.343	4.61324	0.867252	-5.31937	1.04E-07	7.01E-06
Fam110b	33.1691	4.61572	1.33008	-3.47026	0.00051995	0.0113021
Ccdc107	14.4739	4.61786	1.61389	-2.86133	0.00421868	0.0601683
Zfp493	28.9305	4.6187	1.27878	-3.61179	0.000304091	0.0073345
Kcnn3	1990.36	4.66435	0.647055	-7.20858	5.65E-13	1.13E-10
Kcnj2	159.054	4.68416	0.781418	-5.99443	2.04E-09	2.03E-07
Fabp5	48.5741	4.69087	1.06477	-4.40553	1.06E-05	0.000402031
Tsku	432.495	4.70828	0.663808	-7.09283	1.31E-12	2.38E-10
Il1a	186.439	4.71824	0.982105	-4.80421	1.55E-06	7.37E-05
Flnb	34538	4.72578	0.640254	-7.38111	1.57E-13	3.64E-11
Timd4	232899	4.73686	0.79269	-5.97567	2.29E-09	2.25E-07
Lbp	1463.46	4.74647	0.647288	-7.33286	2.25E-13	5.14E-11
Gfod1	96.8417	4.75032	1.14014	-4.16645	3.09E-05	0.0010436
Wnt2	819.297	4.75072	0.636132	-7.46815	8.13E-14	2.05E-11
Adgre1	18723.8	4.76589	0.696097	-6.84659	7.56E-12	1.17E-09
Cp	2947.39	4.78234	0.625524	-7.64534	2.08E-14	5.78E-12
Prickle2	99.6661	4.79062	0.821483	-5.83167	5.49E-09	5.00E-07
Mgst1	65.9035	4.8007	0.977252	-4.91244	8.99E-07	4.69E-05
Htra3	647.959	4.80341	0.877971	-5.47104	4.47E-08	3.29E-06
Brd3os	11.2737	4.85175	1.82033	-2.66532	0.0076916	0.0934931
Gm49391	551.827	4.85364	0.673118	-7.21068	5.57E-13	1.13E-10
Gm12314	49.9278	4.86612	1.02255	-4.75881	1.95E-06	8.97E-05
Selenoh	15.0576	4.8699	1.67421	-2.90877	0.00362858	0.0531662
Csf3r	6819.97	4.87688	0.70889	-6.8796	6.00E-12	9.43E-10
Ctla2b	322.045	4.88408	0.756789	-6.45369	1.09E-10	1.35E-08
Prrg1	26.9253	4.89665	1.42215	-3.44314	0.000575003	0.0122594
Cystm1	217.671	4.91133	0.914022	-5.37332	7.73E-08	5.36E-06
Ndrg2	8.53756	4.94195	1.84346	-2.6808	0.00734462	0.0909806
Lrfn3	904.817	4.9548	0.85569	-5.79041	7.02E-09	6.32E-07
Hgf	263.697	4.96926	0.844444	-5.88466	3.99E-09	3.73E-07
Pole3	23.9801	4.97005	1.36481	-3.64156	0.000270994	0.00666127
Hsd11b1	2068.5	4.97589	0.805437	-6.17787	6.50E-10	7.01E-08
C4b	39068.2	4.98097	0.710559	-7.00993	2.38E-12	4.14E-10
Krba1	16.447	4.99028	1.50614	-3.31329	0.000922043	0.0176827
Zfpm1	13.0134	4.99304	1.71662	-2.90865	0.00362993	0.0531662
Cd300ld4	19.1794	5.08811	1.51731	-3.35337	0.000798344	0.0158258
Arhgap24	1542.35	5.14128	0.680555	-7.55453	4.20E-14	1.14E-11
Hyi	24.5712	5.14723	1.38445	-3.71789	0.000200897	0.00512542
Clec5a	59.493	5.16193	1.19214	-4.32995	1.49E-05	0.000541901
Aspa	612.092	5.16627	0.96482	-5.35465	8.57E-08	5.88E-06
Fam221a	27.4463	5.16632	1.28507	-4.02027	5.81E-05	0.00177457
Tlr13	24751.1	5.17158	0.744513	-6.94626	3.75E-12	6.16E-10
Zfp580	19.3745	5.22263	1.50074	-3.48005	0.000501329	0.0110543
Egln3	3355.35	5.2382	0.681512	-7.68615	1.52E-14	4.46E-12
Tln2	361.006	5.25518	0.719517	-7.30377	2.80E-13	6.28E-11
Chchd7	18.2173	5.27938	1.53162	-3.44693	0.000567005	0.0121241
Sfrp1	37.7323	5.28168	1.3265	-3.98166	6.84E-05	0.00204927
Cyp26a1	162.326	5.28209	1.0425	-5.06676	4.05E-07	2.31E-05
Il27	44.2255	5.28557	1.29622	-4.0777	4.55E-05	0.00143178
Flt4	17.622	5.30315	1.64073	-3.23219	0.00122844	0.0226078
Fabp4	394.804	5.30469	0.768917	-6.89891	5.24E-12	8.51E-10
Fscn1	1261.46	5.32311	0.926478	-5.74554	9.16E-09	7.76E-07
Pnma1	15.1354	5.32533	1.69303	-3.14545	0.00165833	0.0286889
Prg4	51281	5.3269	0.672567	-7.92025	2.37E-15	7.79E-13
Adam11	41.0521	5.33314	1.35836	-3.92617	8.63E-05	0.00251523
Cd93	1077.76	5.36593	0.713891	-7.51645	5.63E-14	1.50E-11
Tcim	88.1126	5.41016	1.00434	-5.38677	7.17E-08	5.12E-06
Cxcl13	1121.11	5.43632	0.821648	-6.61637	3.68E-11	5.20E-09
Alox15	145778	5.44507	0.649698	-8.38092	5.25E-17	2.11E-14
Rin1	9.47659	5.47065	1.91967	-2.84979	0.00437482	0.0618957
Mpzl1	11.981	5.51377	1.80779	-3.05	0.00228841	0.0374356
Gpat2	17.6526	5.51894	1.65609	-3.33251	0.000860657	0.0167787
Prkar1b	17.3272	5.51986	1.70944	-3.22905	0.00124204	0.022824
Myo10	437.635	5.54881	0.906499	-6.12115	9.29E-10	9.73E-08
Zfp763	11.8749	5.66642	1.97003	-2.87631	0.00402359	0.0578529
Pear1	1050.28	5.69282	0.994068	-5.72679	1.02E-08	8.61E-07
Tfec	20.4252	5.71626	1.60365	-3.56453	0.000364505	0.00850152
Myo1d	201.162	5.74986	1.03027	-5.58093	2.39E-08	1.86E-06
Slc10a6	40.3598	5.74998	1.25292	-4.58925	4.45E-06	0.000187123
H2ac19	82.2732	5.77091	1.07539	-5.36634	8.04E-08	5.54E-06
Garnl3	1714.91	5.78683	0.82565	-7.00882	2.40E-12	4.14E-10
Tox2	3258.86	5.79189	0.724855	-7.99042	1.34E-15	4.53E-13
1700088E04Rik	23.3784	5.80534	1.57191	-3.69318	0.00022147	0.00560977
Ramp2	32.5312	5.83144	1.47081	-3.9648	7.35E-05	0.00216758
Colca2	1047.32	5.84437	0.884073	-6.61073	3.82E-11	5.35E-09
Gm4951	345.82	5.87239	0.883832	-6.64423	3.05E-11	4.40E-09
Thbs1	170890	5.87394	0.626724	-9.37245	7.09E-21	6.26E-18
Vcan	39.4793	5.87542	1.21306	-4.84348	1.28E-06	6.22E-05
2810025M15Rik	10.6646	5.88817	1.89846	-3.10155	0.00192512	0.0325863
Tgfb2	1818.65	5.90126	0.685107	-8.61363	7.08E-18	3.45E-15
Wwtr1	164.566	5.93447	0.8987	-6.60339	4.02E-11	5.51E-09
Gm31520	10.8759	5.94082	2.11923	-2.80329	0.00505838	0.0689442
Lama3	1007.87	5.98036	0.737354	-8.11057	5.04E-16	1.78E-13
Lrig3	26.6598	5.99152	1.4922	-4.01522	5.94E-05	0.00180907
P2ry14	1648.7	6.0094	0.862185	-6.96997	3.17E-12	5.40E-10
Tcf7l1	237.199	6.04653	0.849524	-7.11755	1.10E-12	2.04E-10
Vnn3	12.7407	6.06069	2.02109	-2.99872	0.00271118	0.0424361
Gm5970	78.2545	6.09054	1.38141	-4.40893	1.04E-05	0.000398991
Rab44	10.8532	6.11353	2.06369	-2.96243	0.00305222	0.0465876
Ltbp1	12085.1	6.16002	0.623496	-9.87981	5.09E-23	5.14E-20
Rab11fip4	25.9337	6.20228	1.51756	-4.08699	4.37E-05	0.0013787
Iigp1	109.119	6.28862	1.23706	-5.08351	3.71E-07	2.13E-05
Cpne8	874.023	6.33085	0.958245	-6.60671	3.93E-11	5.45E-09
Cadps2	566.878	6.35783	0.891113	-7.1347	9.70E-13	1.83E-10
Rab19	15.8094	6.38308	1.93245	-3.30309	0.000956245	0.0182643
Nt5e	549.507	6.4283	0.737841	-8.71231	2.98E-18	1.50E-15
Vsig4	9295.92	6.45117	0.776876	-8.30398	1.01E-16	3.74E-14
Ccdc57	15.3974	6.45515	1.98489	-3.25215	0.00114536	0.0212448
Ptpn5	127.526	6.45542	1.26116	-5.11864	3.08E-07	1.78E-05
Ripor3	6.13961	6.47693	2.45648	-2.63667	0.00837231	0.0992736
Mamdc4	6.19146	6.48315	2.45336	-2.64256	0.00822808	0.0978097
Gm44289	155.034	6.48921	1.12699	-5.758	8.51E-09	7.47E-07
Saa3	1899.29	6.49083	0.867127	-7.48543	7.13E-14	1.87E-11
Itgb3	2334.72	6.50021	0.835152	-7.78326	7.07E-15	2.22E-12
Asb14	6.29124	6.51268	2.43517	-2.67442	0.00748585	0.0920312
Crispld2	6.38493	6.52506	2.46591	-2.6461	0.00814253	0.0970375
Kif5c	20.7448	6.53618	1.54415	-4.23286	2.31E-05	0.00080129
Lgr4	6.38971	6.54017	2.42635	-2.69547	0.00702887	0.0880728
Dnajb7	6.43677	6.54566	2.42109	-2.7036	0.00685935	0.0864082
Selp	2378.1	6.54915	0.706007	-9.27633	1.75E-20	1.30E-17
Ugt2b35	17.8565	6.54938	2.12667	-3.07964	0.00207248	0.0345023
Gm2000	34.3219	6.55838	1.69749	-3.86357	0.000111742	0.00313962
Lrrc34	6.48679	6.56034	2.41659	-2.71471	0.00663343	0.0846181
Nxpe2	6.85411	6.56447	2.46323	-2.66498	0.00769925	0.0934931
Fads3	6.63304	6.57478	2.41354	-2.72413	0.00644715	0.0832183
Smim1	6.6162	6.58646	2.40084	-2.7434	0.0060806	0.0792834
Col14a1	6.6162	6.58779	2.42711	-2.71425	0.00664253	0.0846579
Olfr212	6.73159	6.6108	2.3892	-2.76695	0.00565827	0.0746026
Axin2	6.83626	6.62235	2.38834	-2.77278	0.00555796	0.0736925
Prss16	6.90591	6.63883	2.48719	-2.66921	0.00760303	0.0929596
Me1	7.07599	6.68328	2.36924	-2.82085	0.00478962	0.0663041
Tmprss3	7.10272	6.6879	2.35529	-2.83952	0.00451819	0.0632905
Popdc3	7.37901	6.71975	2.40056	-2.79924	0.00512233	0.0693478
Wnk2	7.30373	6.73613	2.40035	-2.80631	0.00501117	0.0685652
Slpi	2005.24	6.74031	0.876562	-7.68948	1.48E-14	4.44E-12
Pmepa1	17.749	6.76294	1.97392	-3.42614	0.000612221	0.0128576
Afap1l1	944.019	6.8033	0.731568	-9.29962	1.41E-20	1.11E-17
Krt10	7.91997	6.80967	2.33521	-2.91608	0.00354455	0.0524593
Reps2	205.278	6.81383	0.781835	-8.71518	2.90E-18	1.50E-15
Castor1	7.7829	6.81976	2.29849	-2.96707	0.00300657	0.0460899
Alox12e	7.95173	6.83929	2.31589	-2.9532	0.00314499	0.0477458
Dnase1	7.90712	6.84195	2.31975	-2.94943	0.0031836	0.0482282
Src	25.053	6.87048	1.56954	-4.37739	1.20E-05	0.000451492
Lcn2	8.2002	6.89146	2.30571	-2.98887	0.00280014	0.0435392
Mapk8ip1	8.24064	6.90114	2.27076	-3.03913	0.00237259	0.0384126
Trpv3	22.5415	6.90552	1.83146	-3.77049	0.000162928	0.00429632
Cdhr4	8.32246	6.91468	2.27133	-3.04433	0.002332	0.0381046
H2ac15	8.66666	6.97002	2.27049	-3.06983	0.00214181	0.0354892
Arl4d	8.70266	6.97888	2.24893	-3.10319	0.00191445	0.0324446
Gcsam	8.97544	7.01973	2.23449	-3.14153	0.00168068	0.02904
Gm12312	9.10688	7.04391	2.22758	-3.16214	0.00156616	0.0273921
Itga3	9.17826	7.06517	2.53876	-2.78292	0.00538718	0.0722414
Mylk3	9.35424	7.06903	2.25192	-3.13912	0.00169457	0.0292443
B4gat1	9.47433	7.1109	2.5221	-2.81943	0.00481087	0.066469
Gm5182	9.5574	7.11815	2.18093	-3.26381	0.00109926	0.0205515
Rgs1	28.7648	7.13227	1.89821	-3.75737	0.000171708	0.0044777
Prok2	9.98074	7.17523	2.20429	-3.25512	0.00113344	0.0211195
Wdr5b	27.7842	7.20433	1.79666	-4.00986	6.08E-05	0.00183881
4931428F04Rik	10.3625	7.23998	2.47739	-2.92243	0.00347314	0.0515103
Dchs1	28.5118	7.24141	1.90904	-3.79321	0.00014871	0.00398082
Efs	10.3535	7.25058	2.17025	-3.3409	0.000835073	0.0164157
Gm21960	10.5525	7.25603	2.15142	-3.37266	0.000744447	0.0149037
Lrrc9	10.6771	7.27419	2.13376	-3.40909	0.000651792	0.0135676
Eef2k	683.393	7.32878	0.706282	-10.3766	3.17E-25	3.45E-22
Bmx	11.151	7.34327	2.13463	-3.44007	0.000581555	0.0123583
Gm49610	11.6878	7.40265	2.44218	-3.03116	0.00243615	0.0390503
Gm10718	11.9202	7.43438	2.08077	-3.5729	0.000353051	0.0083167
Prkaa2	12.7123	7.52364	2.12847	-3.53477	0.000408125	0.00931897
Muc20	12.7087	7.52817	2.04858	-3.67482	0.000238013	0.00595291
Gpr17	12.8994	7.54684	2.06298	-3.65822	0.000253971	0.00630865
Asz1	104.744	7.56447	1.06728	-7.08761	1.36E-12	2.44E-10
Evc	13.0556	7.56881	2.03922	-3.71162	0.000205933	0.005235
Lzts2	12.9669	7.56892	2.12575	-3.56058	0.000370031	0.00860201
Ppp1r3c	13.0859	7.57013	2.0371	-3.71613	0.0002023	0.0051519
Maged1	155.148	7.58882	1.06815	-7.10463	1.21E-12	2.21E-10
Hhipl1	13.3611	7.60102	2.08975	-3.63728	0.000275532	0.00673767
Dnaja4	13.4958	7.62014	2.0286	-3.75635	0.00017241	0.00448774
AI429214	37.7431	7.64368	1.82142	-4.19655	2.71E-05	0.000927476
Prox1	34.7594	7.73175	1.73459	-4.4574	8.30E-06	0.000327532
Itgb4	35.9682	7.75815	1.84797	-4.1982	2.69E-05	0.000922996
Fgf1	15.1311	7.77834	2.00054	-3.88811	0.000101026	0.00287304
Ankrd29	15.6653	7.80784	1.99147	-3.92065	8.83E-05	0.00256828
Pitpnm2	15.5407	7.80955	2.02256	-3.86123	0.000112819	0.00315483
Slc6a8	15.6838	7.83091	1.96892	-3.97726	6.97E-05	0.00207879
Unc5b	15.969	7.85852	1.99505	-3.93901	8.18E-05	0.00239923
Lrrc66	16.5436	7.87945	2.06582	-3.8142	0.000136624	0.00369226
Gm10131	16.5106	7.9016	2.00444	-3.94205	8.08E-05	0.00237395
Spns2	17.6285	7.97634	1.97914	-4.0302	5.57E-05	0.00170861
Uaca	19.5746	8.15204	1.89691	-4.29753	1.73E-05	0.000621154
Eif4a-ps4	21.1329	8.26274	1.87554	-4.40552	1.06E-05	0.000402031
Wdr6	21.3427	8.28011	1.90418	-4.34839	1.37E-05	0.000504771
Gm10800	119.38	8.31927	1.33367	-6.23789	4.43E-10	5.01E-08
Prickle1	22.1092	8.32514	1.87842	-4.432	9.34E-06	0.000363525
Pcdhga3	23.2113	8.39604	1.85845	-4.51777	6.25E-06	0.000253818
Gng7	129.911	8.42384	1.41542	-5.95146	2.66E-09	2.57E-07
Prtg	195.48	8.43071	1.13054	-7.45723	8.84E-14	2.16E-11
Serpina3f	24.073	8.45126	1.84297	-4.58566	4.53E-06	0.000189239
Pcdhga2	28.6665	8.70465	1.8194	-4.78436	1.72E-06	8.03E-05
Tal1	28.8913	8.71922	1.81158	-4.81305	1.49E-06	7.07E-05
Tnfrsf23	83.2065	8.74325	1.64423	-5.31755	1.05E-07	7.05E-06
Fzd8	32.5821	8.88525	1.78812	-4.96906	6.73E-07	3.67E-05
Rxrg	32.6494	8.89116	1.79209	-4.96134	7.00E-07	3.81E-05
Nipal1	36.0826	9.01204	1.82137	-4.94795	7.50E-07	4.03E-05
Bmpr1a	37.4296	9.08214	1.77264	-5.12349	3.00E-07	1.74E-05
Cldn12	37.5828	9.08247	1.79994	-5.04598	4.51E-07	2.55E-05
Scn1b	38.1741	9.11331	1.76844	-5.15329	2.56E-07	1.51E-05
Ltbp4	39.3139	9.16274	1.87138	-4.89624	9.77E-07	5.02E-05
Ldhb	39.8565	9.17394	1.78002	-5.15385	2.55E-07	1.51E-05
Cyp2d22	42.2249	9.26315	1.77848	-5.20846	1.90E-07	1.17E-05
Ccm2l	68.5801	9.26867	1.68228	-5.50958	3.60E-08	2.73E-06
Gspt2	45.8596	9.37812	1.74344	-5.37908	7.49E-08	5.23E-06
Pgap4	51.0762	9.53387	1.77264	-5.37834	7.52E-08	5.23E-06
Ofcc1	51.4919	9.54683	1.71052	-5.58123	2.39E-08	1.86E-06
Cyp26b1	52.2955	9.57325	1.72197	-5.55948	2.71E-08	2.07E-06
Stard13	59.8054	9.75564	1.77502	-5.49606	3.88E-08	2.92E-06
Rpl10-ps3	59.3144	9.75782	1.77903	-5.48491	4.14E-08	3.08E-06
Fam83g	69.048	9.97295	1.78467	-5.58812	2.30E-08	1.81E-06
Zfp651	89.2292	10.3407	1.65672	-6.24169	4.33E-10	4.97E-08
Cav1	210.401	10.4217	1.60995	-6.47334	9.59E-11	1.23E-08
Ptgis	209.54	11.572	1.61472	-7.16656	7.69E-13	1.49E-10
Gm20431	1583.55	14.4927	4.33565	-3.3427	0.000829686	0.0163553
