# Supplementary material for: KLF family members control expression of genes required for tissue macrophage identities
Source: J Exp Med. 2025 Mar 12;222(5):e20240379. doi: 10.1084/jem.20240379 (PMC11899981; doi:10.1084/jem.20240379)
Supplement: Table S2 — shows the DESeq2 results for transferred LysM+/+Klf2fl/fl versus LysMCre/+Klf2fl/fl BMMs on day 7. [file jem_20240379_tables2.xlsx]

## Sheet: 20241001totalgenelistforGSEA
Gene name	baseMean	log2FoldChange	lfcSE	stat	pvalue	padj
Gm12693	47.8616	21.3618	4.40828	4.84582	1.26087644527795e-06	0.000172303
Gm15500	46.2729	21.3129	4.40831	4.83471	1.33343012261345e-06	0.000180431
Zfp1009	26.2147	20.5255	4.40902	4.65534	3.23448427551872e-06	0.00037202
Gm5831	24.2287	20.243	4.40916	4.59113	4.40852654348229e-06	0.000498742
Gm10359	351.914	11.4219	4.40751	2.59146	0.00955695	0.168677
Gm12671	351.914	11.4219	4.40751	2.59146	0.00955695	0.168677
Commd1b	205.546	10.6499	4.40759	2.41626	0.0156809	0.230733
Hba-a2	89.7753	9.4548	4.40786	2.14498	0.0319541	0.336151
Gm6206	81.923	9.32208	1.62578	5.73392	9.81377314247002e-09	2.70899393824742e-06
Chil3	47.2379	8.52903	2.26681	3.76256	0.000168181	0.00967182
Ugt1a6b	37.5937	8.19791	2.06268	3.9744	7.05555317475839e-05	0.00479708
Apoc2l	34.9157	8.09249	4.40862	1.83561	0.0664156	0.461333
Gm17131	31.4093	7.94118	1.96605	4.03915	5.36461839145266e-05	0.00381662
Insyn2b	28.9255	7.81971	1.97048	3.96843	7.23474829495333e-05	0.00487093
Pappa2	29.2327	7.79103	2.4283	3.20843	0.0013346	0.0446009
Gvin-ps2	28.0248	7.77387	2.07872	3.73974	0.000184214	0.0103355
Gm47355	26.0125	7.66638	2.1651	3.54088	0.00039879	0.0188497
0610040J01Rik	24.6932	7.59465	1.7912	4.23999	2.23528143060629e-05	0.00184739
Gm48132	23.8927	7.5464	1.7739	4.25412	2.09872065266081e-05	0.00175555
Xlr	23.2773	7.50469	2.24871	3.33733	0.000845884	0.0318511
Igflr1	22.6358	7.46855	4.40928	1.69382	0.0902988	0.517472
Gm4735	22.5404	7.46195	1.94459	3.83728	0.000124403	0.00764821
Naip3-ps1	19.111	7.22297	1.8408	3.92382	8.7155853149915e-05	0.0056001
Cd177	47.9015	7.13602	1.55563	4.58722	4.49184363252748e-06	0.000499971
Rasgef1a	17.7122	7.11423	2.15139	3.30681	0.000943659	0.0346393
Gm6863	16.8656	7.04093	2.05856	3.42032	0.000625477	0.0258468
Rpl19-ps11	16.6987	7.02753	1.85122	3.79617	0.000146951	0.00871989
Gm12669	16.2739	6.99001	2.71361	2.57591	0.00999759	0.174226
Gm10171	15.7053	6.93494	2.65715	2.60992	0.00905642	0.164253
Gm10233	15.7053	6.93494	2.65715	2.60992	0.00905642	0.164253
Gm4724	15.4881	6.92128	1.93451	3.57779	0.000346512	0.0173069
Gm21972	15.2751	6.89846	2.78663	2.47556	0.0133028	0.209822
F3	15.0946	6.87968	1.9526	3.52334	0.00042615	0.0198125
Mcam	14.904	6.86274	2.18664	3.13849	0.0016982	0.0543976
Saa3	111954	6.73621	1.71728	3.92261	8.75940338638225e-05	0.0056001
Psenen-ps	13.5492	6.72625	3.61363	1.86136	0.062694	0.450913
Upp1	13.4374	6.72587	2.17378	3.09409	0.00197416	0.0605498
Hba-a1	13.2526	6.69418	2.75203	2.43245	0.0149969	0.226241
Gm50253	12.9835	6.66337	2.02295	3.29389	0.000988109	0.0355351
Gm28362	12.789	6.64157	2.02251	3.28383	0.00102408	0.0364289
Gm2004	13.688	6.62257	2.62287	2.52493	0.0115721	0.191969
Nsa2-ps1	12.5115	6.61104	3.65599	1.80828	0.0705633	0.473004
Gm45062	12.313	6.58794	3.6654	1.79733	0.0722826	0.479129
Gm20657	12.1144	6.56448	3.67506	1.78622	0.0740635	0.482472
Pgap4	12.3902	6.56248	1.98674	3.30314	0.000956077	0.0348174
Gm48800	12.0868	6.55993	2.06979	3.16936	0.00152774	0.0494972
Foxq1	11.8796	6.53649	1.95695	3.34013	0.000837384	0.0318391
Gm6264	11.6821	6.51426	1.9798	3.29036	0.0010006	0.0358709
Mfsd4b3-ps	11.5186	6.49169	3.70571	1.75181	0.0798071	0.495515
Or52p1	11.4957	6.48743	2.20352	2.94411	0.00323881	0.0843435
Dynlt2a1	11.3949	6.47577	2.81665	2.2991	0.021499	0.271901
Slc35g2	11.1274	6.44147	2.05246	3.13841	0.00169869	0.0543976
Hbb-bt	11.078	6.43467	2.8977	2.22061	0.0263773	0.302878
Gm13464	10.9231	6.41561	1.98947	3.22478	0.00126069	0.0426472
Gm15568	10.8897	6.41245	1.99748	3.21027	0.00132612	0.044425
Gm8319	10.7651	6.39223	2.53609	2.52051	0.0117186	0.1937
Gm13577	10.5642	6.36603	3.19497	1.99252	0.046314	0.393163
Gm19203	10.2991	6.32876	2.63256	2.40404	0.0162152	0.233642
Rpl39-ps	10.1846	6.31222	2.43184	2.59565	0.00944117	0.168142
Gm49376	9.9053	6.27154	2.39718	2.61622	0.00889105	0.162499
Gm20689	9.7757	6.25718	2.14102	2.92252	0.0034721	0.0884407
Gm9894	9.71309	6.24424	2.23624	2.7923	0.00523353	0.115388
Gm48270	9.49504	6.21181	2.32063	2.67677	0.00743356	0.145117
Kiss1r	9.46926	6.19612	2.11743	2.92625	0.00343078	0.088178
Gm3650	9.33401	6.18817	3.84502	1.6094	0.107529	0.551715
Vmn1r12	9.32394	6.18523	2.23031	2.77327	0.00554965	0.120245
B4galnt2	9.28639	6.17959	2.25881	2.73578	0.00622333	0.129946
G0s2	9.20472	6.16923	2.06614	2.98588	0.00282767	0.077402
Cngb1	9.40671	6.13408	2.56203	2.39423	0.0166553	0.237222
Or8b1	8.77307	6.09827	3.07436	1.98359	0.0473016	0.397115
Fam83h	8.65862	6.08108	2.11715	2.87229	0.00407503	0.0971391
Gm12577	8.57871	6.06553	3.14676	1.92755	0.0539112	0.421736
Arhgap42	8.47693	6.04768	2.42462	2.49427	0.0126215	0.203746
Nxpe2	93.4095	6.03686	0.869759	6.94085	3.8976141288718e-12	4.13806693897605e-09
Rbm11	8.36501	6.02872	2.33401	2.58298	0.00979504	0.17178
Rps12-ps4	8.34103	6.02583	3.92659	1.53462	0.124877	0.583069
Slc5a11	14.7071	6.00673	2.29038	2.62259	0.00872646	0.161019
Ak5	8.35698	6.00166	2.58044	2.32583	0.0200279	0.261427
B930094E09Rik	8.09472	5.98302	2.3022	2.59882	0.00935441	0.167457
Gm10051	8.02388	5.96698	2.5403	2.34892	0.0188277	0.255698
Marco	4823.54	5.9644	2.25417	2.64595	0.00814631	0.153644
Gm15950	7.9805	5.9616	2.19364	2.71768	0.00657417	0.134028
Rpl7a-ps10	7.88837	5.94547	2.15397	2.76024	0.00577588	0.123595
Tmem130	7.89268	5.94453	2.43821	2.43807	0.0147659	0.224347
Cxcl13	39.2352	5.92659	1.37653	4.30545	1.66648396980054e-05	0.00143755
Nkd2	7.74524	5.91887	3.98493	1.48531	0.137461	0.602266
Vmn1r1	7.74225	5.91724	2.29164	2.5821	0.00982002	0.172
Mup6	7.66323	5.90259	3.33828	1.76815	0.0770352	0.489521
Gm6254	7.64194	5.89782	2.33748	2.52316	0.0116307	0.192478
Vmn1r184	7.5744	5.88529	2.26765	2.59532	0.00945016	0.168142
Gm2316	7.53905	5.88305	3.04553	1.9317	0.0533967	0.420178
Kif21a	7.5867	5.87655	3.11096	1.88898	0.0588939	0.437253
Gm15197	7.52621	5.87636	3.34828	1.75504	0.0792528	0.494517
Nnmt	7.4184	5.85224	2.40953	2.42878	0.0151496	0.226538
Gm16204	7.35315	5.84313	3.26861	1.78765	0.0738322	0.482268
Gm9797	7.31319	5.83769	3.0631	1.90581	0.0566743	0.430894
Gm10257	7.28608	5.82946	3.27538	1.77978	0.0751118	0.485025
Gm4767	7.24015	5.82821	3.08945	1.88648	0.0592297	0.438802
Gm44502	7.19267	5.81306	4.0397	1.43898	0.150155	0.619023
Iglv2	7.18054	5.80825	2.65645	2.18647	0.0287815	0.316926
Iglc2	7.18757	5.80543	2.82005	2.05863	0.03953	0.36715
Cdh1	7.13398	5.79876	3.23784	1.79094	0.0733035	0.481755
Ifnz	7.06273	5.78566	3.06956	1.88485	0.0594502	0.439095
Gm34248	7.0709	5.78473	2.47501	2.33726	0.0194258	0.258798
Rpl17-ps5	7.02267	5.77742	3.0964	1.86585	0.0620621	0.448003
Gm10297	6.99147	5.77004	3.2112	1.79685	0.0723597	0.479129
Wnt2b	6.97188	5.76748	2.34094	2.46375	0.0137493	0.213944
Igfbp6	18.2648	5.76125	2.03266	2.83433	0.00459213	0.105263
Acot1	7.06854	5.75754	2.47249	2.32864	0.0198784	0.261427
Sorcs2	6.85277	5.74476	3.06084	1.87686	0.0605378	0.441498
Rell2	6.82508	5.73861	2.65345	2.1627	0.0305641	0.32854
Gm17823	6.81286	5.73167	2.53264	2.26312	0.0236285	0.28404
Gm14749	6.79579	5.72854	2.33025	2.45834	0.0139582	0.216219
Cldn12	11.4808	5.7105	2.70734	2.10927	0.0349214	0.348168
Mast1	6.70325	5.70892	2.5197	2.26572	0.0234688	0.282864
Gm35315	6.68267	5.70568	2.50773	2.27524	0.0228916	0.279493
Adamts13	6.71524	5.6986	2.53009	2.25233	0.0243015	0.288649
Hsd17b1	6.64085	5.69555	2.43809	2.33607	0.0194875	0.259121
Ido1	6.60926	5.68905	2.44223	2.32945	0.0198354	0.261427
Gm3695	6.59352	5.68898	3.08608	1.84343	0.0652656	0.457043
Cpne9	6.62048	5.68784	2.27273	2.50265	0.0123267	0.201238
Chodl	6.58776	5.6844	2.38503	2.38337	0.0171551	0.241361
Abhd6	6.55204	5.67846	2.2955	2.47374	0.0133707	0.210129
Gm17195	6.46202	5.66217	2.38639	2.37269	0.017659	0.244954
Plekhh1	6.38459	5.6441	2.29575	2.4585	0.0139518	0.216219
Gls2	6.42846	5.6323	2.67247	2.10753	0.035072	0.348437
Tmprss11b	6.33672	5.62804	2.70455	2.08095	0.0374385	0.358838
Gm14411	6.32533	5.626	2.3158	2.4294	0.0151237	0.226396
Wfdc21	6.29255	5.61786	3.4445	1.63097	0.102898	0.544761
Gm50388	6.27053	5.61511	4.15886	1.35015	0.176967	0.650201
Fcor	60.8739	5.60133	1.12271	4.98911	6.06574072433495e-07	8.90631419970968e-05
Ptpru	13.9284	5.59224	2.02965	2.75527	0.00586431	0.124906
Gm4366	6.13121	5.58489	2.333	2.39387	0.0166719	0.237222
Myb	6.14391	5.58234	2.39974	2.32622	0.0200066	0.261427
Rab42	6.0641	5.5659	2.41205	2.30754	0.0210249	0.267895
Fgf1	6.10014	5.56569	3.20384	1.7372	0.0823525	0.499837
Gm20479	5.99022	5.54384	3.15161	1.75905	0.0785688	0.493858
Mmp14	26.7671	5.53357	1.90189	2.90951	0.00361997	0.0898612
Mgat4f	5.92371	5.53041	2.55522	2.16436	0.0304365	0.327935
Prtn3	199.658	5.51972	1.0166	5.42962	5.64748149241757e-08	1.23202155148513e-05
Zfp968	5.87637	5.51813	3.24626	1.69984	0.0891604	0.513957
Cd8a	5.84489	5.51148	2.45729	2.24291	0.0249028	0.292615
Pcdh10	5.84428	5.51048	2.67824	2.0575	0.039638	0.36715
Vsnl1	5.7926	5.50285	2.36593	2.32588	0.0200251	0.261427
Syt3	15.5774	5.50188	1.82481	3.01503	0.0025695	0.0720817
Rpl21-ps8	5.7782	5.4994	2.40987	2.28203	0.0224875	0.277085
Ntm	5.81505	5.48427	3.34188	1.64107	0.100782	0.539508
Ppp1r3g	5.82328	5.46576	2.45076	2.23023	0.0257319	0.298608
Rpl5-ps2	5.65451	5.46543	2.43922	2.24065	0.0250486	0.292984
Ermap	5.69823	5.4654	2.43842	2.24137	0.025002	0.292935
Nfe2l3	5.68495	5.46485	3.53107	1.54765	0.121707	0.577757
Btf3-ps18	5.6543	5.46352	3.50736	1.55773	0.119297	0.572588
Celsr2	5.76645	5.46197	3.32685	1.64178	0.100635	0.539508
Klk9	5.64851	5.46115	2.66027	2.05285	0.0400869	0.368607
Klk13	5.62664	5.45037	2.42884	2.24402	0.0248309	0.292239
Gm6161	5.55247	5.44115	3.20551	1.69744	0.0896139	0.515164
Gm21960	5.55497	5.43604	2.6695	2.03635	0.0417147	0.378035
Or51g1	5.53685	5.43372	3.51805	1.54453	0.12246	0.57842
Lamc2	5.52099	5.42941	3.34472	1.62328	0.10453	0.546901
Xkr6	5.42968	5.40938	2.51644	2.14961	0.0315858	0.333548
Gm47356	5.42214	5.40755	3.23864	1.6697	0.0949793	0.528887
Or2ab1	5.38574	5.3942	2.48828	2.16784	0.0301708	0.326602
Vmn2r44	5.36633	5.38761	2.60036	2.07187	0.0382772	0.362977
Pcdhga8	5.30728	5.37231	2.59351	2.07144	0.0383175	0.362977
Exoc3l2	26.3539	5.36322	1.4862	3.60869	0.000307749	0.0157317
Gpx4-ps2	5.21916	5.35271	3.28234	1.63076	0.102941	0.544784
Akr1c18	5.18753	5.34326	3.25622	1.64094	0.10081	0.539508
Gm10136	5.17041	5.33265	2.78245	1.91653	0.0552973	0.425837
Ly6i	5.16259	5.32879	3.4869	1.52823	0.126455	0.585289
Gm5281	5.13399	5.32813	2.44181	2.18204	0.0291066	0.318327
Gm44212	5.1408	5.32639	3.47382	1.5333	0.125203	0.583538
3830403N18Rik	13.4623	5.32225	2.27685	2.33756	0.0194103	0.258798
Cyp26b1	5.19911	5.31824	2.67616	1.98727	0.046893	0.395127
Sv2c	12.0546	5.2984	2.22966	2.37632	0.0174861	0.243535
Or5d39	4.98018	5.28235	2.91893	1.80969	0.0703442	0.472453
Slc10a4-ps	4.9649	5.27702	4.39667	1.20023	0.230049	0.700915
Foxc2	4.94463	5.26965	2.57372	2.04749	0.0406104	0.371442
Gm6501	4.93882	5.26854	3.49999	1.5053	0.132247	0.595671
Gm14018	4.91083	5.26233	2.46918	2.13121	0.033072	0.339107
Vdac3-ps1	4.90277	5.25806	3.45436	1.52215	0.127971	0.586844
Pou3f3	4.87469	5.25215	2.44093	2.1517	0.0314209	0.332825
Vmn1r173	4.85023	5.24277	2.50289	2.09469	0.0361987	0.353584
Ppp4r1l-ps	4.83681	5.24228	3.31089	1.58335	0.113343	0.563731
Slpi	1154.08	5.22591	0.842764	6.20092	5.61336234293444e-10	2.42111334553691e-07
Sytl4	4.79695	5.22429	2.50992	2.08146	0.0373918	0.358639
Rpl9-ps6	4.7726	5.2234	3.32961	1.56877	0.116701	0.568897
Abca8a	4.18047	5.21976	4.41955	1.18106	0.237578	0.705927
Ccdc187	4.75573	5.21568	2.47725	2.10543	0.035254	0.349286
Ppm1e	18.6105	5.21447	1.5133	3.44575	0.000569472	0.024213
Gm48862	4.72822	5.20374	2.79106	1.86443	0.0622613	0.448971
Plod2	4.73517	5.20196	2.54375	2.045	0.0408552	0.373186
Srpx	19.4557	5.20046	1.58656	3.27781	0.00104617	0.0369288
Arg2	4.6731	5.18896	2.57502	2.01511	0.0438927	0.386551
Pcdhga6	4.63918	5.1821	3.38061	1.53289	0.125303	0.583538
Gm6542	4.65432	5.18153	2.70989	1.91208	0.0558661	0.42775
Gm19046	4.6463	5.17921	2.73825	1.89143	0.0585675	0.437028
Lcn2	4.60128	5.1723	2.61753	1.97603	0.0481517	0.402538
Kdr	15.8714	5.16414	1.90445	2.71162	0.0066955	0.135716
Gm20521	4.57623	5.16184	3.36838	1.53244	0.125414	0.583601
Fzd3	4.56771	5.15662	4.41679	1.1675	0.243007	0.710898
Gm49960	4.54257	5.14987	2.49795	2.06164	0.0392417	0.367134
Reep1	4.54281	5.14654	2.53406	2.03095	0.0422602	0.380733
Gm49111	4.51299	5.13833	3.42506	1.50022	0.133558	0.598719
Gm7363	4.51719	5.1375	2.72579	1.88478	0.0594601	0.439095
Or8b3b	4.49336	5.13247	2.70081	1.90035	0.0573876	0.433794
Gapdh-ps15	4.42104	5.11169	3.39647	1.505	0.132323	0.595671
6820431F20Rik	4.40805	5.10575	2.52616	2.02115	0.043264	0.384611
Tmem204	4.37277	5.09978	2.66208	1.91571	0.0554017	0.425837
Gm14292	4.36911	5.09242	4.41721	1.15286	0.248969	0.713537
Rtraf-ps	4.36911	5.09242	4.41721	1.15286	0.248969	0.713537
Mesp2	4.34311	5.08186	3.07924	1.65036	0.0988683	0.534795
1700003F12Rik	4.31421	5.07326	3.51224	1.44445	0.148612	0.618
Gm12191	97.3689	5.07315	2.82994	1.79267	0.0730253	0.481307
Gm7729	4.3031	5.06974	3.54632	1.42958	0.152838	0.621089
Trim9	4.3025	5.06961	3.51392	1.44272	0.149099	0.618347
Triml2	4.28461	5.06403	2.60158	1.94652	0.0515921	0.413341
Timp4	4.27273	5.05972	3.4652	1.46015	0.144248	0.611646
Gm6342	4.26561	5.0577	2.64799	1.91001	0.0561314	0.428735
Gm20949	4.25603	5.05482	2.81881	1.79325	0.0729331	0.481307
Ppp2r2c	4.34498	5.0529	2.71598	1.86043	0.0628243	0.451028
Prrt1	4.24069	5.05001	2.68417	1.88141	0.0599165	0.440869
H3f3c	4.2073	5.03436	2.90114	1.73531	0.0826866	0.500105
Hook1	4.35417	5.03335	3.81389	1.31974	0.186921	0.662392
Or4c111	4.43002	5.0321	3.117	1.6144	0.10644	0.550295
Cby3	4.19182	5.03161	3.71008	1.3562	0.175035	0.648323
Pbld1	4.1913	5.02954	2.56319	1.96222	0.0497371	0.407199
Gm13436	4.18489	5.02879	2.75284	1.82677	0.067735	0.465554
Tnfsf8	20.4376	5.02647	1.70349	2.9507	0.00317059	0.0831425
Tie1	4.1776	5.02641	3.516	1.42958	0.152836	0.621089
S100a8	40.4247	5.02616	1.26953	3.95907	7.5243082038836e-05	0.00502166
Slco6c1	10.904	5.01906	2.56383	1.95764	0.0502718	0.407966
Tub	8.74099	4.98292	3.30428	1.50802	0.131549	0.594928
Or10ad1b	10.5029	4.955	2.22781	2.22416	0.0261377	0.301655
Ptgis	29.8043	4.9282	2.08741	2.36092	0.0182297	0.248869
Slc45a1	10.1733	4.91729	1.97449	2.49041	0.0127594	0.204062
Arhgap32	16.9004	4.83633	2.20485	2.1935	0.0282714	0.313019
Pax5	15.6626	4.78344	2.021	2.36686	0.0179395	0.246615
Cacnb4	26.2237	4.77576	1.93302	2.47062	0.0134877	0.211263
Gm8956	10.3412	4.76052	2.07744	2.29153	0.0219328	0.273951
Gm6451	9.14081	4.74898	2.07875	2.28454	0.0223397	0.27579
Naip3	17.1018	4.73399	1.52023	3.11399	0.00184575	0.0581621
Gpr84	32.6411	4.71554	1.31987	3.57274	0.000353261	0.0173513
Fabp4	95.1929	4.70423	1.15918	4.05824	4.94429736350167e-05	0.00359164
1700008O03Rik	5.41014	4.6898	2.09107	2.24278	0.0249111	0.292615
Trem3	16.2633	4.67786	1.62172	2.8845	0.0039203	0.0945944
Rab11fip4	12.0682	4.64228	2.40398	1.93108	0.0534731	0.420225
Ackr3	179.813	4.6083	1.06365	4.33253	1.4740857045094e-05	0.00127958
Zik1	8.26668	4.5965	2.03876	2.25456	0.0241613	0.287974
Vmn2r99	8.21732	4.58739	2.02631	2.26392	0.0235792	0.283732
Slc23a4	6.93001	4.57611	2.68128	1.70669	0.0878794	0.511777
Prg4	23851.4	4.56486	0.872426	5.23237	1.67347104646008e-07	2.92370220041038e-05
Rp1	73.9348	4.53013	0.946366	4.78687	1.69405506027841e-06	0.000218517
Gm15807	27.5126	4.52658	1.89014	2.39484	0.0166278	0.237222
Mpzl2	14.0436	4.52024	1.73055	2.61202	0.00900087	0.163892
Atp6v0e2	14.6058	4.50842	1.68317	2.67854	0.00739441	0.144968
Ablim1	6.29986	4.48392	2.43921	1.83827	0.0660226	0.460359
Alox15	5549.48	4.44772	1.48398	2.99717	0.00272503	0.0755238
Hsd11b1	61.3005	4.43975	0.984477	4.50976	6.49011466281628e-06	0.000673508
Vmn2r31	7.40741	4.43582	2.0577	2.15572	0.0311059	0.331004
A630010A05Rik	5.20857	4.40117	2.28876	1.92295	0.0544867	0.423438
Sobp	12.9443	4.39533	2.13496	2.05874	0.0395192	0.36715
Aldh5a1	13.2514	4.38318	1.67896	2.61065	0.00903698	0.164253
Arhgap24	132.818	4.35015	0.98339	4.42363	9.70567503150062e-06	0.000899045
Aqp7	12.5896	4.33431	1.92962	2.2462	0.0246914	0.291523
Gm15542	116.545	4.32697	1.477	2.92957	0.00339434	0.0874137
Scel	25.101	4.32479	1.30917	3.30346	0.000955007	0.0348174
Tsacc	41.5111	4.29872	1.27089	3.38245	0.000718413	0.0286576
Gm4149	147.396	4.29229	1.20783	3.55371	0.000379838	0.0181402
Pde6h	60.0957	4.28892	1.47043	2.91679	0.00353659	0.0891677
Gm13331	6.65679	4.28708	2.0543	2.08688	0.0368991	0.356065
Slc7a4	23.7404	4.28351	1.46933	2.91527	0.0035538	0.089181
Fabp7	313.328	4.27954	2.02605	2.11226	0.0346641	0.34731
Me1	14.4168	4.26675	1.61374	2.64401	0.00819297	0.153849
Cxcl1	26.3331	4.24383	1.33225	3.18547	0.00144518	0.0473784
Plcb1	344.103	4.24305	1.92065	2.20917	0.0271627	0.306725
Mrpl1	49.3088	4.24157	1.41915	2.98881	0.0028007	0.0770025
Lims2	18.9559	4.24101	1.54002	2.75388	0.0058894	0.125247
Ucp1	11.4105	4.23845	2.50979	1.68877	0.091264	0.520195
H2-Q2	7.30647	4.22238	2.25096	1.87581	0.0606807	0.441498
Brme1	9.26853	4.22196	2.02196	2.08805	0.0367935	0.355619
Casp12	14.3337	4.214	2.06872	2.03701	0.0416492	0.378035
4930444P10Rik	14.1624	4.20388	2.29016	1.83563	0.0664124	0.461333
Or7e177	9.67519	4.18554	2.07839	2.01384	0.0440268	0.386551
Gm8451	6.91179	4.16124	2.0739	2.00648	0.0448049	0.389174
Gm7985	6.09314	4.15802	2.42674	1.71342	0.0866356	0.509044
Vnn3	16.9717	4.15143	1.39758	2.97044	0.00297376	0.0798517
Or2t6	6.038	4.13543	2.18394	1.89357	0.0582827	0.436472
Spata13	102.087	4.1352	1.32906	3.11137	0.00186221	0.0585473
Cachd1	6.99417	4.11911	2.56202	1.60776	0.107888	0.55229
Rps19-ps6	15.2338	4.10417	2.441	1.68135	0.0926952	0.524121
Gm4797	5.7856	4.08962	2.78517	1.46835	0.142008	0.608617
Rgs17	5.83975	4.08772	2.21676	1.84401	0.0651814	0.457043
Epha2	1575.04	4.08726	2.47374	1.65226	0.0984819	0.534716
Prss36	17.9866	4.08126	1.47831	2.76077	0.00576656	0.123595
Nicol1	40.9012	4.07025	1.10738	3.67557	0.000237316	0.0127449
Gngt2	3545.21	4.06263	0.697869	5.82148	5.8328662104179e-09	1.78900487635973e-06
Vmn1r188	15.626	4.06215	1.66042	2.44647	0.0144264	0.220746
Gm14741	6.87749	4.05593	3.01748	1.34415	0.178901	0.65234
Trim72	38.3036	4.05258	1.3317	3.04316	0.00234109	0.0674978
Smim38	7.09018	4.05054	2.12672	1.90459	0.056833	0.431706
Thbs1	15792.7	4.04881	0.972243	4.1644	3.12174218457124e-05	0.00243425
Trem1	244.696	4.04431	2.02182	2.00033	0.0454642	0.391517
Gm46344	5.53335	4.02021	2.39015	1.68199	0.0925703	0.523696
Phospho1	75.0048	4.01163	0.795321	5.04404	4.55792473317608e-07	7.06836822104452e-05
Dctd	53.1297	3.9983	1.73289	2.3073	0.0210381	0.267895
Gcm1	9.92571	3.96117	1.77015	2.23776	0.025237	0.293942
Or4p23	9.73831	3.94841	1.91312	2.06387	0.0390304	0.366568
Pln	7.38326	3.94318	2.29066	1.72142	0.0851746	0.504659
Adgb	242.486	3.94182	1.86465	2.11398	0.0345173	0.346731
Hdac11	8.23663	3.93594	1.79036	2.19841	0.0279197	0.310764
Or8b1b	5.98585	3.93546	2.14208	1.83722	0.0661775	0.460838
Gm14681	26.4892	3.92835	2.27511	1.72666	0.084228	0.50346
Gm12090	5.2225	3.92517	2.16184	1.81566	0.0694227	0.471309
Mcemp1	817.297	3.92224	0.563771	6.95716	3.47211067162682e-12	3.99350595748278e-09
Mmrn2	5.19998	3.92127	2.53686	1.54572	0.122173	0.578268
Cplane2	8.71196	3.91931	1.75698	2.23071	0.0257007	0.298586
Lbp	516.083	3.908	0.761788	5.13003	2.89697557068893e-07	4.64930893333123e-05
Nipal1	25.9078	3.90632	1.33343	2.92953	0.00339471	0.0874137
Rragd	8.37449	3.90376	1.9769	1.97469	0.0483036	0.402552
Apcdd1	250.864	3.89155	1.09626	3.54986	0.000385438	0.0183442
Gm6433	10.788	3.89088	1.63553	2.37897	0.0173613	0.242531
Gm12879	5.0587	3.88904	2.84351	1.36769	0.171409	0.644627
Fpr1	1831.75	3.87925	0.985739	3.93537	8.30687607238598e-05	0.00543372
Rpl21-ps5	5.03339	3.8787	2.63115	1.47415	0.140442	0.605823
Gm49181	4.96532	3.85424	2.30274	1.67376	0.0941782	0.527479
Gm5619	8.92813	3.83317	2.01794	1.89955	0.0574921	0.433891
Pdgfrb	4.89345	3.83143	2.63545	1.4538	0.146001	0.614142
Acod1	300.601	3.82311	0.96037	3.98087	6.86637722483833e-05	0.00469157
Gpi-ps	4.8758	3.8209	2.18754	1.74667	0.0806954	0.497148
Fam169a	4.85853	3.81894	2.54633	1.49978	0.133671	0.598883
Tdo2	4.84026	3.81468	2.58806	1.47395	0.140494	0.605823
Htra3	61.311	3.81403	1.17846	3.23646	0.00121024	0.0414849
Vmn2r74	19.0633	3.81034	1.46339	2.60378	0.00922015	0.166138
Nbea	9.7399	3.80569	1.90418	1.9986	0.0456516	0.392331
Gm48128	72.4388	3.80562	3.54714	1.07287	0.28333	0.736494
AA467197	16.4539	3.80505	1.86336	2.04204	0.0411477	0.374865
Grik5	9.31336	3.80165	1.70668	2.22751	0.0259129	0.300042
Itga6	2029.22	3.79903	0.731301	5.19489	2.04842691357473e-07	3.36576050728077e-05
Spef2	8.54046	3.79692	1.94169	1.95547	0.0505276	0.409021
Lif	5.79521	3.79681	2.99609	1.26725	0.205064	0.682328
Gm14421	21.8226	3.79549	1.25466	3.02511	0.00248542	0.0705838
1700102P08Rik	5.28422	3.78062	2.32719	1.62454	0.10426	0.546838
mt-Atp6	13408.4	3.77751	1.64083	2.30219	0.0213242	0.270263
Or6z5	8.27674	3.77119	2.76375	1.36452	0.172404	0.645556
F11r	19.5593	3.7513	2.14252	1.75089	0.0799656	0.495515
Frmd5	4.94928	3.74887	2.97312	1.26092	0.207338	0.682797
Lrg1	1894.81	3.74279	0.656892	5.69772	1.21423304997949e-08	3.28604795212096e-06
Gm14853	4.5333	3.73152	2.9684	1.25708	0.208724	0.682797
Il7	9.84076	3.72976	1.8168	2.05293	0.0400791	0.368607
Iglc1	4.45162	3.72724	3.79007	0.983424	0.325399	0.764041
Gm14305	47.2922	3.72519	1.3997	2.66143	0.00778097	0.149497
Arnt2	5.66683	3.71913	2.43042	1.53024	0.125957	0.584513
Six4	4.64168	3.71418	2.38176	1.55943	0.118895	0.572369
Gm11539	4.51441	3.71015	2.34963	1.57903	0.114328	0.56438
Gcnt2	20.1453	3.70171	1.41944	2.60787	0.00911081	0.165023
Rpgrip1	33.0781	3.69509	1.82134	2.02877	0.0424815	0.380733
Bmx	27.3902	3.68806	1.4075	2.62028	0.00878568	0.16125
Usp2	17.1391	3.68783	1.3698	2.69223	0.00709751	0.141741
Khdrbs2	28.6565	3.68428	1.05049	3.50721	0.000452837	0.0203641
Gvin-ps1	10.7755	3.68045	1.74395	2.11041	0.0348235	0.348033
Nyap1	4.84064	3.67313	2.2187	1.65553	0.0978165	0.534082
Adamts17	4.31618	3.65058	3.06259	1.19199	0.233265	0.70307
Cmya5	11.642	3.6388	1.81126	2.00899	0.0445385	0.387592
Rapgef3	13.2969	3.63532	1.28264	2.83425	0.00459336	0.105263
Uba1y	4.25902	3.63018	2.98457	1.21631	0.223865	0.695737
Eef1a1-ps1	15.4991	3.61993	1.43159	2.52861	0.0114517	0.191169
Capns2	7.71772	3.61487	2.06193	1.75315	0.0795763	0.495089
Gm14148	4.93232	3.61072	2.37099	1.52287	0.127791	0.58651
9330159F19Rik	11.5036	3.6044	1.68832	2.13491	0.0327685	0.339107
Gm6794	7.65305	3.5973	1.95143	1.84342	0.0652682	0.457043
Or4c31	22.082	3.59186	1.60176	2.24245	0.0249324	0.292617
mt-Co3	17556.3	3.58766	1.563	2.29536	0.0217123	0.27243
1700088E04Rik	9.60538	3.57593	1.69986	2.10366	0.035408	0.349322
Slfn4	450.544	3.57472	2.1799	1.63985	0.101036	0.539996
Stard6	14.3185	3.57311	1.77255	2.01581	0.0438202	0.386551
Galnt3	48.0488	3.57217	1.40507	2.54234	0.0110113	0.185792
Odad4	94.1856	3.56423	0.925665	3.85046	0.000117897	0.00732977
Rnf17	12.4985	3.55999	1.6306	2.18324	0.0290184	0.317867
Cibar1	48.7198	3.55839	1.21633	2.92552	0.00343882	0.0882205
Fam241b	4.24382	3.55752	2.33046	1.52653	0.126878	0.585702
Clmn	178.009	3.55748	1.16892	3.04339	0.00233931	0.0674978
Adra1a	10.7558	3.55086	2.0057	1.77039	0.076663	0.488731
Or1r1	10.7656	3.52601	1.90761	1.84839	0.0645454	0.455448
Gm18068	6.80673	3.51775	3.44001	1.0226	0.306499	0.752297
Abi3	2461.31	3.50954	0.418703	8.38193	5.20652136397147e-17	1.79651019663836e-13
Hoga1	9.5747	3.50122	1.73731	2.0153	0.0438728	0.386551
Corin	12.8978	3.49525	2.17433	1.6075	0.107944	0.55229
Wdr27	14.6425	3.49481	2.55193	1.36948	0.17085	0.643953
Gm14295	26.4224	3.47767	1.22782	2.83239	0.00462015	0.105263
Laptm4b	58.978	3.47538	0.861063	4.03616	5.43339722429366e-05	0.00384573
Gm11847	23.4308	3.4657	1.67161	2.07327	0.0381472	0.362858
Cacng2	17.3163	3.46463	1.39984	2.47502	0.0133231	0.209822
Inhbe	6.9364	3.45832	2.13625	1.61887	0.105474	0.548181
Zfp599	7.00398	3.45827	1.98974	1.73805	0.0822019	0.499142
6430550D23Rik	10.7418	3.4485	1.62674	2.11988	0.034016	0.344922
Kcnn3	42.7767	3.44118	1.34292	2.56246	0.0103933	0.178197
Serpina3f	7.12594	3.4371	1.9589	1.75461	0.0793263	0.494517
Dnaja4	6.64819	3.43351	2.04837	1.67621	0.093697	0.52655
Mettl27	21.9307	3.43201	1.31836	2.60324	0.00923467	0.166138
Dcx	8.38346	3.42508	2.03084	1.68653	0.0916931	0.521168
Naip1	373.23	3.42443	2.1363	1.60297	0.108941	0.554222
Mlf1	5.51767	3.42342	2.01236	1.7012	0.0889053	0.513665
Zfp119b	35.3499	3.42209	1.6168	2.11659	0.0342949	0.345443
Gm47331	13.5587	3.42089	1.47777	2.3149	0.0206184	0.265215
Tgfb2	301.355	3.41977	0.646396	5.29053	1.21963462702346e-07	2.2444529496237e-05
Gm7172	4.31245	3.41383	2.29804	1.48553	0.137402	0.602266
Or10h28	25.9887	3.41182	1.49446	2.28297	0.0224319	0.27668
Cgref1	7.95638	3.41052	2.31569	1.47279	0.140808	0.605996
Wnk4	7.26633	3.40473	2.31308	1.47195	0.141035	0.606596
Zfyve9	86.3205	3.40033	0.965512	3.52178	0.000428652	0.0198168
Igf2bp1	7.22865	3.39776	1.80549	1.8819	0.0598492	0.440869
Amd2	25.6932	3.39476	1.48456	2.28671	0.0222127	0.275453
Zfp268	117.954	3.39206	1.41776	2.39256	0.0167314	0.237579
Lama3	54.949	3.38778	1.5474	2.18934	0.0285722	0.315675
Hmgb1-ps3	12.8854	3.38015	1.73903	1.9437	0.0519322	0.414212
Tmem119	77.9417	3.37915	1.10445	3.05957	0.00221656	0.0652303
Mlph	14.0086	3.37436	1.25357	2.69181	0.00710658	0.141741
Ube3d	12.9743	3.37389	1.60854	2.09749	0.0359506	0.351724
Cxcl2	217.76	3.37178	0.508557	6.6301	3.35450391043674e-11	2.43678226167621e-08
Fam227a	8.20331	3.36172	1.93339	1.73877	0.0820753	0.498813
Gm14046	6.4847	3.35537	2.06675	1.6235	0.104483	0.546861
Mst1r	136.171	3.35487	0.939295	3.57168	0.000354694	0.0173599
Hsd3b2	48.3971	3.33844	1.51835	2.19873	0.0278968	0.31076
Usp17lc	9.51489	3.33382	1.86033	1.79206	0.0731229	0.481307
Bhlhb9	4.63303	3.33333	2.30603	1.44549	0.148322	0.617351
mt-Nd3	409.478	3.33105	4.16705	0.79938	0.42407	0.812468
Angptl4	33.7973	3.31547	0.954344	3.47408	0.000512613	0.0220965
Gm9521	18.2385	3.31325	1.75192	1.89122	0.0585956	0.437028
Rpl17-ps4	6.25682	3.311	2.20433	1.50204	0.133086	0.597936
Gm47933	21.4864	3.30723	1.37616	2.40323	0.016251	0.233642
Gm7451	9.22142	3.29092	1.90964	1.72332	0.0848311	0.504659
Olr1	74.3007	3.28851	1.22596	2.6824	0.00730961	0.143714
Gm49326	6.39121	3.27212	1.96742	1.66315	0.0962823	0.531184
Arhgap29	203.429	3.27082	2.03263	1.60916	0.107582	0.55173
Fam221a	9.38688	3.26824	1.60913	2.03106	0.042249	0.380733
Arg1	3821.17	3.25539	0.55919	5.82161	5.82824898322956e-09	1.78900487635973e-06
Xlr4c	4.69268	3.25282	2.99663	1.0855	0.277702	0.732438
Ccdc125	137.852	3.25268	1.17055	2.77875	0.00545687	0.118794
Scn2a	19.6764	3.24851	2.06449	1.57352	0.1156	0.566879
Timp3	13.9836	3.24592	2.05631	1.57852	0.114446	0.56438
Or8s16	5.99015	3.24168	2.25156	1.43975	0.149938	0.619023
Lysmd2	4.22212	3.23209	2.32966	1.38736	0.165331	0.639546
Hvcn1	429.998	3.23102	2.1081	1.53267	0.125358	0.583538
Bend3	104.744	3.22747	2.39974	1.34493	0.178649	0.651961
Vmn2r22	7.03973	3.21071	2.98534	1.07549	0.282154	0.735744
Gm5127	9.77164	3.2077	1.71799	1.86712	0.0618849	0.448003
Pla2g5	6.50848	3.19805	1.9696	1.6237	0.104439	0.546838
Muc1	9.51701	3.19	1.97518	1.61504	0.106301	0.550295
Or4f59	9.64111	3.18997	2.10229	1.51738	0.12917	0.588579
Entrep1	21.7625	3.18904	1.49241	2.13684	0.0326113	0.339107
Rab27a	732.33	3.1861	0.80671	3.94949	7.83173624469681e-05	0.00517194
Xlr3b	39.7318	3.18184	1.20551	2.63942	0.00830473	0.155525
Fam221b	30.0966	3.17557	1.65339	1.92064	0.0547767	0.424703
Trank1	11.3543	3.17212	1.70088	1.86499	0.0621825	0.448637
Prokr2	12.49	3.16477	1.46318	2.16293	0.0305463	0.32854
Gm48366	19.1741	3.1509	1.61165	1.95507	0.0505742	0.409159
Csmd3	7.79722	3.14338	2.27909	1.37922	0.167826	0.641509
Pycr1	83.9154	3.14167	1.66105	1.89138	0.0585733	0.437028
Gm42927	81.8561	3.13834	1.25942	2.49189	0.0127064	0.204062
Gm45739	8.30961	3.13755	1.8772	1.6714	0.094643	0.528708
Six1	11.1323	3.1222	1.71051	1.82531	0.0679545	0.466389
Trim52	8.23423	3.11727	1.87003	1.66696	0.0955221	0.52975
Gm16253	13.4023	3.11464	1.77826	1.75151	0.0798584	0.495515
Adam28	8.02554	3.10048	1.81589	1.70742	0.0877449	0.511472
Gm17893	5.18367	3.1002	3.61098	0.858547	0.39059	0.795401
Gm48119	69.726	3.09929	1.24238	2.49463	0.0126089	0.203746
Gm10643	10.7795	3.09495	1.70776	1.81229	0.0699414	0.471584
Cmc4	20.4635	3.08461	1.29643	2.37931	0.017345	0.242531
Actr3-ps	8.09485	3.08405	1.83208	1.68336	0.0923048	0.522985
Nlrp1c-ps	7.83327	3.08085	2.4961	1.23427	0.217103	0.692283
Xk	7.93973	3.07918	2.09027	1.4731	0.140724	0.605823
Or4d11	6.35501	3.07425	1.77906	1.72802	0.0839843	0.50245
Zfp781	12.8332	3.07293	2.35086	1.30715	0.191162	0.667339
S1pr5	97.9555	3.07229	0.995543	3.08605	0.00202837	0.0618004
Sort1	784.771	3.07055	0.820975	3.74012	0.000183932	0.0103355
Slc7a2	1260.56	3.05944	0.965539	3.16864	0.00153156	0.049505
H2bc12	5.34037	3.05356	2.00531	1.52274	0.127824	0.58651
Gsto2	5.17238	3.05233	2.18174	1.39903	0.161804	0.634363
Cdk5r1	7.63719	3.04579	1.84545	1.65043	0.0988543	0.534795
Tm4sf5	6.28165	3.04109	1.91904	1.58469	0.113036	0.563376
Celf3	28.0948	3.03361	1.26027	2.40711	0.0160795	0.233557
Rbm3-ps	7.60479	3.03236	2.62641	1.15457	0.248268	0.713537
Icam2	4871.08	3.02572	0.404199	7.48573	7.11506918311413e-14	1.22752731081677e-10
Selp	2140.1	3.02452	0.679091	4.45378	8.43714295097e-06	0.000821316
Amigo2	9.99913	3.02439	2.3965	1.262	0.206948	0.682797
Serpinb2	141.757	3.02438	1.32644	2.28008	0.0226032	0.278048
Gbx2	21.1786	3.02288	1.29114	2.34125	0.0192193	0.257276
Efnb2	410.324	3.02258	0.844779	3.57796	0.000346291	0.0173069
Npbwr1	5.14712	3.01831	2.38528	1.26539	0.20573	0.682589
Timd4	590.737	3.00936	0.554167	5.43042	5.62220639308322e-08	1.23202155148513e-05
Gm48515	5.14948	3.00402	2.19625	1.3678	0.171376	0.644627
Or52h7	19.8378	3.00222	1.58456	1.89467	0.0581366	0.435851
Gm45855	17.3127	2.99649	1.62268	1.84663	0.0648003	0.456546
Ocstamp	12.5632	2.99494	1.62736	1.84037	0.0657146	0.459237
Gm19001	12.3623	2.9918	1.86637	1.603	0.108935	0.554222
Fbxl22	39.073	2.98936	1.22018	2.44994	0.0142879	0.219601
Pak6	5.11473	2.9804	2.02309	1.4732	0.140698	0.605823
Gm8730	7.57695	2.97856	1.76698	1.68568	0.0918584	0.521526
Rarres1	4.92806	2.97778	2.77564	1.07283	0.283349	0.736494
Nt5e	27.1712	2.97058	0.979777	3.0319	0.00243021	0.0694446
Plekha6	22.2285	2.96677	2.19348	1.35254	0.176202	0.649113
Gm8738	7.35945	2.96631	2.11706	1.40115	0.161171	0.633718
Zfp971	273.176	2.96381	2.06554	1.43489	0.15132	0.620037
Gm4518	4.88355	2.96362	2.80649	1.05599	0.290974	0.741101
C4bp	4.99084	2.96292	2.29811	1.28928	0.197299	0.672441
Col4a4	4.99172	2.96205	2.2899	1.29353	0.195828	0.670509
Ryr2	17.5509	2.96005	1.47119	2.01201	0.0442188	0.386852
Gm12789	6.66877	2.95865	1.78572	1.65684	0.0975511	0.533998
Map1b	5.89022	2.9579	1.76179	1.67892	0.0931685	0.525505
Gm6293	9.90646	2.95537	1.87924	1.57264	0.115801	0.567171
Npff	16.5194	2.94726	1.56326	1.88533	0.0593858	0.439095
Gm2387	12.237	2.94711	1.4955	1.97066	0.0487627	0.403789
F7	249.816	2.9456	0.561743	5.24369	1.57398899113357e-07	2.78515334046481e-05
Ggct	106.474	2.94456	0.794658	3.70544	0.000211027	0.0116039
Gspt2	29.8295	2.94433	1.38003	2.13353	0.0328813	0.339107
Gm7434	4.95259	2.94399	2.05049	1.43575	0.151074	0.620037
Pear1	79.6956	2.94021	1.5275	1.92485	0.0542478	0.422295
Zar1	4.85003	2.9274	2.42059	1.20937	0.226519	0.697346
Gm4609	4.8825	2.92618	2.13907	1.36797	0.171322	0.644627
Bdh1	5.44762	2.92234	2.6467	1.10414	0.269531	0.72504
Ces2b	7.31114	2.92192	1.77658	1.64469	0.100035	0.538276
Dock5	983.491	2.92075	0.650988	4.48664	7.23539265151855e-06	0.000718438
Cyp4x1	14.3028	2.92035	1.56475	1.86634	0.0619944	0.448003
Gm13341	4.77315	2.91897	2.61407	1.11664	0.26415	0.719812
Ankrd55	16.5122	2.91626	1.57983	1.84594	0.0649015	0.457026
Ceacam20	7.20704	2.91617	2.00108	1.4573	0.145033	0.612531
Eml5	28.1345	2.91471	1.25358	2.32511	0.020066	0.261521
Ntrk2	14.0773	2.91369	2.09858	1.38841	0.165011	0.639379
Gm52974	7.11332	2.91317	2.13437	1.36488	0.17229	0.645438
Immp2l	24.0686	2.90824	1.19184	2.44013	0.014682	0.223665
Gbe1	420.525	2.90817	2.1478	1.35403	0.175728	0.64911
Pglyrp1	44.8012	2.89798	1.19781	2.4194	0.015546	0.229923
Gsg1	11.7631	2.89193	1.65755	1.74469	0.0810382	0.497667
Inhca	4.83475	2.89126	2.97556	0.97167	0.331215	0.768177
Ptges	99.8617	2.88438	1.21362	2.37667	0.0174699	0.243535
Gm2308	9.39751	2.8811	1.68694	1.70788	0.0876585	0.511472
Cish	18.1428	2.88096	1.66112	1.73435	0.0828563	0.500237
Socs3	977.71	2.8786	0.677382	4.2496	2.14156740115702e-05	0.0017806
Prickle4	8.18664	2.87235	1.8	1.59575	0.110546	0.556949
Ephb6	8.58896	2.86985	2.02589	1.41659	0.156604	0.627598
Chrm1	5.34711	2.86752	2.00236	1.43207	0.152124	0.620307
Or5b109	6.71761	2.85486	2.87874	0.991704	0.321342	0.761357
Impg2	5.80771	2.85342	2.16186	1.31989	0.186872	0.662392
Lrrc7	32.9028	2.84289	1.53388	1.8534	0.0638249	0.453377
Zfp958	65.0933	2.84124	1.21115	2.34589	0.0189815	0.256343
mt-Co2	12660.3	2.83918	2.19399	1.29407	0.195641	0.6702
Rpl10a-ps4	6.84004	2.83904	1.99146	1.42561	0.153982	0.622271
Ccm2l	6.04039	2.83239	2.61061	1.08495	0.277942	0.732649
Themis	8.52366	2.8303	2.0343	1.39129	0.164136	0.638503
Gas2	15.1234	2.83026	1.5495	1.82656	0.0677654	0.465554
Cldn34c1	25.1449	2.8291	1.45984	1.93794	0.05263	0.417471
Or1af1	49.2498	2.8274	1.27963	2.20955	0.0271364	0.306725
Gm6682	4.5707	2.82266	2.15696	1.30863	0.190659	0.667078
Gm43498	17.5148	2.82177	1.79594	1.57119	0.116138	0.568015
Ifi214	28.615	2.82156	1.47001	1.91941	0.054932	0.425223
Fam135b	4.58891	2.82131	2.14578	1.31482	0.188572	0.664205
Or9m1b	13.1979	2.81931	1.92375	1.46553	0.142776	0.609503
Ramacl	7.66664	2.818	1.94201	1.45107	0.14676	0.614852
Fzd1	282.71	2.81773	0.714684	3.94262	8.05962632118025e-05	0.00529709
Or52ad1	4.43106	2.81374	2.83716	0.991748	0.321321	0.761357
Pvrig	21.826	2.8097	1.43134	1.96298	0.0496481	0.407137
Gm7468	10.8751	2.80795	2.36909	1.18524	0.235921	0.70581
Clec11a	4.40911	2.80577	2.8311	0.991051	0.321661	0.761503
Cnga1	7.61107	2.80533	2.49668	1.12362	0.261173	0.719718
Lcorl	82.4259	2.80477	1.26761	2.21265	0.0269219	0.305823
Gm48836	23.8513	2.80475	1.4941	1.87722	0.0604875	0.441485
Zfp960	30.0261	2.80463	1.64119	1.7089	0.0874692	0.511472
Car6	119.158	2.8037	1.21493	2.30771	0.0210153	0.267895
Or1e25	4.50079	2.80232	2.29039	1.22352	0.221135	0.693593
Vmn2r116	6.7417	2.79739	1.82157	1.5357	0.124613	0.582897
Fpr2	644.942	2.7913	0.926109	3.01401	0.00257818	0.0721787
Gm7115	4.30711	2.78025	3.01631	0.921741	0.356664	0.780865
Frrs1l	12.668	2.77166	1.79942	1.54031	0.123485	0.580301
Slc1a3	29.1125	2.76979	1.81189	1.52868	0.126344	0.585169
Dusp19	12.5019	2.76808	1.82225	1.51904	0.128752	0.588186
Gm7393	6.13155	2.76724	1.98029	1.39739	0.162297	0.635108
Apoc4	248.238	2.76638	0.509691	5.42756	5.71289518149894e-08	1.23202155148513e-05
Zfp85	23.8312	2.76153	1.58647	1.74068	0.0817401	0.498764
Morn3	5.3604	2.75612	1.9574	1.40805	0.159116	0.631252
H4c4	14.9631	2.75276	1.45218	1.8956	0.0580124	0.435629
Gm6981	4.35095	2.74959	2.27651	1.20781	0.227121	0.697847
Zfp708	12.2703	2.74868	3.10073	0.886462	0.375369	0.787769
Or1j13	6.45929	2.74582	2.03377	1.35012	0.176978	0.650201
Gm29216	18359.2	2.7412	1.65819	1.65313	0.0983053	0.53442
Gm13623	16.4795	2.73831	1.96369	1.39447	0.163176	0.637102
Pcdhgb4	54.004	2.73564	0.966419	2.8307	0.00464465	0.105263
Zfp558	9.27361	2.73233	1.78592	1.52993	0.126033	0.584513
Igkc	42.0832	2.72151	1.77834	1.53036	0.125928	0.584513
Gm6377	26.3413	2.71879	1.81605	1.49709	0.134369	0.599791
Or1e34	4.27207	2.71524	2.22758	1.21892	0.222875	0.695737
Slamf6	12.4712	2.71216	1.52967	1.77303	0.0762232	0.488409
Trp53rkb	69.6836	2.71172	1.27247	2.13107	0.0330831	0.339107
Rwdd3	19.9739	2.7062	1.52203	1.77802	0.075401	0.485847
Rps2-ps6	9.21106	2.69799	2.66797	1.01125	0.311896	0.754601
Rsph9	15.7546	2.69718	1.46258	1.84413	0.0651642	0.457043
Ndst4	4.36081	2.69675	2.14615	1.25655	0.208916	0.682797
Cd244a	467.792	2.69481	0.51824	5.19994	1.99355415599025e-07	3.31506439288884e-05
Or5k1	15.3411	2.69229	1.43249	1.87944	0.0601842	0.441138
Cecr2	6.6985	2.68932	1.94817	1.38043	0.167453	0.641509
F5	2143.31	2.68226	0.747033	3.59055	0.000329984	0.0166829
Gm14325	44.3337	2.68198	1.39125	1.92774	0.053887	0.421736
Mss51	6.22339	2.6761	1.86489	1.435	0.151288	0.620037
Sall2	6.1369	2.67137	2.12364	1.25792	0.20842	0.682797
Lipn	14.6374	2.66834	2.25801	1.18172	0.237316	0.705927
Npm2	11.3482	2.65772	1.84149	1.44324	0.148952	0.618347
Or10am5	5.91788	2.65581	2.92828	0.906952	0.364432	0.783961
Chchd10	19.3703	2.65255	1.43929	1.84296	0.0653354	0.457281
Gm7027	8.09567	2.65008	1.69786	1.56084	0.118563	0.571391
H3c1	6.06208	2.64808	1.97088	1.3436	0.179077	0.65234
Gm6136	34.838	2.64243	1.37411	1.92302	0.054478	0.423438
Zfp942	62.383	2.64158	1.32117	1.99941	0.0455635	0.391818
Cp	270.613	2.63523	2.20692	1.19407	0.232449	0.70307
Wnk2	4.67601	2.6335	2.7496	0.957775	0.338176	0.7713
Wnt6	6.65928	2.62911	2.56721	1.02411	0.305782	0.75212
Cdc42ep3	454.921	2.62811	0.854676	3.07498	0.00210518	0.0630274
Itgb3	12.0234	2.62785	1.64643	1.59608	0.11047	0.556949
Rab3c	5.95574	2.62667	2.16936	1.2108	0.22597	0.696876
Abtb2	105.695	2.6225	1.33095	1.9704	0.0487926	0.403789
Or5a21	11.6846	2.62064	1.82421	1.43659	0.150835	0.619961
Gm3188	4.81447	2.61747	2.34946	1.11407	0.265248	0.719812
Gm47820	11.1726	2.61718	3.14115	0.83319	0.404738	0.800929
Gm4787	5.98447	2.61548	1.87662	1.39372	0.163401	0.637444
Mlxipl	3527.86	2.61466	0.394123	6.63411	3.26465014556197e-11	2.43678226167621e-08
Slc12a5	61.1797	2.60571	1.22081	2.13441	0.0328095	0.339107
4930563E22Rik	6.25836	2.60413	1.88798	1.37932	0.167796	0.641509
Gm2446	26.5539	2.60412	1.45359	1.79151	0.0732117	0.481448
Gm11353	8.72498	2.60387	2.53262	1.02813	0.303887	0.751118
Gm5270	4.75508	2.5999	2.46648	1.05409	0.29184	0.741574
Or4k40	9.58678	2.59238	2.11844	1.22372	0.221057	0.693593
Gm14049	5.73362	2.58723	2.42332	1.06764	0.285684	0.737719
Or51b4	7.73836	2.58596	1.86198	1.38882	0.164888	0.639379
Gjc3	9.61928	2.58177	1.70331	1.51574	0.129586	0.589499
Wnt2	18.5525	2.58119	2.17816	1.18503	0.236005	0.70581
Cxcl14	442.569	2.57927	2.23792	1.15253	0.249104	0.713751
Lrrk2	127.562	2.57865	1.26687	2.03545	0.0418053	0.378607
Gm16072	5.76907	2.57727	2.17651	1.18413	0.236361	0.70581
Or4f54	9.61242	2.57516	1.64741	1.56315	0.118017	0.570733
Morc2b	7.71269	2.57453	1.74225	1.4777	0.139487	0.604912
Tead2	12.6555	2.57013	1.47075	1.7475	0.0805512	0.49699
Vmn1r221	9.52401	2.56447	1.69976	1.50872	0.13137	0.594675
Lrif1	80.604	2.56148	1.29407	1.9794	0.0477714	0.400085
Znf41-ps	41.9043	2.56111	1.68494	1.52	0.128511	0.588102
Zfp433	12.5765	2.56003	1.79108	1.42932	0.152913	0.621089
Naa16	140.957	2.55899	1.25204	2.04386	0.0409674	0.373963
Tasl	281.6	2.5555	0.828516	3.08444	0.00203938	0.061999
Plppr3	185.562	2.55267	0.900935	2.83336	0.00460614	0.105263
Tgm2	1029.11	2.54703	0.586461	4.34306	1.40511835980844e-05	0.00123525
Klhdc1	39.4886	2.54624	1.3517	1.88374	0.0596008	0.439898
Mpo	5.62221	2.54457	2.31132	1.10091	0.270934	0.726285
Defb42	5.70413	2.54286	1.92756	1.31921	0.187099	0.662507
Engase	2664.28	2.54122	0.582966	4.35913	1.30582755847881e-05	0.00116278
Rgcc	157.662	2.53711	0.661269	3.83673	0.000124681	0.00764821
Napb	30.3634	2.53349	1.41581	1.78943	0.0735453	0.481991
Rps27rt	44.1466	2.53318	1.68509	1.50329	0.132764	0.597265
Gm14914	19.2909	2.53261	1.15777	2.1875	0.0287063	0.316483
Il4	9.15679	2.52737	1.96139	1.28856	0.197551	0.673067
Lipt1	22.5226	2.52546	1.34353	1.87971	0.0601471	0.441138
Gpr150	5.49554	2.52304	2.40738	1.04805	0.294618	0.742711
Kyat3	22.642	2.5217	1.43175	1.76127	0.0781925	0.493467
Grik3	4.48822	2.51656	2.03382	1.23736	0.215955	0.691556
Cald1	125.258	2.51092	1.25813	1.99576	0.04596	0.393163
Or5d18	10.8924	2.51067	1.85222	1.35549	0.175262	0.64869
Ushbp1	7.12037	2.50962	2.22649	1.12716	0.259673	0.718849
Treml4	12.6363	2.50951	1.62432	1.54496	0.122355	0.578339
Yjefn3	12.1782	2.5087	2.03721	1.23144	0.218158	0.692776
Vegfa	7.9251	2.50363	1.75927	1.4231	0.154706	0.623436
Pygl	8781.69	2.50179	0.388978	6.4317	1.26184632352343e-10	7.25666789886264e-08
Gm15539	16.0859	2.4997	1.60427	1.55815	0.119197	0.572588
Rps3a3	5.3519	2.49926	2.88075	0.867574	0.385627	0.792697
Macroh2a2	26.7855	2.49877	1.30961	1.90803	0.0563875	0.429396
G430095P16Rik	57.7595	2.49624	1.23884	2.01498	0.0439072	0.386551
Slc16a5	23.3445	2.49566	1.4524	1.7183	0.0857411	0.506281
Gm48551	29.6267	2.49536	1.36787	1.82427	0.068112	0.467237
Pabpc1l	10.2423	2.49068	2.01288	1.23737	0.215949	0.691556
Gm15459	12.2806	2.48887	2.45368	1.01434	0.31042	0.754601
Clec4e	1033.4	2.48756	1.95603	1.27174	0.203466	0.679633
Gm48541	43.6586	2.4864	1.42543	1.74432	0.0811025	0.497667
F10	4627.42	2.48581	0.368651	6.74298	1.55168272015176e-11	1.31454422326644e-08
Or5h22	7.22288	2.48233	1.96407	1.26387	0.206278	0.682589
Nrg1	7.84083	2.4777	2.21578	1.11821	0.263479	0.719812
Atp8a2	4.94612	2.47322	2.00887	1.23115	0.218267	0.692776
Enpp3	5.66564	2.46817	3.03378	0.813562	0.415896	0.809122
Fam161b	16.4208	2.46771	1.59434	1.54779	0.121672	0.577757
Klrb1b	8.32811	2.46234	2.50927	0.981297	0.326446	0.764093
Lrrc74b	5.32483	2.46116	2.12739	1.15689	0.247317	0.712989
Mefv	107.107	2.46	1.05057	2.3416	0.0192015	0.257276
Smim33	8.87193	2.45961	1.80697	1.36119	0.173455	0.646271
Padi4	14634.1	2.4535	0.563842	4.3514	1.35273601056999e-05	0.00119682
Adarb1	207.058	2.45313	0.702649	3.49125	0.00048076	0.0214047
Cacna2d4	13.5573	2.45176	1.78045	1.37705	0.168497	0.641642
Zfp963	53.7336	2.4512	1.31815	1.85958	0.0629454	0.451076
Or5p52	22.5546	2.44839	1.37462	1.78114	0.07489	0.484818
Dkk2	17.2018	2.44663	1.81344	1.34916	0.177285	0.650201
Vmn1r202	7.09344	2.44308	1.79489	1.36113	0.173473	0.646271
Ptges3-ps	50.6129	2.443	1.30114	1.87758	0.0604383	0.44136
Gm49405	19.0428	2.44221	1.45905	1.67383	0.0941631	0.527479
Gm15466	5.27399	2.44176	2.16073	1.13006	0.25845	0.717876
Hs3st4	7.02581	2.44127	2.00304	1.21878	0.222927	0.695737
Gm14917	8.58459	2.44121	1.46802	1.66292	0.0963281	0.531184
Gm15066	5.32888	2.43667	1.96689	1.23884	0.215404	0.691074
Ptprm	129.121	2.43381	0.540882	4.49971	6.8047554999808e-06	0.000695698
Gm40466	5.26529	2.4297	1.96337	1.23751	0.215896	0.691556
Fabp3	25.3919	2.42915	1.54781	1.56941	0.116553	0.568897
Flnb	11573.5	2.42807	0.727309	3.33844	0.000842511	0.0318511
Nr3c2	9.07363	2.42547	1.83436	1.32225	0.186086	0.662119
Il36g	22.1603	2.4236	1.40739	1.72205	0.0850606	0.504659
Srms	10.348	2.42045	1.67029	1.44913	0.147303	0.615558
Prkcz2	23.831	2.41989	1.3256	1.82551	0.0679247	0.466389
Hal	3401.09	2.41832	0.620481	3.89749	9.71935431310137e-05	0.00612541
Pecr	77.8337	2.41583	1.24587	1.93907	0.052493	0.416863
St8sia6	1036.15	2.40736	1.01542	2.37079	0.0177501	0.245666
Crppa	14.5344	2.40605	1.45527	1.65333	0.0982641	0.53442
Faxdc2	8.11987	2.40523	2.08889	1.15144	0.249552	0.714232
Gata6	133.12	2.40259	0.921854	2.60626	0.00915365	0.16547
H2-K2	8.58476	2.40068	1.68074	1.42835	0.153191	0.621089
Zbed5	12.4498	2.39562	1.53121	1.56453	0.117693	0.569831
Rtkn	14.8868	2.39457	1.47922	1.6188	0.10549	0.548181
H3c13	21.4029	2.39432	1.79455	1.33422	0.182132	0.656778
Lrrc4	8.89836	2.39362	2.11571	1.13136	0.257905	0.717702
Proz	55.2094	2.391	1.24636	1.91838	0.0550628	0.425757
Aldh8a1	18.8398	2.38334	1.4022	1.69971	0.0891847	0.513957
Serpina3g	7.11705	2.38315	2.62451	0.908036	0.363859	0.783844
Asrgl1	107.942	2.37852	0.602102	3.95036	7.80325457404059e-05	0.00517194
Gm49331	4.99116	2.37577	2.71715	0.87436	0.381922	0.791486
Gm5141	13.9939	2.37399	1.65609	1.4335	0.151716	0.620104
mt-Nd4	14472.5	2.3722	0.914742	2.5933	0.00950591	0.168422
Gm14226	6.77951	2.37186	1.82058	1.30281	0.19264	0.668379
Pknox2	4.34769	2.36721	2.13563	1.10843	0.267675	0.722388
Prss30	4.85475	2.36281	2.4075	0.981437	0.326377	0.764093
Cd300lf	214.343	2.36147	0.786826	3.00126	0.00268864	0.0746651
Gm5711	9.86336	2.35741	1.77209	1.3303	0.183421	0.65797
Adgrl3	11.1021	2.35723	2.0442	1.15313	0.248857	0.713537
Gm48416	105.247	2.35715	1.37406	1.71546	0.0862605	0.507921
mt-Nd2	7021.24	2.35678	0.889479	2.64961	0.00805841	0.15341
Gm18716	13.2142	2.35661	1.55243	1.51801	0.129012	0.588463
Tmc3	182.897	2.35636	0.699337	3.36942	0.000753265	0.0296198
Spag4	5.99885	2.3553	2.13891	1.10117	0.270822	0.726285
Gemin4	225.738	2.35363	2.20023	1.06972	0.284744	0.737719
Zfp667	33.8242	2.35339	1.29766	1.81357	0.069744	0.471584
Gm9512	5.0003	2.34835	2.00245	1.17274	0.2409	0.708934
Mustn1	11.4698	2.34704	1.70389	1.37746	0.168369	0.641509
Nupr2	8.97277	2.34667	1.63592	1.43446	0.15144	0.620037
Cdkl5	33.4065	2.34279	1.03196	2.27024	0.0231929	0.280846
Cpxm1	13.6803	2.33852	1.89637	1.23315	0.217519	0.692776
Or10d5	48.6436	2.3372	1.3104	1.78358	0.0744921	0.483376
Gm20716	209.371	2.3364	2.25682	1.03526	0.300546	0.748221
Dkc1	396.627	2.3353	0.976394	2.39176	0.0167677	0.237849
Or11g7	4.94155	2.33512	2.28374	1.0225	0.306544	0.752297
Efcab5	101.575	2.3347	1.40967	1.65621	0.0976802	0.534082
Nat8l	524.541	2.33288	0.380832	6.12575	9.02558643713456e-10	3.4133020564784e-07
Ddit4l	9.26642	2.32936	1.65169	1.41029	0.158453	0.630548
Nudt17	132.783	2.32678	0.555928	4.1854	2.84665213348985e-05	0.00223236
Soat2	78.9057	2.32655	0.702559	3.31154	0.00092785	0.0341498
Gm5805	7.28906	2.32466	1.52372	1.52565	0.127097	0.5861
Foxg1	7.209	2.32287	2.27805	1.01967	0.307883	0.753088
Enpp4	101.564	2.31926	0.563675	4.11453	3.87962932939456e-05	0.00291359
Igf2r	360.925	2.31909	0.725969	3.19447	0.00140089	0.0462562
Pam16	73.7963	2.31894	1.48914	1.55724	0.119414	0.572588
mt-Nd4l	2246.2	2.31868	2.63691	0.879318	0.379229	0.789568
Vmn2r94	5.44517	2.31491	2.08403	1.11079	0.26666	0.721567
Or2j6	7.9865	2.31236	2.20661	1.04792	0.294674	0.742711
Ranbp6	166.698	2.3075	2.01531	1.14498	0.252215	0.715926
Gzmm	5.92084	2.30448	1.89331	1.21717	0.223538	0.695737
Dgkg	78.4767	2.3036	0.97244	2.36889	0.0178417	0.246085
Tha1	183.268	2.30301	2.03909	1.12943	0.258716	0.718327
Ramp3	349.74	2.30126	0.959808	2.39762	0.0165018	0.236264
Txlng	116.601	2.29807	1.19814	1.91803	0.0551066	0.425837
Lyst	1641.1	2.29759	0.775055	2.96442	0.00303257	0.0811153
Gm8652	4.6364	2.296	2.15217	1.06683	0.286049	0.737719
2810025M15Rik	6.3639	2.29551	2.62336	0.875028	0.381559	0.791287
Nrl	12.524	2.29532	1.33378	1.72091	0.0852678	0.504659
Rpl5-ps1	4.81244	2.29193	2.24337	1.02165	0.306948	0.752486
Kbtbd3	14.2928	2.29104	1.53181	1.49564	0.134748	0.600192
Tcim	40.2153	2.29097	1.40858	1.62644	0.103856	0.546481
Zfta	67.3499	2.29049	1.30659	1.75303	0.0795973	0.495089
Or8c11	5.54133	2.28701	1.7808	1.28426	0.199051	0.674514
Ovgp1	37.2385	2.28614	1.64977	1.38573	0.16583	0.639546
Col18a1	5.97863	2.28419	2.03098	1.12467	0.260727	0.719424
Gm12537	14.1016	2.28253	1.58814	1.43723	0.150653	0.619579
Adam12	9.50564	2.28027	2.10681	1.08233	0.279105	0.733604
Nfe2	1438.17	2.28016	0.408451	5.58247	2.37128092194353e-08	5.84436058654726e-06
Pcdhb22	13.4701	2.2781	1.70961	1.33253	0.182688	0.656778
Gm16332	18.6351	2.27706	1.5734	1.44722	0.147835	0.616067
Vmn1r13	3097.59	2.27548	1.86973	1.21701	0.223599	0.695737
Epha1	10.3054	2.27521	1.7228	1.32065	0.186619	0.662392
Spock2	6.95038	2.27412	2.78916	0.815343	0.414876	0.808873
Vmn1r85	33.7132	2.2735	1.51972	1.496	0.134654	0.600192
Abca12	5.57652	2.26869	1.72073	1.31845	0.187353	0.662833
mt-Atp8	1341.88	2.26793	0.951383	2.38382	0.0171338	0.241307
Fabp5	703.992	2.26503	0.356561	6.35244	2.11927980637513e-10	1.06589793899601e-07
Rpsa-ps2	10.0776	2.26373	1.70942	1.32427	0.185413	0.661462
Neto2	15.841	2.26202	1.55972	1.45028	0.146982	0.615024
Gm4924	16.6107	2.26103	1.4257	1.58591	0.11276	0.563022
Tln2	42.38	2.26063	1.2881	1.75502	0.0792565	0.494517
Fscn1	25.2422	2.25888	1.78208	1.26755	0.204959	0.682141
Creg2	4.71236	2.24829	2.14537	1.04797	0.294652	0.742711
Ikzf2	11.6404	2.24096	1.76013	1.27318	0.202954	0.678741
Zacn-ps	7.69756	2.24075	1.78917	1.2524	0.210426	0.683525
Glrb	13.8438	2.24074	1.68586	1.32914	0.183802	0.658511
Gm40020	4.68369	2.23728	2.10306	1.06382	0.287412	0.737719
Tiam2	538.746	2.23256	0.463076	4.82115	1.42730847283043e-06	0.000191259
Top2b	1554.32	2.23246	0.886469	2.51837	0.01179	0.194191
Gm47626	28.4553	2.23143	1.50424	1.48343	0.13796	0.602783
mt-Cytb	18305.5	2.22725	0.845981	2.63274	0.00846997	0.157763
Adam22	40.5139	2.22691	1.38433	1.60866	0.107692	0.55173
Cc2d2a	65.8704	2.22667	1.31983	1.68708	0.0915871	0.521168
Slc52a3	99.0372	2.22354	0.915095	2.42984	0.0151053	0.226396
Neil2	52.9375	2.22275	1.05644	2.10399	0.035379	0.349286
Fn1	326092	2.22167	0.630578	3.52322	0.000426338	0.0198125
Arhgap28	11.1049	2.22117	1.81551	1.22344	0.221164	0.693593
Zfp994	56.0986	2.22004	1.34002	1.65672	0.097576	0.533998
Zfp938	18.0165	2.2131	1.45203	1.52414	0.127473	0.586375
Skint8	23.75	2.21205	1.36891	1.61592	0.106111	0.549756
Dlc1	6.16781	2.20834	2.01999	1.09325	0.274286	0.72942
Camk2n1	7.40723	2.20705	2.69807	0.81801	0.413352	0.808384
Cxcl9	49.5978	2.20663	1.19563	1.84558	0.0649528	0.457043
Gm8226	18.3611	2.20537	3.00393	0.734163	0.462849	0.834191
Zfp930	50.1309	2.20536	1.2791	1.72415	0.0846803	0.504594
Poli	140.128	2.20213	0.728863	3.02133	0.00251671	0.0711345
Plk-ps1	6.07572	2.20049	1.86676	1.17878	0.238486	0.705927
Gm47932	13.3139	2.19918	1.87478	1.17304	0.240781	0.708825
Cd38	2190.95	2.19917	0.408783	5.37981	7.45659809749568e-08	1.44952066114979e-05
Pik3r3	18.8241	2.19811	1.425	1.54253	0.122945	0.579737
Gm6061	14.8994	2.19809	2.01854	1.08895	0.276175	0.731046
Gm6983	8.19756	2.19656	2.09534	1.0483	0.294498	0.742711
Arsg	385.277	2.18745	0.404935	5.40199	6.59074084194354e-08	1.37826371364401e-05
Gm14326	125.511	2.18485	0.66853	3.26814	0.00108258	0.0378271
Ehd2	42.9573	2.17984	1.52638	1.42811	0.153259	0.621089
Prrg1	26.4439	2.17389	1.59124	1.36616	0.171888	0.645074
Zfp54	15.9925	2.16797	1.49687	1.44834	0.147523	0.615737
Vmn1r59	6.02829	2.16698	1.87206	1.15754	0.247052	0.712989
Rpl17-ps10	13.0367	2.16454	1.71841	1.25961	0.207808	0.682797
Gm9974	5.89907	2.16302	2.02985	1.06561	0.286602	0.737719
Samd15	11.0829	2.16284	1.82726	1.18365	0.236552	0.70581
Hdc	5.87925	2.1625	2.23804	0.966246	0.333921	0.770052
Eif4e1b	5.47201	2.16119	1.97199	1.09595	0.273103	0.728007
Or5b123	10.7271	2.16013	1.81262	1.19172	0.233372	0.70307
Ttc12	114.633	2.15733	1.2917	1.67014	0.0948911	0.528887
Tsga10	147.83	2.1571	1.30586	1.65186	0.0985637	0.534795
Gm13378	9.84988	2.15561	2.39255	0.900968	0.367605	0.785436
Or12d17	20.3927	2.15442	1.21578	1.77204	0.0763873	0.488731
Slc23a1	20.9581	2.14827	1.52534	1.40839	0.159016	0.631161
Hspa12a	7.61256	2.14808	1.76954	1.21392	0.224778	0.696226
Gm4841	18.6202	2.14791	1.57887	1.36041	0.1737	0.646271
Spata33	16.2521	2.14619	1.58585	1.35334	0.175948	0.64911
Gm5987	6.46555	2.14602	2.06626	1.0386	0.29899	0.747449
Cdkl2	46.9284	2.14332	1.33041	1.61103	0.107173	0.551119
Gm45351	11.5676	2.14279	1.6079	1.33266	0.182642	0.656778
Car15	10.9158	2.13965	1.60269	1.33503	0.181866	0.656778
Map4k5	114.862	2.13778	0.667396	3.20317	0.00135922	0.0451082
Chst2	6.50341	2.13739	1.92227	1.11191	0.266178	0.7212
Ipcef1	4.46969	2.13672	2.15463	0.991691	0.321348	0.761357
Sned1	19.5881	2.13349	1.49256	1.42941	0.152886	0.621089
Zscan18	4.64891	2.13205	2.23943	0.952052	0.341071	0.772419
Or2t1	13.6984	2.13174	1.32234	1.6121	0.10694	0.550946
Fam120c	35.0918	2.13045	1.41432	1.50634	0.13198	0.595671
Zfp109	25.1024	2.12348	1.37927	1.53957	0.123665	0.580585
Vmn1r227	61.6515	2.12295	0.787739	2.69499	0.00703908	0.141362
Pitpnm2	26.0301	2.11916	2.15774	0.982122	0.32604	0.764093
Slc17a8	12.733	2.11205	1.61848	1.30496	0.191906	0.668018
Meis1	68.1894	2.10872	1.27705	1.65124	0.0986895	0.534795
Thsd7b	11.2919	2.10744	1.96417	1.07294	0.283297	0.736494
Apoc1	1288.27	2.10522	0.390934	5.3851	7.24060953655946e-08	1.44833178005208e-05
Glt1d1	7.09628	2.10403	1.93446	1.08766	0.276746	0.731544
Crybg2	14.4571	2.10257	1.54578	1.3602	0.173766	0.646271
Pde11a	4.9441	2.10211	2.3555	0.892426	0.372165	0.786244
Ccdc74a	6.46959	2.09762	1.90407	1.10165	0.270613	0.726285
Igsf6	1490.43	2.09524	0.731852	2.86293	0.00419738	0.0991991
Kctd12b	285.133	2.09468	0.473307	4.42561	9.61679578155617e-06	0.000896831
Nedd4	24.7883	2.09245	1.82502	1.14654	0.251573	0.715088
Vmn1r216	5.87705	2.0883	2.09914	0.994834	0.319817	0.76064
9930021J03Rik	257.381	2.08733	2.20499	0.946639	0.343823	0.772957
Cdc42ep2	420.495	2.08659	0.632009	3.30153	0.000961605	0.0349265
Stag3	19.2568	2.0859	1.54228	1.35248	0.176223	0.649113
Pirt	4.24353	2.08396	2.23661	0.931748	0.351467	0.776648
Tmem273	284.349	2.08297	0.59359	3.5091	0.000449626	0.0203467
Cpm	4.52371	2.08282	2.43442	0.855572	0.392234	0.79547
Acyp2	9.7748	2.08253	1.62068	1.28498	0.198801	0.673999
Gm11425	4.17442	2.08169	2.81948	0.738326	0.460317	0.833109
Gm29257	10.4994	2.07826	1.33948	1.55154	0.120773	0.575191
Vmn2r6	13.8307	2.07771	1.58936	1.30726	0.191125	0.667339
Atm	295.28	2.07762	0.781429	2.65874	0.00784333	0.150352
Rpsa-ps7	6.86782	2.07697	1.52891	1.35846	0.174317	0.647376
Rasgrp2	619.296	2.07671	0.433609	4.78937	1.67308776389972e-06	0.000217849
Scarf2	102.435	2.07525	0.824931	2.51566	0.011881	0.194984
Nckap1	6.123	2.07384	2.60216	0.796967	0.42547	0.813245
Tox2	30.9086	2.07336	1.68174	1.23286	0.217626	0.692776
Saa1	7.54218	2.07057	2.77541	0.746043	0.455642	0.83017
Rps8-ps4	4.16907	2.06993	2.33494	0.886502	0.375347	0.787769
Spns2	18.2621	2.06907	1.94447	1.06408	0.287293	0.737719
Clec4d	4626.76	2.06688	0.646441	3.19732	0.0013871	0.0459108
Micall2	102.927	2.06561	0.673047	3.06904	0.00214746	0.0638054
Klf12	171.574	2.06222	1.10369	1.86848	0.0616947	0.447692
Or4f17-ps1	11.6716	2.05775	1.63674	1.25722	0.208674	0.682797
Gm45871	25.8041	2.05696	1.46338	1.40562	0.159838	0.632116
Sema3f	10.4745	2.05321	1.76142	1.16566	0.243752	0.711261
Rangrf	41.783	2.05227	1.36796	1.50024	0.133551	0.598719
Card10	36.2883	2.05156	1.13621	1.80561	0.0709792	0.474869
H2ac13	26.4243	2.04765	1.74866	1.17098	0.241607	0.709775
Tmem17	21.4285	2.04512	1.57562	1.29798	0.194295	0.669625
Cenpf	164.042	2.04506	1.38778	1.47362	0.140585	0.605823
Dock3	4.87674	2.04459	2.13262	0.95872	0.3377	0.770808
Gm6543	8.15215	2.04361	1.901	1.07502	0.282367	0.735883
Catsperg1	42.4555	2.0423	1.60404	1.27323	0.202937	0.678741
Efr3b	14.2621	2.042	1.54102	1.32509	0.18514	0.66114
Ifi205	94.7466	2.04058	2.35467	0.866608	0.386157	0.792697
Rpsa-ps9	34.4851	2.03973	1.40437	1.45242	0.146386	0.614365
1700010I14Rik	26.9703	2.03813	1.391	1.46523	0.142859	0.609503
Kcnip4	9.14043	2.03457	1.68701	1.20602	0.227809	0.699043
Ppl	32.2163	2.03335	1.48494	1.36931	0.170903	0.643953
Art2b	15.5987	2.03295	1.46653	1.38623	0.165678	0.639546
Prkg1	6.09796	2.02902	2.20753	0.919137	0.358024	0.781812
Oscp1	69.6223	2.02767	0.8288	2.44651	0.0144246	0.220746
Gm49500	6.69278	2.02732	2.5535	0.793939	0.427231	0.814379
Nox4	6.76989	2.02536	1.90223	1.06473	0.286999	0.737719
Lynx1	5.45747	2.02452	1.92369	1.05241	0.29261	0.741598
Trim15	8.73723	2.0224	3.25217	0.621861	0.534034	0.866417
Gm37108	8.02083	2.02117	1.40415	1.43943	0.150029	0.619023
Gm47056	37.5588	2.02017	1.32652	1.52291	0.12778	0.58651
Fbxw10	19.9026	2.01741	1.70933	1.18024	0.237907	0.705927
Gm12346	93.6947	2.01737	0.607328	3.32172	0.000894653	0.0331046
Ankub1	10.6071	2.01669	1.97697	1.02009	0.307685	0.753088
Pcsk5	9.27992	2.01661	1.86146	1.08335	0.278655	0.733409
Card14	6.60953	2.01244	1.8813	1.06971	0.284751	0.737719
Prex2	30.6853	2.01039	1.22051	1.64717	0.0995239	0.536155
Gm48774	46.7051	2.0091	1.37401	1.46221	0.143682	0.610337
Zfp618	27.7932	2.00817	1.37287	1.46275	0.143536	0.610314
Zfp677	31.2749	2.00768	1.48793	1.34932	0.177235	0.650201
Or10h5	6.70111	2.00585	1.89631	1.05777	0.290161	0.739986
Myo6	20.1864	2.00582	1.41981	1.41273	0.157735	0.630014
Zfp580	12.8214	2.00559	1.56035	1.28534	0.198673	0.673732
Mterf1b	13.2008	2.00391	1.59796	1.25404	0.209828	0.683147
AI429214	15.6996	1.99816	1.65047	1.21066	0.226026	0.696876
Gm5879	6.6501	1.99542	1.84985	1.07869	0.280725	0.734645
Ldhb	35.5855	1.99318	1.10253	1.80783	0.0706336	0.473245
Glyctk	26.3851	1.99135	1.44619	1.37696	0.168525	0.641642
Gm7517	4.59961	1.99036	2.04476	0.973394	0.330357	0.767634
Gm6158	40.936	1.98976	1.63405	1.21769	0.223343	0.695737
Zfp52	131.896	1.98779	1.34801	1.47461	0.140318	0.605823
Kif20b	65.182	1.98749	1.37858	1.4417	0.149387	0.618466
Zfp507	20.8688	1.98679	1.53227	1.29663	0.194758	0.669625
Gm11249	5.86187	1.98661	2.00569	0.990486	0.321937	0.761764
Apoc2	10669.1	1.98625	0.595064	3.33788	0.000844195	0.0318511
Dus4l	48.0446	1.98564	1.31924	1.50514	0.132289	0.595671
C1rl	322.251	1.98483	0.464563	4.27246	1.9332829608169e-05	0.00162702
Moap1	29.1349	1.98475	1.35415	1.46568	0.142736	0.609503
Zfp125	28.346	1.98423	1.43976	1.37817	0.16815	0.641509
Pram1	365.097	1.98387	0.759436	2.6123	0.00899356	0.163892
Hsf2bp	13.2041	1.9837	2.20725	0.89872	0.368802	0.786084
Rhox8	56.4205	1.98325	1.1826	1.67703	0.0935371	0.526079
Or8b53	16.8659	1.98097	1.55455	1.2743	0.202556	0.678222
Gm7389	8.5519	1.9786	1.627	1.2161	0.223946	0.695737
Mtmr7	7.35517	1.97734	1.81149	1.09156	0.275028	0.730078
Itgb3bp	11.4879	1.97421	1.56725	1.25966	0.207792	0.682797
Ccdc92b	20.1529	1.97385	1.23939	1.5926	0.111249	0.558343
R3hcc1	110.652	1.97052	0.575192	3.42584	0.000612893	0.0254293
Pdxp	24.3339	1.97023	1.42828	1.37944	0.167759	0.641509
Nxt2	116.613	1.96885	1.32522	1.48568	0.137363	0.602266
Sh2d4a	13.2941	1.96818	1.79729	1.09508	0.27348	0.728595
Zfp566	19.2687	1.96532	1.46912	1.33776	0.180976	0.656288
Gm48260	12.8803	1.96531	1.70803	1.15063	0.249886	0.714403
Tgfbr3	169.283	1.96386	2.1632	0.90785	0.363958	0.783844
Thap6	65.4786	1.9616	1.35504	1.44764	0.147719	0.615957
Zfp51	30.4911	1.96158	1.39689	1.40425	0.160244	0.632261
Gm10054	6.47502	1.96153	1.89969	1.03255	0.301812	0.749551
Mpv17l	49.9022	1.96008	1.15108	1.70282	0.0886015	0.513665
Zfp72	17.6923	1.95968	1.62671	1.20469	0.228322	0.699358
Plscr4	283.921	1.95819	0.632297	3.09695	0.00195526	0.0602376
Grik2	32.0472	1.95795	1.44244	1.35739	0.174657	0.647668
Plcb4	15.9921	1.95768	1.46597	1.33542	0.18174	0.656752
Golim4	203.819	1.95655	0.894927	2.18626	0.0287963	0.316926
Csf3r	1161.42	1.95181	0.46576	4.1906	2.78223657381247e-05	0.00219431
Siglecg	8.36097	1.94955	1.68488	1.15708	0.247239	0.712989
Lurap1	13.4544	1.94846	1.54778	1.25888	0.208075	0.682797
Sez6l2	7.83768	1.94748	1.99972	0.973876	0.330118	0.767634
Nol8	242.37	1.94651	1.04864	1.85623	0.0634208	0.451639
Cst6	5.60934	1.9465	2.80613	0.693662	0.487894	0.844679
Gm14434	17.2425	1.94645	1.50017	1.29749	0.194464	0.669625
Mtus1	2500.31	1.94578	0.565614	3.44013	0.000581444	0.0246168
Cpt1c	10.1691	1.94116	1.69622	1.14441	0.252456	0.716063
Fam228b	6.49416	1.9404	1.86098	1.04268	0.297097	0.745711
Eps8l1	299.418	1.93979	0.599404	3.2362	0.0012113	0.0414849
Cd46	49.655	1.93885	1.52839	1.26856	0.204598	0.681369
Zfp990	6.38326	1.93553	1.92669	1.00459	0.315096	0.756339
Nop58	830.995	1.93548	1.61018	1.20203	0.229353	0.70034
Gabre	7.57984	1.93179	1.75251	1.1023	0.270333	0.725988
Gm6180	10.1723	1.93113	1.59856	1.20804	0.227031	0.697835
Sh3yl1	11.0909	1.93025	1.82166	1.05961	0.289322	0.739593
Gm6092	16.4912	1.92972	1.40619	1.3723	0.169971	0.643604
Gm7785	12.4731	1.92873	2.04831	0.941619	0.346388	0.773197
Srpk3	4.43235	1.92859	1.87739	1.02727	0.304292	0.751582
Gm13002	10.1271	1.92855	1.64478	1.17253	0.240986	0.709026
Zfp97	55.6087	1.92746	1.34036	1.43802	0.150428	0.619023
Pced1b	139.528	1.9264	0.929419	2.07269	0.0382013	0.362977
Trdmt1	114.514	1.92487	0.984781	1.95462	0.0506282	0.409356
Heg1	974.019	1.92192	0.58526	3.28388	0.00102389	0.0364289
Mylk4	11.3011	1.92148	1.78494	1.0765	0.281705	0.735273
Prag1	51.1163	1.92142	0.947541	2.02779	0.0425816	0.381383
Actn2	11.3394	1.92133	1.62964	1.17899	0.2384	0.705927
Arhgef37	315.759	1.92043	0.618522	3.10487	0.00190365	0.0595786
Gm12689	16.1617	1.92043	1.77118	1.08426	0.278247	0.732869
Spa17	9.21946	1.92032	1.79215	1.07152	0.283936	0.737138
Tagln3	5.00106	1.92028	2.74586	0.699337	0.484341	0.843816
Bag2	11.3066	1.91962	1.64183	1.1692	0.242324	0.710398
Gm3055	4.74141	1.91885	2.75639	0.696148	0.486336	0.844679
Golm2	6.2133	1.91829	2.06942	0.92697	0.353942	0.779622
Or6a2	29.6097	1.91732	1.59024	1.20567	0.227943	0.699043
Zbtb26	63.9237	1.91147	1.32074	1.44727	0.14782	0.616067
Brd3os	6.99694	1.91091	1.93293	0.988607	0.322856	0.762301
Ankrd29	4.60765	1.91053	2.01734	0.947054	0.343611	0.772957
Alkbh8	156.416	1.91048	0.746188	2.56033	0.0104574	0.179074
Or10ag57	17.4204	1.90952	1.46037	1.30756	0.191023	0.667299
Vmn1r84	6.05494	1.90911	2.11345	0.903317	0.366358	0.78535
Or1j20	7.5433	1.90882	1.8931	1.0083	0.313309	0.754601
Pter	138.843	1.90714	0.533261	3.57637	0.000348403	0.0173069
Or52a33	6.28613	1.90685	1.99603	0.955322	0.339415	0.771932
Setbp1	30.6914	1.90395	1.41248	1.34795	0.177674	0.650466
Qrsl1	85.8371	1.90361	1.16941	1.62784	0.103559	0.546059
Slc26a10	17.7725	1.89696	1.49929	1.26524	0.205785	0.682589
mt-Nd1	21016.3	1.89568	0.894619	2.11898	0.0340919	0.344968
Cgnl1	7233.8	1.89463	0.722884	2.62094	0.0087688	0.16125
Gm9544	5.61595	1.89037	1.7794	1.06236	0.288072	0.738342
Gm4631	447.591	1.88975	0.67961	2.78064	0.00542519	0.118353
Gm12161	9.81112	1.88926	2.42423	0.779322	0.43579	0.818899
Wfdc18	90.833	1.88868	1.44234	1.30946	0.190379	0.66657
Or8b3	13.4039	1.88763	2.04113	0.924795	0.355073	0.780492
Zfp551	6.4694	1.88762	2.57905	0.731905	0.464227	0.834496
Gm7285	15.8626	1.88518	1.54044	1.22379	0.22103	0.693593
Dennd4a	532.604	1.88416	0.61024	3.08757	0.00201798	0.0616197
Zfp943	85.578	1.88338	1.37187	1.37286	0.169797	0.643477
Cybrd1	7.36117	1.88279	2.23683	0.841724	0.399942	0.798034
Gm48786	18.2879	1.88258	1.56307	1.20441	0.22843	0.699533
Sox4	30.1714	1.8772	1.07937	1.73916	0.0820063	0.498764
Vmn1r203	20.4038	1.87566	0.983044	1.90801	0.0563896	0.429396
Trim59	61.3476	1.87444	0.981223	1.91031	0.0560934	0.428683
Hbb-bs	51.4314	1.8743	1.5879	1.18036	0.237856	0.705927
Cercam	44.3568	1.87297	1.37697	1.36021	0.173763	0.646271
Stra6l	4.86191	1.87147	2.78673	0.671565	0.501861	0.851991
Zfp758	30.3233	1.87107	1.42687	1.31132	0.189751	0.66567
Zfp532	47.0948	1.87008	1.31825	1.4186	0.156014	0.626144
Or4p4	21.8752	1.86922	1.63022	1.14661	0.251544	0.715088
Jazf1	10.6427	1.86909	1.64443	1.13662	0.255699	0.717469
Nphs1	5.03261	1.86869	2.03367	0.918876	0.358161	0.781925
Gm13217	6.12016	1.86614	2.07913	0.897555	0.369423	0.786084
Or51s1	9.24872	1.86508	1.46091	1.27666	0.201724	0.676834
Gm5148	22.3599	1.86394	1.69775	1.09789	0.272253	0.727155
Ms4a1	16.6092	1.86273	1.59314	1.16922	0.242314	0.710398
Rnf128	275.107	1.86173	0.755874	2.46302	0.0137772	0.214137
Zfp763	32.8629	1.85841	1.35531	1.37121	0.170309	0.643902
Npy	9.67036	1.85822	1.76605	1.05219	0.292714	0.741598
Gm48365	54.5084	1.85763	1.38918	1.33721	0.181155	0.656439
Nav2	47.316	1.85716	0.797479	2.32879	0.0198701	0.261427
H2-M2	5.54859	1.85605	2.75397	0.673954	0.50034	0.851084
Tlcd5	27.82	1.85576	1.11402	1.66582	0.0957493	0.530123
Gm7507	4.26311	1.85563	1.81066	1.02484	0.305439	0.75212
mt-Nd6	4963.07	1.85554	0.797196	2.32759	0.0199341	0.261427
Gm19040	14.4229	1.85553	1.70683	1.08712	0.276984	0.731579
Gm44245	9.78398	1.8554	1.64866	1.1254	0.26042	0.718982
Tbc1d32	125.984	1.85342	0.684528	2.70759	0.00677741	0.136957
Zfp691	72.7343	1.85057	0.897338	2.06228	0.0391806	0.366873
Gm5687	5.4146	1.84982	2.03191	0.910383	0.36262	0.783462
Gm48981	11.4382	1.84807	2.00275	0.92277	0.356127	0.780865
Serpinb10	1394.91	1.84799	2.65945	0.694878	0.487132	0.844679
Or2d3c	12.0146	1.84609	1.67965	1.09909	0.271727	0.72687
Ccdc180	41.8792	1.84404	1.33722	1.37901	0.167892	0.641509
Mgst1	811.071	1.84206	0.410365	4.48884	7.16127100981486e-06	0.000716231
Itpr3	550.804	1.8398	0.795501	2.31276	0.0207357	0.266258
Asah2	267.452	1.8396	0.678421	2.71158	0.0066963	0.135716
Zfp973	20.6494	1.83694	1.64642	1.11572	0.264544	0.719812
Adgrf5	6.60087	1.83415	2.17759	0.842287	0.399628	0.797983
Orc4	150.298	1.83394	2.13529	0.858873	0.390411	0.795401
D16Ertd472e	123.366	1.83339	1.31674	1.39237	0.163812	0.637921
Gm7072	86.0536	1.83255	1.47647	1.24117	0.214544	0.689919
Arl15	162.923	1.83188	0.479143	3.82323	0.000131714	0.0079733
Cstf3	180.161	1.83125	1.02026	1.79489	0.0726714	0.480139
Bmp1	13.6128	1.83073	1.91682	0.955087	0.339534	0.771932
Taf9	36.6768	1.83023	0.939205	1.9487	0.0513308	0.412741
Vmn1r73	10.1962	1.82999	1.62942	1.12309	0.261398	0.719718
Or10a2	6.02153	1.82854	1.91177	0.956462	0.338839	0.771725
Tlr13	612.009	1.82461	0.848382	2.1507	0.0315	0.333152
Gm5063	10.6752	1.8235	1.6883	1.08008	0.280108	0.734201
Rpl3-ps2	7.18791	1.82228	2.07059	0.880076	0.378818	0.789568
Kif18a	31.6961	1.81834	1.28048	1.42005	0.155593	0.625364
Plekhg1	186.587	1.81639	0.776618	2.33884	0.0193438	0.258454
Cdc14b	375.294	1.81485	0.608127	2.98433	0.002842	0.077402
Abcd2	644.525	1.81458	0.641957	2.82664	0.00470391	0.106084
Gria3	4.80042	1.81437	2.07111	0.876039	0.381009	0.791017
Tars3	87.5176	1.81436	1.32121	1.37325	0.169674	0.643458
Zscan30	21.028	1.81299	1.44795	1.25211	0.21053	0.683701
Gm32687	33.6424	1.8126	1.39992	1.29478	0.195395	0.66969
Sag	15.1426	1.81177	1.18541	1.52839	0.126415	0.585289
Dnd1	7.48367	1.81012	1.55192	1.16637	0.243464	0.710898
Aox1	11.6887	1.80857	1.88457	0.959668	0.337222	0.77068
Gm5857	4.7409	1.80701	2.12694	0.849583	0.395557	0.796539
Zfp984	204.193	1.80676	0.814515	2.2182	0.0265414	0.304256
Socs1	19.8304	1.80612	1.48562	1.21573	0.224086	0.695737
Gm527	9.25541	1.80539	2.4507	0.736686	0.461313	0.833972
A830018L16Rik	9.52583	1.80505	1.69095	1.06748	0.285757	0.737719
Tmtc3	171.661	1.80405	2.09929	0.859362	0.390141	0.79538
Dnhd1	37.8736	1.80346	1.02661	1.75672	0.0789655	0.493858
Rps8-ps5	5.31128	1.80222	1.779	1.01305	0.311035	0.754601
Gsg1l	25.4415	1.79965	1.42323	1.26448	0.206057	0.682589
Cd9	1439.02	1.79851	0.432358	4.15978	3.18558952461382e-05	0.00247008
Fam171a1	315.289	1.79851	0.637041	2.82323	0.00475427	0.106523
Ceacam1	4525.65	1.79587	0.674501	2.66252	0.00775576	0.149296
Jam2	1566.71	1.79151	0.688747	2.60112	0.009292	0.166773
Slc35f1	8.20222	1.78923	1.71963	1.04047	0.29812	0.74676
Mtfp1	26.3791	1.78858	1.40022	1.27736	0.201477	0.676425
Morn1	31.9311	1.78607	1.33705	1.33584	0.181603	0.656752
Sell	655.48	1.78348	0.543568	3.28106	0.00103419	0.0365997
Psg16	544.735	1.78305	0.642455	2.77537	0.00551396	0.11966
Minar1	5.84348	1.78268	2.05371	0.868028	0.385379	0.792697
Gm7609	6.48112	1.78227	2.18729	0.81483	0.41517	0.808873
Dlg3	62.2579	1.78113	0.732691	2.43094	0.0150597	0.226396
Satb2	43.1746	1.77844	1.0759	1.65298	0.0983355	0.53442
Tmem267	20.2954	1.7777	1.99535	0.890924	0.37297	0.786244
Tspan18	27.8466	1.77761	1.49561	1.18855	0.234615	0.704944
Nyx	5.82935	1.77748	2.02675	0.877007	0.380483	0.79052
Gm37515	50.8002	1.77416	1.41347	1.25518	0.209414	0.683108
Gm16385	5.75185	1.77357	1.60029	1.10828	0.267742	0.722388
Zfp493	15.3939	1.769	1.53167	1.15494	0.248114	0.713537
Satb1	7.30652	1.76858	2.59487	0.68157	0.495511	0.847623
Naip6	646.941	1.76711	0.725576	2.43546	0.0148727	0.22508
Niban3	33.5196	1.76662	1.03159	1.71252	0.0868017	0.509369
Osgepl1	51.3011	1.76324	1.14992	1.53337	0.125186	0.583538
Atr	213.772	1.7626	0.725264	2.43029	0.0150867	0.226396
Zfp944	53.7529	1.76036	1.33785	1.31582	0.188235	0.663945
Zfp935	72.826	1.75893	1.32854	1.32396	0.185518	0.661462
Gm5586	4.52345	1.75775	2.94154	0.597562	0.550132	0.871435
Gm43070	4.38593	1.7566	3.69415	0.475508	0.634425	0.906922
Serpinb9	73.5144	1.75534	1.31632	1.33352	0.182363	0.656778
Morn2	46.9809	1.75347	1.37684	1.27355	0.202824	0.678638
Cdnf	13.1883	1.74955	1.29831	1.34756	0.177799	0.65058
Clic3	5.10368	1.74944	2.34226	0.7469	0.455124	0.830013
Vmn2r82	6.79644	1.74904	2.29417	0.762387	0.445829	0.824861
Gm9574	11.2825	1.74762	1.76677	0.98916	0.322585	0.761911
Gpr65	256.58	1.74736	0.725137	2.4097	0.0159658	0.232938
Megf11	30.6198	1.74715	1.31697	1.32665	0.184625	0.659641
Alpk2	36.6357	1.74594	1.46435	1.1923	0.233145	0.70307
Icos	11.0744	1.74391	2.43696	0.715609	0.474233	0.839651
Grk4	55.083	1.7429	1.48179	1.17621	0.239512	0.707564
Smad7	36.8976	1.74225	0.983416	1.77163	0.0764567	0.488731
Zfp955a	92.693	1.74198	1.33769	1.30223	0.192839	0.668679
Cd79b	35.7088	1.74089	1.52678	1.14023	0.25419	0.716624
Gm11231	5.20133	1.73973	2.92456	0.594871	0.55193	0.873279
Fastkd5	95.03	1.73967	1.32364	1.3143	0.188744	0.664215
Ass1	129.955	1.73922	2.16165	0.80458	0.421062	0.811052
mt-Nd5	9235.8	1.73919	0.615281	2.82665	0.0047037	0.106084
Klhl35	13.4912	1.73889	1.57974	1.10075	0.271007	0.726285
Or6c88	4.58733	1.73869	2.04491	0.850252	0.395185	0.796138
Emilin2	31208.9	1.73687	0.615575	2.82154	0.0047793	0.106738
Tnfaip2	1792.93	1.73414	0.485773	3.56986	0.000357174	0.0174195
Rfesd	75.4425	1.73391	0.70504	2.4593	0.0139207	0.216123
Gm45015	22.0856	1.7332	0.986147	1.75755	0.0788248	0.493858
Cask	807.58	1.73278	0.634672	2.7302	0.00632964	0.131371
Slc25a27	9.56122	1.73244	2.01126	0.861372	0.389033	0.794555
Ccdc112	63.6599	1.73182	1.0544	1.64247	0.100492	0.539264
Dab2ip	457.75	1.72826	1.05333	1.64076	0.100848	0.539508
Nfia	560.305	1.72765	0.457532	3.77601	0.000159361	0.00924158
Onecut2	8.43431	1.72672	1.37392	1.25678	0.208832	0.682797
Pycard	5077.11	1.72634	0.439694	3.92622	8.62903411611072e-05	0.00559145
Pir	22.7153	1.72628	1.42445	1.21189	0.225556	0.696876
Or4c112	5.66818	1.72553	1.92245	0.897565	0.369417	0.786084
Bspry	10.772	1.72367	1.82485	0.944556	0.344886	0.772957
Zfp961	72.3384	1.7235	0.995983	1.73046	0.0835488	0.501802
Gm17752	5.64672	1.72044	1.94824	0.883076	0.377195	0.789177
Slc15a2	31.8272	1.71953	1.65083	1.04161	0.297591	0.746248
Gm9670	4.45716	1.71929	2.78714	0.616866	0.537323	0.867091
Shld3	16.6065	1.71643	1.4797	1.15998	0.246056	0.712989
Nxpe1-ps	16.5844	1.71615	1.53914	1.11501	0.264846	0.719812
Zfp976	12.2361	1.71435	1.5787	1.08593	0.277512	0.732215
Dzip1	10.8417	1.71246	1.80389	0.949319	0.342458	0.772758
Ube2v2	234.963	1.71216	0.914396	1.87245	0.0611439	0.443929
Itga10	18.3758	1.71188	1.59847	1.07094	0.284194	0.737164
Ell3	7.56581	1.71163	1.79043	0.955988	0.339078	0.771865
2610318N02Rik	17.3356	1.71141	1.6072	1.06483	0.286951	0.737719
Gm45808	14.222	1.71128	2.33579	0.732632	0.463783	0.834248
Tbc1d8b	78.139	1.71098	1.31958	1.29661	0.194766	0.669625
Chek2	184.33	1.70971	1.02739	1.66413	0.0960869	0.531114
Dpy19l4	364.821	1.70907	0.738992	2.3127	0.0207393	0.266258
Gsto1	979.479	1.70846	0.568892	3.00313	0.00267217	0.0743575
Hoxb3	37.5772	1.70762	1.42814	1.19569	0.231816	0.70307
Otoa	5.59413	1.7055	1.99508	0.854853	0.392633	0.79547
Gapdh-ps16	75.5429	1.704	1.32465	1.28638	0.198312	0.673169
Ppp1r9a	79.4694	1.70386	1.31774	1.29301	0.196007	0.670953
Vmn1r81	65.9856	1.70312	1.35352	1.25829	0.208288	0.682797
Actg-ps1	9.42013	1.70303	1.38823	1.22677	0.219909	0.693593
Ddhd1	519.91	1.70246	0.483463	3.52138	0.000429301	0.0198168
Vmn1r197	30.8906	1.69948	1.13814	1.49321	0.135382	0.600282
Hspa12b	9.35542	1.69788	1.7698	0.959365	0.337375	0.77068
Micu3	44.7678	1.69668	1.17299	1.44646	0.148048	0.616751
Pif1	16.093	1.69445	2.24564	0.754551	0.450519	0.827924
Gm9194	7.13056	1.69238	1.50148	1.12714	0.259684	0.718849
Fmnl2	193.12	1.69203	0.431368	3.92248	8.76410150012067e-05	0.0056001
Gm50083	5.61642	1.69153	1.94705	0.868768	0.384974	0.792697
Itgb7	1314.52	1.6913	0.386569	4.37515	1.21351609542417e-05	0.0010947
Pnma1	4.42275	1.69088	2.3792	0.710693	0.477275	0.840893
Fkbp11	22.8332	1.69078	1.53345	1.10259	0.270204	0.725978
Rnf125	14.2341	1.69076	1.78144	0.949096	0.342572	0.772758
Gm47853	5.54034	1.69074	2.00564	0.842994	0.399232	0.797931
Dnph1	62.4204	1.69057	1.22573	1.37924	0.167822	0.641509
Unc5c	12.4207	1.69002	1.58179	1.06842	0.28533	0.737719
Harbi1	89.0319	1.68953	0.63354	2.66681	0.00765745	0.148039
Camk2a	20.857	1.68856	1.45404	1.16128	0.245527	0.712989
Actn1	71.2223	1.688	1.32259	1.27628	0.201855	0.676834
Syngr1	161.672	1.68629	0.54083	3.11797	0.00182101	0.057733
Mospd1	197.101	1.68447	0.548912	3.06874	0.00214965	0.0638054
Prom1	14.1251	1.68355	1.53293	1.09825	0.272095	0.727155
Abhd1	30.1185	1.68265	1.39232	1.20852	0.226846	0.697676
Fgf2	23.7302	1.68103	1.47497	1.13971	0.254408	0.716624
Mmp2	13.3142	1.67981	1.61383	1.04088	0.29793	0.746691
Acp3	49.0816	1.67967	1.38303	1.21448	0.224563	0.696029
Or52e8b	6.58266	1.6788	1.94696	0.862267	0.388541	0.794094
Tatdn1	83.9991	1.67576	1.38599	1.20907	0.226636	0.697346
Msh3	147.087	1.67549	0.578457	2.89647	0.00377381	0.0923513
Dcaf1	235.999	1.67494	0.460457	3.63755	0.000275242	0.0144996
Zfp442	19.3849	1.67477	1.53009	1.09455	0.273712	0.728878
Aspm	98.6577	1.6728	3.76149	0.444717	0.656524	0.916814
Gnl3	417.256	1.67236	0.893093	1.87255	0.0611307	0.443929
Ccdc122	43.6859	1.67191	1.47158	1.13614	0.2559	0.717469
Actr6	52.6416	1.66773	1.33095	1.25304	0.210191	0.683245
Gm9378	5.32105	1.66704	2.77983	0.599693	0.548711	0.870896
Gpnmb	176.621	1.66696	0.864206	1.9289	0.0537437	0.421525
Gm47628	8.63242	1.66566	1.8186	0.915903	0.359718	0.782502
Abhd3	14.4409	1.66317	1.58092	1.05203	0.292787	0.741611
Or14j6	4.92055	1.66231	2.38167	0.697958	0.485203	0.844101
Zfp1007	31.4987	1.66054	1.28193	1.29535	0.1952	0.669675
Polr3h	298.759	1.65848	0.891506	1.86032	0.0628406	0.451028
Sirt4	124.698	1.65618	0.651383	2.54256	0.0110044	0.185792
Rpf2	233.151	1.65379	0.736602	2.24516	0.024758	0.29181
Cd5l	9760.09	1.65347	0.475844	3.47481	0.000511213	0.0220965
Ltbp1	53.7426	1.65324	1.37419	1.20306	0.228953	0.699883
Spata1	17.0416	1.65304	1.55442	1.06344	0.287581	0.737719
Ren1	7.5031	1.65302	2.08016	0.794661	0.42681	0.814379
Slfn3	166.584	1.65241	0.88548	1.86612	0.062025	0.448003
Vmn2r26	26.4983	1.65185	1.40178	1.17839	0.23864	0.706004
Prkca	97.5457	1.65073	1.41293	1.1683	0.242685	0.710854
Sult2b1	11.7916	1.65028	1.65552	0.996836	0.318844	0.75997
Prr29	10.1944	1.65012	1.77393	0.93021	0.352263	0.777163
Scml2	5.31417	1.6484	2.68381	0.614203	0.539081	0.86809
Kdm5d	33.6539	1.64815	1.41976	1.16086	0.245697	0.712989
Gm17944	9.57818	1.64794	1.8684	0.882005	0.377774	0.789205
Chst1	24.5502	1.6459	1.23374	1.33408	0.182178	0.656778
Angptl2	18.962	1.64566	1.5917	1.0339	0.301181	0.749127
Fut8	850.118	1.64139	0.626396	2.62037	0.00878347	0.16125
Fancf	42.8859	1.64134	1.35605	1.21038	0.226131	0.696876
Il20rb	64.7587	1.64065	0.972959	1.68625	0.0917484	0.521168
Spib	17.6164	1.6403	1.2928	1.2688	0.204513	0.681318
Mettl18	56.8421	1.64007	0.749757	2.18746	0.0287086	0.316483
Gm20449	12.681	1.6398	1.84957	0.886586	0.375302	0.787769
Rps25-ps1	6.34164	1.63973	2.21409	0.740587	0.458944	0.832809
Gm29689	4.21119	1.63971	2.89145	0.567088	0.570654	0.882141
Cdkn3	33.0686	1.63917	1.54021	1.06425	0.287213	0.737719
Hypk	135.761	1.63914	1.22392	1.33925	0.180488	0.655169
Raver2	5.3751	1.63873	2.02896	0.807666	0.419283	0.810688
Pigbos1	148.319	1.63779	0.692596	2.36472	0.0180439	0.247427
Zfp157	128.287	1.63725	1.34512	1.21718	0.223536	0.695737
Trim12c	642.258	1.6358	0.676204	2.41909	0.0155592	0.229923
Gtpbp10	130.123	1.63375	1.33689	1.22205	0.221688	0.694134
Tmem200a	10.1398	1.63227	1.6005	1.01985	0.307799	0.753088
Rapgefl1	5.69275	1.63006	2.64039	0.617357	0.536999	0.867091
Gm13981	5.85459	1.62976	1.78824	0.911378	0.362096	0.783462
Zfp870	111.262	1.62935	0.867378	1.87848	0.0603154	0.441238
Gm48498	46.6398	1.62769	1.51194	1.07656	0.281679	0.735273
Skic3	203.503	1.62662	0.963447	1.68833	0.091348	0.520341
Traf4	10.1841	1.62642	1.71393	0.948939	0.342652	0.772758
Tigar	185.708	1.6261	2.17792	0.746629	0.455287	0.830103
Kcnh7	11.6016	1.62582	1.68773	0.963314	0.33539	0.770225
Nlrc3	233.199	1.6245	0.733912	2.21348	0.0268644	0.305737
Ncf2-rs	12.5678	1.62322	1.77953	0.912164	0.361682	0.783364
Nrip1	746.239	1.62287	0.603473	2.68922	0.0071619	0.142433
Hmga1b	7.41773	1.62217	1.78482	0.90887	0.363419	0.783755
Cep152	95.699	1.62155	1.36209	1.19049	0.233855	0.703349
Myo10	227.068	1.62128	0.42232	3.83898	0.000123546	0.00764656
Col22a1	6.02177	1.61964	1.88713	0.858254	0.390752	0.795401
Tcea2	43.5901	1.61934	1.6234	0.997499	0.318522	0.75997
Zfp65	129.723	1.61915	1.34607	1.20287	0.229027	0.699883
Zfp472	64.801	1.61832	0.856582	1.88927	0.0588556	0.437204
Slc22a21	53.4051	1.61749	1.38044	1.17173	0.241307	0.709226
Arl5c	238.61	1.61713	0.820598	1.97068	0.048761	0.403789
Col23a1	17.5127	1.61452	2.22458	0.725765	0.467983	0.83617
Aatk	262.106	1.61423	0.798714	2.02103	0.0432764	0.384611
Nrap	10.6923	1.61248	1.70776	0.944208	0.345064	0.772957
Zfp949	144.185	1.61245	0.866756	1.86033	0.0628391	0.451028
Vmn2r108	13.557	1.60763	1.55376	1.03466	0.300826	0.748477
Or5m11	21.6017	1.60735	1.83619	0.875371	0.381372	0.791287
Slc7a5	308.022	1.6057	0.978609	1.6408	0.100838	0.539508
Lrp2bp	6.426	1.60514	1.99508	0.804552	0.421078	0.811052
Zfp995	9.20522	1.60493	1.70019	0.943971	0.345185	0.772957
Zfp874a	97.1849	1.6033	0.788884	2.03237	0.0421162	0.380424
Slc22a4	17.6922	1.60323	1.50557	1.06487	0.286936	0.737719
Plxdc2	2215.52	1.60288	0.381677	4.19957	2.67422596977958e-05	0.00213351
Noc3l	275.396	1.60125	1.08886	1.47058	0.141405	0.60762
Pbx1	63.4871	1.60109	1.34773	1.18799	0.234838	0.704944
Zfp932	75.0249	1.60101	1.37037	1.1683	0.242684	0.710854
Gnrh1	15.2988	1.60065	1.6634	0.962279	0.335909	0.770225
Swt1	129.692	1.60027	0.567147	2.82161	0.00477831	0.106738
Vmn2r124	26.4814	1.60003	1.04064	1.53755	0.124159	0.581857
A430033K04Rik	55.6003	1.59858	1.33798	1.19477	0.232178	0.70307
Msr1	8273.27	1.59781	0.759129	2.10479	0.0353097	0.349286
Gm10916	4.19365	1.59769	2.09644	0.762094	0.446004	0.825057
Or11n2	8.91395	1.59764	1.38791	1.15111	0.249686	0.714232
Odf2l	51.0446	1.59648	1.35015	1.18245	0.237028	0.705843
Syt7	26.8293	1.59646	1.82641	0.874096	0.382066	0.791536
Nxpe4	106.212	1.59555	0.688837	2.3163	0.0205421	0.26448
Rgl3	88.1635	1.59464	0.809973	1.96875	0.0489812	0.404814
Sntb1	6.7396	1.59365	1.57522	1.0117	0.311679	0.754601
Gm17205	4.17102	1.59223	2.394	0.66509	0.505993	0.853628
Ccar1	917.134	1.59107	0.661214	2.40628	0.0161159	0.233557
Tmem231	11.9673	1.59048	2.32669	0.683578	0.494241	0.847171
Cwf19l2	236.332	1.58937	0.58984	2.69457	0.0070479	0.141362
Mthfs	255.816	1.58858	0.659107	2.41021	0.0159435	0.23286
Samsn1	1636.67	1.58616	0.647069	2.45129	0.0142344	0.219267
Gm6392	6.79831	1.58576	1.54029	1.02952	0.303235	0.750464
Gm5842	5.0824	1.58459	2.87954	0.550294	0.582118	0.887957
Gm45105	16.2548	1.58417	1.52405	1.03945	0.298597	0.747142
Zbed3	156.003	1.5839	0.655384	2.41675	0.0156599	0.23067
Zfp1008	8.88978	1.58295	2.04731	0.773187	0.439412	0.820339
Snx22	16.981	1.58225	1.4271	1.10871	0.267554	0.722233
Zfp966	48.2164	1.58025	1.4119	1.11923	0.26304	0.719812
Gulp1	5.18574	1.57877	2.04027	0.773804	0.439046	0.820249
Or5m8	29.2581	1.57804	1.71396	0.920696	0.357209	0.780865
Vmn1r193	10.3289	1.57684	1.23921	1.27246	0.20321	0.679104
Gstm5	25.1004	1.57662	1.51212	1.04266	0.297107	0.745711
Gm8181	26.8861	1.57541	1.01667	1.54958	0.121243	0.576108
mt-Co1	98783.5	1.5751	0.759037	2.07513	0.0379741	0.362224
Mettl8	141.86	1.57478	0.530118	2.97062	0.00297199	0.0798517
Or6c8	21.3109	1.57433	1.50616	1.04526	0.295901	0.743904
Ldlrad3	445.369	1.57419	0.440235	3.57579	0.000349178	0.0173069
Reck	8.10625	1.57409	2.47284	0.636551	0.524417	0.863312
Zfp53	150.304	1.57213	0.719688	2.18447	0.0289279	0.317418
Col20a1	48.1774	1.5715	1.01044	1.55526	0.119883	0.572932
Jrk	24.1563	1.57077	1.68966	0.929634	0.35256	0.777533
Eml6	135.083	1.57007	1.11638	1.40639	0.159608	0.631387
Bhlhe40	1891.41	1.56999	0.439197	3.5747	0.000350636	0.0173069
Zc3hav1l	22.9491	1.56929	1.20364	1.30379	0.192304	0.66835
Ly6m	18.2335	1.56802	1.53942	1.01858	0.308403	0.753115
Bbs1	50.0213	1.56658	1.10638	1.41594	0.156792	0.627949
Cep95	86.3366	1.56617	1.37113	1.14225	0.253351	0.716063
Zfp595	55.1644	1.56596	1.36791	1.14478	0.252301	0.715926
Kiz	256.127	1.56592	0.833846	1.87795	0.0603876	0.441238
Itga4	2962.53	1.56536	0.626924	2.49688	0.012529	0.202774
Ccdc88c	1265.08	1.56423	0.3823	4.09162	4.28370906861666e-05	0.00312824
Wdr43	831.658	1.56419	0.681908	2.29384	0.0217998	0.272802
Taf4b	69.9848	1.56129	0.686075	2.27569	0.0228649	0.279493
Ifitm10	14.6066	1.56049	1.71432	0.910272	0.362679	0.783462
Zfp931	21.1278	1.55942	1.44651	1.07806	0.281009	0.734645
Itga1	15.0079	1.55725	1.18104	1.31854	0.187322	0.662833
Rps2-ps8	8.15701	1.557	1.60833	0.968085	0.333002	0.769736
Bclaf3	65.9569	1.55498	1.37276	1.13274	0.257324	0.717702
Gm5417	17.9425	1.55482	1.51685	1.02503	0.305349	0.75212
Orai2	1317.9	1.55291	0.382941	4.05523	5.00859389461808e-05	0.0036193
Lrmda	21.2128	1.55272	0.939558	1.65261	0.0984108	0.53454
Mtm1	564.555	1.55176	0.727686	2.13246	0.0329692	0.339107
Sgpp2	7.11135	1.55032	1.81651	0.853463	0.393403	0.79547
Vmn2r-ps117	4.58544	1.54979	2.58819	0.598794	0.54931	0.870971
Zfp968-ps	8.0736	1.54725	1.7391	0.889684	0.373636	0.78685
Gm3953	17.9929	1.5462	1.42992	1.08132	0.279554	0.733945
Cetn4	12.2276	1.54604	1.80894	0.854665	0.392737	0.79547
Rps11-ps1	9.02048	1.54568	1.81232	0.852872	0.39373	0.79547
Ednrb	7613.69	1.54568	0.575891	2.68397	0.00727528	0.143714
Prpf40a	917.523	1.54306	0.71397	2.16124	0.0306769	0.328729
Lrfn3	10.0713	1.54262	1.65452	0.932367	0.351147	0.776315
Cfh	5869.82	1.54204	0.721984	2.13584	0.0326923	0.339107
Gm12286	11.0042	1.53903	1.65411	0.930426	0.35215	0.777084
Pou2af3	115.739	1.53822	0.789781	1.94766	0.0514556	0.412903
Vmn1r233	16.278	1.53803	1.36481	1.12692	0.259776	0.718849
Abcb6	142.007	1.53588	2.1338	0.719789	0.471655	0.838025
Tmem268	535.212	1.52962	0.496992	3.07777	0.00208558	0.0627128
Kif3a	342.153	1.52951	0.52647	2.90522	0.00367	0.0907766
Zfp759	17.7511	1.52945	1.613	0.948202	0.343027	0.772957
Cox6a2	19.5982	1.52944	1.94815	0.785075	0.43241	0.817215
Klhl24	1695.98	1.52925	0.654602	2.33615	0.0194835	0.259121
Smco4	83.8271	1.52922	0.750865	2.03661	0.0416887	0.378035
Afp	8.94879	1.5289	1.86956	0.817785	0.41348	0.808384
Prkdc	213.83	1.52809	2.20639	0.692576	0.488576	0.845225
Esf1	287.107	1.52763	0.546738	2.79408	0.00520477	0.114938
Gm10327	28.1912	1.5276	1.21355	1.25878	0.208108	0.682797
Kbtbd8	40.4892	1.52486	0.971897	1.56896	0.116658	0.568897
Cldn20	6.98808	1.52477	1.841	0.82823	0.40754	0.803094
Xlr4a	10.7915	1.52473	1.64163	0.928791	0.352998	0.77809
Cybb	17120.6	1.52438	0.478997	3.18245	0.00146036	0.0476444
Or2v1	23.8394	1.52249	1.43679	1.05965	0.289305	0.739593
Eif2s2	1296.7	1.52105	0.603678	2.51964	0.0117476	0.193947
Fahd1	71.91	1.52007	1.34279	1.13202	0.257625	0.717702
Insl6	11.8128	1.51947	1.76349	0.861626	0.388894	0.794555
Mplkip	245.024	1.51833	0.669271	2.26864	0.0232905	0.281485
Dock11	1157.7	1.51794	0.714311	2.12504	0.0335829	0.34258
Bcl11a	8.89643	1.51636	1.98901	0.762371	0.445839	0.824861
Tdp2	129.707	1.51627	1.35399	1.11986	0.262775	0.719812
Rab27b	12.8398	1.51613	1.51628	0.999899	0.317359	0.758738
Fam229b	8.42424	1.516	1.78789	0.847927	0.396479	0.796585
Dnmt3b	40.4077	1.51535	0.808418	1.87446	0.0608673	0.442386
Ribc1	19.5591	1.51435	1.66484	0.909608	0.363029	0.783572
Trmt10c	166.818	1.51431	1.22209	1.23911	0.215305	0.690917
B430306N03Rik	748.759	1.51363	0.45093	3.35668	0.000788834	0.0306424
Dync2li1	28.0074	1.51345	1.22132	1.23919	0.215275	0.690917
Gsr	788.48	1.51222	0.694891	2.17619	0.029541	0.32155
Mtx3	148.424	1.51113	0.753712	2.00491	0.0449725	0.389649
Gm21244	54.2542	1.51065	1.374	1.09945	0.271571	0.72687
Timm9	135.644	1.50993	1.07884	1.39959	0.161637	0.634322
H2-T26	5.66966	1.50844	2.01416	0.748918	0.453907	0.82952
Gm8369	19.6683	1.50842	1.75428	0.859852	0.38987	0.795064
Vmn1r206	4.99006	1.5081	2.01907	0.74693	0.455106	0.830013
Spink2	100.529	1.50587	1.09483	1.37545	0.168993	0.642204
Elovl5	2472.19	1.5058	0.33881	4.44437	8.81488643145731e-06	0.000839056
Notch4	19.4853	1.50533	1.5188	0.991129	0.321623	0.761503
Ttc23	12.1254	1.50512	1.85285	0.812326	0.416604	0.809286
Tent5a	4594.92	1.5043	0.447628	3.36061	0.000777696	0.0304073
Apol6	5.95231	1.50408	1.94484	0.773368	0.439305	0.820249
Gm42718	7.86011	1.50399	2.05988	0.730136	0.465307	0.834915
Arhgef40	21.2286	1.50369	1.48856	1.01016	0.312417	0.754601
Gm19221	9.7917	1.50322	1.8451	0.814707	0.41524	0.808873
Septin1	13.3349	1.49965	1.7847	0.840279	0.400752	0.798613
Cdk8	609.136	1.49955	0.700419	2.14093	0.0322795	0.338028
Rexo5	55.718	1.49944	1.39145	1.0776	0.28121	0.734703
Cysltr2	39.8929	1.49929	1.37595	1.08964	0.275872	0.730683
Il15ra	232.337	1.49677	0.422185	3.5453	0.000392162	0.0186001
Fas	280.886	1.4965	0.706835	2.11718	0.0342442	0.345443
Tmem42	64.1188	1.49587	0.95615	1.56447	0.117707	0.569831
Thsd4	9.08853	1.49371	1.722	0.867427	0.385708	0.792697
Hyls1	55.3524	1.49358	1.40874	1.06022	0.289044	0.739588
Hes7	45.2709	1.49338	1.13586	1.31477	0.188588	0.664205
Taf9b	62.2709	1.493	1.37957	1.08222	0.279154	0.733604
Gm17655	20.9357	1.49192	1.64388	0.907557	0.364112	0.783844
A530064D06Rik	669.4	1.49158	0.512255	2.9118	0.00359357	0.0898612
Gm14165	9.86499	1.49111	1.31546	1.13353	0.256992	0.717702
Dnah17	5.69774	1.49076	2.06872	0.720622	0.471142	0.837545
Vmn1r60	23.0852	1.49003	1.79461	0.830282	0.406379	0.802348
Rpl17-ps9	4.49577	1.48996	2.85726	0.521464	0.602044	0.896078
Phf11c	39.3694	1.48976	1.42049	1.04877	0.294286	0.742711
Jmy	304.834	1.48963	0.891959	1.67006	0.0949069	0.528887
Pcdhga5	10.5833	1.48885	2.399	0.620612	0.534855	0.866905
Vmn1r168	9.77437	1.48884	1.66019	0.896786	0.369833	0.786244
Aspa	18.6263	1.48869	1.61819	0.919969	0.357589	0.781419
Extl2	140.789	1.48868	2.12819	0.699503	0.484238	0.843816
Trim67	5.56631	1.48842	1.75392	0.848622	0.396092	0.796585
Selenoh	217.739	1.48724	0.580076	2.56388	0.010351	0.177791
Pla2r1	19.024	1.48692	1.2856	1.1566	0.247437	0.712989
Gpc1	26.1061	1.48584	1.43496	1.03546	0.300455	0.748221
Msrb1	2617.22	1.48428	0.359848	4.12473	3.71167559426884e-05	0.00284603
Rab20	338.286	1.48369	0.459975	3.2256	0.00125711	0.0426306
Akap7	254.483	1.48233	0.522334	2.8379	0.00454121	0.105164
Fancm	47.6372	1.48126	1.39106	1.06484	0.286949	0.737719
Scoc	95.9668	1.47966	1.35247	1.09404	0.273937	0.729241
Gm15793	20.0723	1.4796	1.49674	0.988553	0.322882	0.762301
Cfb	2943.36	1.47926	0.624025	2.37051	0.0177637	0.245666
Tnxb	7.14426	1.47883	1.8221	0.811607	0.417017	0.809779
Tnfsf13	2104.74	1.47845	0.562153	2.62998	0.00853894	0.15862
Gfod2	28.011	1.4777	1.46414	1.00926	0.312851	0.754601
Sowahc	376.328	1.47582	1.16215	1.2699	0.20412	0.681318
Sass6	408.436	1.47457	0.704616	2.09273	0.0363734	0.35446
Hes1	129.792	1.47421	0.720536	2.04599	0.0407574	0.372539
Zfp273	34.6945	1.47386	0.863231	1.70737	0.0877528	0.511472
Hgsnat	6301.44	1.47254	0.445499	3.30536	0.000948543	0.0347262
Kdm8	37.9633	1.47101	1.46778	1.0022	0.316246	0.757257
Vmn1r9	10.6134	1.46954	1.63768	0.897332	0.369542	0.78613
Vmn1r65	8.32003	1.46953	1.43357	1.02508	0.305324	0.75212
Gnmt	9.76444	1.46949	1.69615	0.866365	0.38629	0.792697
Gm17971	7.31726	1.46918	1.64311	0.894145	0.371244	0.786244
Vmn2r73	20.7423	1.46907	1.22201	1.20217	0.229297	0.700321
Lyz2	466404	1.46663	0.326508	4.49187	7.06000408335781e-06	0.000711257
Vmn2r20	16.859	1.46481	1.39082	1.0532	0.29225	0.741598
Mdn1	693.578	1.46458	0.710865	2.06028	0.039372	0.36715
Vcam1	14.4397	1.46436	1.48034	0.989205	0.322563	0.761911
Abitram	184.697	1.46262	0.435454	3.35883	0.000782724	0.0305174
Osgin1	73.3577	1.46239	0.652612	2.24083	0.0250374	0.292984
Daam2	61.3384	1.46071	0.830329	1.7592	0.0785443	0.493858
Cdc20	97.7468	1.46058	1.53449	0.951837	0.34118	0.772419
Bmpr1a	25.2711	1.45898	0.822039	1.77483	0.0759263	0.487211
Tbc1d2	123.799	1.4588	0.749565	1.9462	0.0516312	0.413349
Vmn1r75	9.6048	1.45808	1.67025	0.872972	0.382678	0.791559
Zfp280c	97.3771	1.4565	0.736804	1.97677	0.0480671	0.402074
Hmcn1	8.53849	1.45427	1.98981	0.730855	0.464868	0.834915
Ephb2	9.78433	1.45198	1.83972	0.789238	0.429973	0.815849
Tlcd1	20.5482	1.44993	1.53392	0.945241	0.344536	0.772957
Plcd4	14.591	1.44927	1.7462	0.829955	0.406564	0.802348
Togaram1	290.621	1.44852	0.665512	2.17655	0.0295139	0.321508
Ift74	49.5041	1.44576	1.4526	0.99529	0.319595	0.76064
Galnt7	666.168	1.4452	1.73873	0.831182	0.405871	0.802325
Ankrd16	344.923	1.44456	0.807503	1.78892	0.0736271	0.482069
Gm13283	15.97	1.4433	1.84235	0.783399	0.433393	0.817801
Gm20517	23.4399	1.4427	1.06479	1.35492	0.175443	0.648775
Anapc10	168.401	1.44081	0.714579	2.01631	0.0437676	0.386551
Gm12258	53.1522	1.44021	1.37733	1.04565	0.295721	0.743721
Rskr	18.1064	1.43957	1.14537	1.25685	0.208806	0.682797
Rhpn2	6.56482	1.43852	2.1552	0.667464	0.504476	0.853102
Pemt	29.9911	1.43843	1.4123	1.0185	0.308442	0.753115
Acly	14617.2	1.43461	0.591271	2.42631	0.0152534	0.227106
Or52a20	15.0282	1.43227	1.6042	0.892829	0.371949	0.786244
Mtrnr2l7	1007.16	1.43215	0.942823	1.519	0.128763	0.588186
Btf3-ps1	4.72756	1.43184	2.15506	0.664408	0.506429	0.853864
Ptgfrn	417.476	1.43144	0.661767	2.16306	0.0305363	0.32854
4921524J17Rik	109.944	1.43121	0.63662	2.24814	0.0245673	0.290752
Plscr1	179.684	1.43109	0.587201	2.43714	0.0148041	0.224347
Or11m3	18.6806	1.42946	1.63614	0.873683	0.382291	0.791536
Tsku	233.778	1.42884	0.453933	3.14769	0.00164564	0.0530681
Evi5	1748.38	1.42835	0.536179	2.66394	0.00772318	0.148876
Rpsa-ps10	598.359	1.42817	0.534075	2.6741	0.00749309	0.145887
Stau2	167.529	1.42757	0.669357	2.13275	0.0329454	0.339107
Socs2	15.1701	1.42596	1.93964	0.735168	0.462237	0.834191
Plscr2	6.54366	1.42524	2.57122	0.554306	0.57937	0.886932
Ssb	1041.6	1.4242	0.682518	2.08668	0.036917	0.356065
Lrrc34	7.55013	1.42389	1.809	0.787113	0.431216	0.816169
Layn	199.846	1.4232	0.412745	3.44813	0.000564481	0.0241207
Or6c70	4.7526	1.42265	1.81666	0.78311	0.433563	0.817801
Tubb3	116.299	1.42251	1.39848	1.01718	0.309069	0.753249
Abce1	1034.08	1.42223	0.630117	2.2571	0.0240021	0.287069
Ly96	207.278	1.42204	0.953813	1.49091	0.135986	0.600987
Camta1	122.764	1.42164	1.04349	1.36238	0.173077	0.646271
Ppic	15.8044	1.42127	1.62166	0.876433	0.380795	0.790811
Mrpl32	239.354	1.42015	0.64291	2.20894	0.027179	0.306725
Ncapd3	306.354	1.41977	0.983366	1.44379	0.148799	0.618347
Gm29013	143.37	1.41826	0.987973	1.43553	0.151137	0.620037
Etfrf1	93.822	1.41704	0.656223	2.15939	0.0308197	0.329747
Ctps1	149.376	1.41624	0.984807	1.43809	0.150408	0.619023
Prdx5	12939.9	1.41623	0.518944	2.72906	0.00635147	0.131551
Nupr1	2017.19	1.41599	0.681341	2.07824	0.0376877	0.36003
Cfap36	119.529	1.41573	0.732549	1.9326	0.0532849	0.420178
Or5al5	22.319	1.41513	1.21569	1.16406	0.2444	0.712398
Gm48269	60.4124	1.41502	1.51167	0.936068	0.349238	0.774327
Klra2	621.516	1.41411	0.524912	2.694	0.00705997	0.141362
Zfp760	59.6054	1.41375	1.42278	0.993656	0.32039	0.761339
Npm1	2978.88	1.4125	0.479885	2.9434	0.00324625	0.0843781
Prrg3	8.31889	1.41242	2.04143	0.691877	0.489015	0.845225
Nin	2113.48	1.41236	0.708384	1.99378	0.0461763	0.393163
L2hgdh	40.5705	1.41186	1.39689	1.01072	0.312151	0.754601
Esco1	145.351	1.41174	0.630414	2.23938	0.0251311	0.293036
Tasor2	250.589	1.41158	1.11418	1.26693	0.205182	0.68239
Ankrd33b	1094.77	1.41134	0.614482	2.2968	0.0216304	0.271901
Klhl7	123.169	1.41088	1.35148	1.04395	0.296507	0.745072
Adcy3	40.3195	1.41011	0.696018	2.02596	0.0427684	0.382312
Slc25a40	75.1378	1.41003	1.44676	0.974608	0.329755	0.767417
Pde2a	3952.65	1.40846	0.537204	2.62184	0.00874576	0.16116
Stk26	12.4267	1.40809	1.6355	0.860954	0.389263	0.794591
Bbs10	37.1799	1.40797	0.760767	1.85072	0.0642094	0.454238
Pld1	723.263	1.40797	0.568717	2.47569	0.0132977	0.209822
Nlrc4	313.423	1.40741	0.537613	2.61788	0.00884785	0.162175
Bmp5	4.63514	1.40662	2.84065	0.495175	0.620477	0.901773
Olfml2a	7.4761	1.40546	1.80345	0.779317	0.435793	0.818899
Sult4a1	4.3661	1.40539	1.86911	0.751901	0.45211	0.82869
Slc29a2	46.5521	1.40507	1.06511	1.31919	0.187107	0.662507
Gm10521	215.177	1.40381	0.937456	1.49747	0.13427	0.599608
Rfc4	68.2721	1.40353	1.4173	0.990284	0.322035	0.761866
Bst1	3612.4	1.40348	0.550984	2.54722	0.0108585	0.184341
Uck2	99.9298	1.40348	0.863241	1.62582	0.103988	0.54655
Ibtk	504.859	1.40284	0.647263	2.16735	0.0302083	0.326752
Map2k6	18.7717	1.40214	1.48731	0.942735	0.345817	0.773197
Ccdc120	4.85717	1.40188	2.87503	0.487606	0.625829	0.904591
Utp20	707.667	1.40135	0.612082	2.28948	0.0220517	0.274691
Sox7	11.9029	1.40128	2.33393	0.600394	0.548244	0.870791
Anks6	22.2389	1.40125	1.48721	0.942198	0.346091	0.773197
Zc3h8	78.1336	1.40112	1.36824	1.02403	0.305823	0.75212
Herc4	1593.75	1.40014	0.541064	2.58774	0.00966066	0.170072
Rai14	634.435	1.39961	0.378997	3.69293	0.000221682	0.0121415
Rtel1	326.858	1.39903	0.564895	2.47662	0.0132632	0.209822
Fam20c	3734.56	1.39882	0.434647	3.21829	0.00128958	0.0434115
Zfp950	263.754	1.39754	0.7969	1.75372	0.0794793	0.495089
Gm18236	4.28747	1.39744	3.01547	0.463425	0.64306	0.910063
Metap1d	226.184	1.39722	0.519461	2.68975	0.0071505	0.142411
Sorbs3	1644.77	1.39697	0.554717	2.51835	0.0117904	0.194191
Dnajb13	188.006	1.39675	0.610591	2.28754	0.0221646	0.275104
Zfp39	89.7429	1.3966	1.36413	1.02381	0.305927	0.75212
2700049A03Rik	74.1717	1.39643	0.899823	1.5519	0.120687	0.574991
Arfgef3	16.1428	1.39643	1.57199	0.88832	0.374369	0.78713
Nxpe5	969.906	1.3961	0.784478	1.77965	0.0751329	0.485025
Cd79a	45.5857	1.39593	1.23694	1.12853	0.259095	0.718656
Vmn2r83	21.0589	1.39574	1.55831	0.895673	0.370428	0.786244
Or4k45	23.4169	1.39552	1.50221	0.928978	0.3529	0.778072
Mroh2a	83.6868	1.3954	0.607696	2.29622	0.0216633	0.272062
Ufl1	320.417	1.3952	1.06143	1.31445	0.188693	0.664205
Zfp420	27.0551	1.39491	1.42651	0.977845	0.328151	0.765057
Or6c1	4.66557	1.39428	2.15367	0.647399	0.517374	0.859715
Vmn2r115	83.6837	1.3936	0.941126	1.48078	0.138666	0.603919
Or6k2	14.4742	1.38963	1.12411	1.23621	0.216382	0.691862
Prpf39	265.104	1.38902	0.928764	1.49556	0.134768	0.600192
Fam78b	896.953	1.38841	0.406073	3.41912	0.000628236	0.0258833
Cep128	316.634	1.3883	0.666354	2.08343	0.0372118	0.357589
Vmn2r92	8.31372	1.38817	1.788	0.776384	0.437522	0.819902
Neurl1a	30.4143	1.38759	1.40722	0.986047	0.32411	0.763247
Gm8493	4.61234	1.38708	2.17469	0.637831	0.523583	0.86285
Vmn1r70	36.3876	1.38691	1.13119	1.22606	0.220176	0.693593
Fam124a	4.61585	1.38377	2.39075	0.578802	0.562723	0.877852
Pfkm	150.511	1.38373	0.455613	3.03707	0.00238893	0.0684065
Or51k1	57.4058	1.38228	1.29999	1.06331	0.287643	0.737719
Suv39h2	38.1678	1.38118	1.40657	0.981946	0.326127	0.764093
Aldh6a1	153.047	1.38058	0.733825	1.88135	0.059924	0.440869
Dnttip2	561.54	1.38012	0.811096	1.70154	0.088841	0.513665
Lilra5	27.9591	1.38006	1.77923	0.775649	0.437956	0.819902
Mdga2	16.348	1.37973	1.81337	0.760864	0.446738	0.825621
Fcna	27161	1.37904	0.615085	2.24203	0.0249594	0.292685
Slc18a2	9.96809	1.3769	1.68909	0.815176	0.414972	0.808873
Gm14053	5.46368	1.37651	2.34289	0.587528	0.556849	0.875357
Ankrd23	84.1382	1.37595	0.902769	1.52414	0.127474	0.586375
Acot4	31.5163	1.37523	1.09782	1.25269	0.210318	0.683335
Ptpn2	305.611	1.37502	0.774883	1.77449	0.0759816	0.487211
Ppargc1b	125.084	1.3734	0.554769	2.47562	0.0133004	0.209822
Eif3e	1625.4	1.37322	0.543094	2.52851	0.0114546	0.191169
4932414N04Rik	4.97944	1.37266	1.93184	0.710544	0.477367	0.840893
C8g	16.647	1.37206	1.29527	1.05928	0.289471	0.739593
Scml4	22.9531	1.37189	1.06122	1.29275	0.196096	0.670961
Fgfbp3	7.31776	1.37161	1.82203	0.752791	0.451575	0.828421
Kctd9	339.997	1.37101	0.579089	2.36754	0.0179068	0.246449
Zfp964	39.6424	1.37038	0.782724	1.75078	0.0799836	0.495515
Nck1	935.144	1.37024	0.604412	2.26706	0.0233865	0.282151
Ropn1l	43.8494	1.37007	1.41842	0.965917	0.334086	0.770052
Them6	123.478	1.36934	0.645625	2.12095	0.0339259	0.344805
Gm49510	35.8738	1.36798	1.46919	0.931111	0.351796	0.777024
Ccdc9b	276.898	1.36774	0.739596	1.84931	0.0644128	0.454977
Mertk	2896.59	1.36637	0.387612	3.5251	0.000423329	0.0198061
Gm17816	10.0096	1.36574	1.66389	0.820815	0.411752	0.80713
AI661453	11.9759	1.36485	1.64619	0.829095	0.407051	0.802751
Or13l2	9.95278	1.36475	1.94042	0.703326	0.481852	0.842352
Ly6a	64.0651	1.36469	1.43087	0.953748	0.340211	0.771969
Acad10	97.61	1.36414	0.558428	2.44283	0.0145726	0.222645
Chmp1b2	256.315	1.36397	0.550567	2.47739	0.0132347	0.209719
Tpp2	1164.22	1.36279	0.419485	3.24873	0.0011592	0.0403006
Ip6k3	115.865	1.36178	0.564272	2.41333	0.0158075	0.231609
Tas1r3	13.5537	1.36094	1.57399	0.86464	0.387236	0.793102
Tfdp2	278.222	1.36063	0.987023	1.37852	0.168043	0.641509
Asns	91.5333	1.36015	1.24731	1.09047	0.275507	0.73016
Tmem199	205.2	1.3588	0.425671	3.19214	0.00141224	0.0464089
Polk	146.788	1.35865	2.12015	0.640825	0.521637	0.862336
Zbtb46	40.7327	1.35846	1.07319	1.26581	0.205581	0.682589
Bbs5	20.6462	1.35796	1.51876	0.894124	0.371256	0.786244
Napepld	63.4662	1.3577	0.617912	2.19723	0.0280037	0.311448
Or51b17	7.24724	1.35763	2.05341	0.66116	0.50851	0.854658
AI182371	7.61036	1.35745	1.50545	0.901688	0.367223	0.785436
Serac1	75.3804	1.35733	1.3663	0.993436	0.320497	0.761339
Ica1l	11.6106	1.35731	1.83537	0.73953	0.459585	0.833075
Cmc1	220.358	1.35719	0.537028	2.52722	0.011497	0.191475
Triml1	6.35209	1.3571	1.93004	0.703149	0.481963	0.842352
Kcnma1	7.93125	1.35645	1.69169	0.801827	0.422653	0.811678
Gm10277	22.353	1.35493	1.53932	0.880216	0.378742	0.789568
Zfp429	89.4849	1.35485	0.578362	2.34256	0.019152	0.257276
Or7g33	18.832	1.35401	1.49489	0.90576	0.365063	0.784572
1700066M21Rik	82.4595	1.35321	0.789145	1.71477	0.0863867	0.508373
Rpl22-ps1	15.0856	1.35247	1.6051	0.842609	0.399447	0.797931
Zfp518a	158.189	1.35206	2.15816	0.626488	0.530995	0.86607
Dnm3	13.2045	1.35176	1.07127	1.26183	0.207009	0.682797
Vmn2r27	16.6911	1.3506	1.40513	0.961193	0.336455	0.77062
Fgd4	1056.31	1.35031	0.593733	2.27428	0.0229493	0.279564
Kyat1	71.3018	1.34948	0.58549	2.30486	0.0211742	0.269351
Adam4	8.11582	1.34917	1.8967	0.711326	0.476882	0.840613
Rad50	346.536	1.34837	2.30309	0.585459	0.558239	0.875946
Aldh18a1	211.116	1.34714	0.748635	1.79946	0.0719466	0.479019
Sema5a	11.4966	1.34683	1.42036	0.948228	0.343013	0.772957
Fah	7.60883	1.34674	1.78586	0.754111	0.450783	0.827999
Rnf144a	18.6149	1.34614	1.67666	0.802869	0.422051	0.811678
Nudt19	410.739	1.34586	0.519145	2.59246	0.00952917	0.168617
Itgam	53176.1	1.34586	0.493307	2.72823	0.00636747	0.131551
Or7g23	27.5004	1.34438	1.56166	0.860869	0.38931	0.794591
Or4k35	8.11556	1.34406	1.77572	0.756909	0.449104	0.827002
Gm6627	5.35572	1.34374	2.672	0.502897	0.615037	0.899541
Or8b40	22.7721	1.34368	1.45112	0.925963	0.354465	0.780277
Tspan13	58.1269	1.34296	1.22226	1.09876	0.271874	0.72707
Calml4	918.407	1.34279	0.448649	2.99297	0.00276276	0.0762632
Intu	45.6848	1.34269	1.37921	0.973522	0.330294	0.767634
Pcdhga12	33.9542	1.34222	1.52575	0.879709	0.379017	0.789568
Tincr	7.15353	1.34214	2.21809	0.605087	0.545122	0.869197
Rph3a	4.46562	1.34122	2.93916	0.456327	0.648155	0.912559
Cdkn2b	44.0574	1.34109	1.41956	0.944724	0.3448	0.772957
Fam8a1	174.138	1.34	0.647917	2.06817	0.0386243	0.364135
Sbsn	32.6406	1.33909	1.48363	0.902577	0.36675	0.78535
Shf	29.4465	1.33747	1.17466	1.13859	0.254872	0.71703
Rnf225	7.1517	1.3338	2.02165	0.659755	0.509411	0.855139
Ypel1	29.4405	1.33263	1.56534	0.851338	0.394582	0.795637
Atl1	9.86783	1.33179	1.78437	0.746366	0.455447	0.83017
Idh1	5822.29	1.33042	0.271414	4.90183	9.49462316466849e-07	0.000133719
Nbdy	119.12	1.33035	0.655556	2.02935	0.0424224	0.380733
Mrap2	10.8437	1.33013	1.31684	1.01009	0.312452	0.754601
H4c14	22.0178	1.32936	1.58388	0.839305	0.401298	0.799007
Yes1	5.86379	1.32926	1.93085	0.688435	0.491179	0.845504
1600014C10Rik	189.99	1.32768	0.736137	1.80358	0.0712974	0.476305
Epm2aip1	192.423	1.32729	0.629324	2.10908	0.0349379	0.348168
Pls3	572.555	1.32704	0.618106	2.14695	0.0317976	0.335528
St6galnac2	34.1709	1.32688	1.43825	0.922566	0.356233	0.780865
Ptgs1	6155.08	1.32634	0.67161	1.97486	0.048284	0.402552
Ms4a4b	14.3963	1.3263	1.86211	0.712254	0.476308	0.84045
Gvin3	1316.54	1.32624	0.761094	1.74255	0.0814128	0.498076
Trim13	61.4095	1.3257	1.37771	0.962253	0.335923	0.770225
Ankrd28	127.835	1.32496	0.721746	1.83576	0.0663926	0.461333
Gm13245	10.6686	1.32478	1.7104	0.774542	0.43861	0.820249
Eif4a2	2340.1	1.32431	0.549061	2.41195	0.0158673	0.232198
H4c18	52.8035	1.32394	1.47788	0.89584	0.370338	0.786244
Clk1	1305.87	1.32304	0.632316	2.09237	0.0364057	0.35446
Rif1	166.961	1.32127	0.866282	1.52522	0.127203	0.586198
Uchl3	160.192	1.31962	0.978505	1.34861	0.177462	0.650201
Arl4d	15.7322	1.3191	1.13512	1.16208	0.245204	0.712989
BC035044	120.288	1.31793	0.696294	1.89277	0.0583878	0.437022
Prl8a1	156.368	1.31772	1.05535	1.24861	0.211807	0.685914
Cdkn1c	20.9494	1.31742	1.44818	0.909709	0.362976	0.783572
Pabpc1	14985.7	1.31661	0.556813	2.36454	0.0180524	0.247427
Plag1	22.8139	1.31512	1.83755	0.715693	0.474181	0.839651
Fam83c	4.46596	1.31506	2.13631	0.615573	0.538176	0.867544
Lmln	40.9088	1.31451	1.39022	0.945537	0.344385	0.772957
Upf2	459.475	1.31368	0.504702	2.60287	0.00924461	0.166138
Coq10b	129.83	1.31343	0.900202	1.45904	0.144555	0.612147
Mamdc4	20.8477	1.31329	1.22948	1.06817	0.285445	0.737719
Zfp277	280.502	1.31203	0.541635	2.42234	0.0154208	0.228858
Zbtb10	18.3742	1.31165	1.54997	0.846242	0.397418	0.796818
Scd3	7.9633	1.31128	1.76503	0.742922	0.457529	0.831881
Mfap3l	52.8946	1.31043	0.847429	1.54636	0.122017	0.578163
Jag1	426.211	1.31009	0.393284	3.33115	0.000864885	0.0321756
Trmt11	96.1474	1.30943	0.825831	1.58559	0.112833	0.563022
Npas1	5.30005	1.30885	2.09425	0.624973	0.531989	0.866223
Smim26	57.5377	1.30748	1.37753	0.949149	0.342545	0.772758
Traip	31.0211	1.30689	1.44952	0.901603	0.367268	0.785436
Crebrf	481.325	1.30423	0.85145	1.53178	0.125578	0.583773
Slc13a1	8.78722	1.30417	1.82724	0.713736	0.475391	0.839991
Mx2	88.6446	1.30382	1.06787	1.22096	0.222102	0.694957
Gm28661	15645	1.30341	0.78037	1.67025	0.0948703	0.528887
Lrfn1	107.828	1.30271	1.16725	1.11605	0.264402	0.719812
Il12rb2	24.1471	1.30266	1.50191	0.867338	0.385757	0.792697
Ahctf1	843.354	1.3021	0.800073	1.62748	0.103636	0.546071
Dhtkd1	48.6105	1.30135	1.13353	1.14805	0.250946	0.714909
Plaur	2805.95	1.30106	0.445373	2.92129	0.00348585	0.0884407
Chst3	15.9256	1.30024	1.19343	1.0895	0.275932	0.730701
Elavl3	5.85611	1.29945	2.07739	0.625522	0.531629	0.866219
Or1j15	44.663	1.29913	1.01645	1.27811	0.201212	0.676425
Pitpnc1	1968.66	1.29893	0.675872	1.92185	0.0546242	0.424029
Chadl	4.66484	1.29867	2.74642	0.47286	0.636313	0.907268
Rab39	48.2346	1.29832	1.38237	0.939192	0.347632	0.773339
Ces2f	7.90318	1.29826	1.77164	0.732798	0.463682	0.834248
Ddb2	45.4034	1.29797	1.49552	0.867904	0.385447	0.792697
Diaph2	432.778	1.29725	0.630327	2.05805	0.0395852	0.36715
Tjp1	11.1619	1.2955	1.6369	0.791435	0.42869	0.815096
Synj2bp	283.637	1.29424	0.565678	2.28794	0.0221408	0.275056
Hadh	781.374	1.29403	0.448272	2.88671	0.0038929	0.0940977
Rock1	891.32	1.29349	0.707019	1.8295	0.0673249	0.46377
Snrnp48	323.985	1.29341	0.623829	2.07334	0.0381405	0.362858
Gm12928	6.95024	1.29313	2.56288	0.50456	0.613868	0.899105
Eya4	16.9398	1.29256	1.31187	0.985281	0.324486	0.763247
Bzw2	532.026	1.29194	0.549965	2.34913	0.0188175	0.255698
A630089N07Rik	36.938	1.29033	1.40563	0.91797	0.358635	0.782136
Sdhaf1	265.17	1.28942	0.721993	1.78591	0.0741134	0.482506
Maml3	73.7752	1.28924	1.44459	0.892463	0.372145	0.786244
Mvb12b	564.874	1.28879	0.486	2.65183	0.00800579	0.152982
Adgra3	102.446	1.28754	0.958071	1.34389	0.178983	0.65234
C3	4962.08	1.28728	0.386024	3.33472	0.000853855	0.0318511
Srm	698.027	1.28658	0.73823	1.7428	0.0813692	0.49803
Mcts1	219.76	1.28644	0.747203	1.72167	0.0851295	0.504659
Mcf2l	62.0132	1.28591	1.42153	0.904599	0.365678	0.784928
Asnsd1	622.321	1.28525	0.653717	1.96606	0.0492912	0.405823
Zfp597	241.243	1.28518	2.24141	0.573382	0.566386	0.879773
Gm11839	9.53594	1.28328	1.74654	0.734759	0.462486	0.834191
Fbxl2	79.5332	1.28299	1.0635	1.20638	0.22767	0.699043
Zfp873	37.1032	1.28297	1.40849	0.910885	0.362356	0.783462
Obi1	143.039	1.28285	1.22657	1.04588	0.295617	0.743721
Gm4977	5.69347	1.28279	1.63823	0.783032	0.433609	0.817801
Gpx3	73.9176	1.28262	0.913194	1.40455	0.160156	0.632261
Acer2	19.2116	1.28182	1.53731	0.833809	0.404389	0.800798
Iigp1	168.004	1.28011	0.959521	1.33411	0.182168	0.656778
C1galt1c1	170.33	1.27932	0.579731	2.20675	0.0273313	0.30775
Zfp992	175.284	1.2793	0.715322	1.78842	0.0737078	0.48214
Parp16	27.3065	1.27904	1.44947	0.88242	0.37755	0.789177
Ubtfl1	12.9068	1.27885	1.83838	0.69564	0.486654	0.844679
Tmem144	16.9338	1.27831	1.69842	0.752644	0.451664	0.828421
Taf1d	337.263	1.27768	0.656807	1.94529	0.0517406	0.413505
C2	11.1886	1.27764	1.71079	0.74681	0.455178	0.830013
Uprt	74.6953	1.27752	1.39977	0.912665	0.361419	0.783364
Gm11331	8.47423	1.2756	2.49882	0.510481	0.609714	0.897541
Twnk	144.305	1.27454	0.68633	1.85704	0.0633054	0.451639
Il1a	23.6411	1.27337	1.31478	0.968505	0.332792	0.769735
Pibf1	97.0969	1.27331	1.36825	0.930613	0.352054	0.777074
Pde4b	452.553	1.27309	0.438749	2.90165	0.00371207	0.0914893
Ctdspl	389.201	1.27264	0.556757	2.28582	0.0222649	0.275586
Sod2	1968.56	1.27255	0.415249	3.06455	0.00217999	0.0645669
Lypd5	6.08032	1.2721	1.91006	0.666	0.505411	0.853503
Zfp1001	53.4891	1.27205	1.02225	1.24437	0.213363	0.687804
Mettl26	124.253	1.27154	0.582169	2.18415	0.0289512	0.317418
Nfkbia	3421.04	1.27057	0.365512	3.47613	0.000508713	0.0220965
Gmps	414.298	1.2702	0.527762	2.40676	0.0160948	0.233557
Hibch	121.921	1.26717	0.820509	1.54437	0.122498	0.57842
Lilrb4a	1861	1.26713	0.808645	1.56698	0.11712	0.569188
Gpbp1	470.433	1.26552	0.644119	1.96473	0.049446	0.406465
Or2l5	4.69835	1.26402	2.17866	0.580182	0.561792	0.877393
Mttp	15.9423	1.26299	1.68308	0.750403	0.453012	0.829175
Zfp937	25.4712	1.26295	1.45177	0.869938	0.384334	0.792689
Sla2	7.73754	1.26217	1.86352	0.677305	0.498213	0.84967
Shmt1	59.7276	1.26142	0.713063	1.76901	0.076892	0.489061
Myo1d	5.62539	1.26001	2.01143	0.626428	0.531035	0.86607
Dlec1	6.34511	1.2597	2.02268	0.622787	0.533424	0.866417
Noct	2389.26	1.2594	0.466044	2.70232	0.00688577	0.138741
Aldh1l1	190.523	1.25918	0.598349	2.10443	0.0353407	0.349286
Or4f14b	79.0601	1.2589	1.38727	0.907464	0.364161	0.783844
Plxna2	97.6821	1.25854	0.843079	1.49279	0.135493	0.600282
Dchs1	35.0222	1.25713	1.44183	0.871899	0.383264	0.791808
Gm2810	46.3123	1.25655	1.21129	1.03736	0.299567	0.747939
Inka1	404.274	1.25502	0.349661	3.58924	0.000331637	0.0167053
Lpcat2	1072.28	1.25491	0.412201	3.0444	0.00233143	0.0674978
Cfap97	182.574	1.25406	0.844613	1.48478	0.137602	0.602266
H1f4	39.4995	1.25244	1.45223	0.862422	0.388456	0.794056
Gm18186	4.29984	1.2521	2.13699	0.585915	0.557933	0.875664
Cdc73	257.792	1.25165	0.762795	1.64088	0.100822	0.539508
Traf3ip3	300.535	1.25092	0.537873	2.32568	0.0200358	0.261427
Zfp941	6.49284	1.25033	1.96543	0.636162	0.524671	0.863413
Oaz3	6.82311	1.25033	1.99897	0.625486	0.531652	0.866219
Wsb2-ps	5.15199	1.25023	2.01266	0.621181	0.53448	0.866545
Abhd18	50.18	1.25008	1.02149	1.22378	0.221034	0.693593
Hscb	187.629	1.24953	0.649036	1.92521	0.0542025	0.422295
Zfp148	541.441	1.24927	0.865816	1.44289	0.149052	0.618347
Tmem184c	152.029	1.24809	0.597256	2.08971	0.0366438	0.354983
Vbp1	237.847	1.24756	0.800511	1.55846	0.119125	0.572588
Cd37	3844.11	1.24672	0.35067	3.55526	0.000377609	0.0180964
Stoml3	6.62069	1.24656	2.4827	0.502099	0.615598	0.899541
Gphn	295.996	1.2456	2.28711	0.544616	0.586017	0.889791
Tnpo1	1665.35	1.2451	0.802091	1.55232	0.120585	0.574991
Mettl13	337.458	1.24507	0.541815	2.29797	0.0215636	0.271901
Fam43a	2628.76	1.24339	0.428964	2.89858	0.00374853	0.0922231
Plgrkt	392.72	1.24214	0.515723	2.40854	0.0160166	0.233433
Hsf2	191.003	1.24159	0.717427	1.73062	0.0835199	0.501802
Gm17538	45.5918	1.24153	1.43003	0.86818	0.385296	0.792697
Ptpn3	14.8944	1.24112	1.69773	0.731045	0.464751	0.834915
Hgh1	141.837	1.2411	0.80026	1.55087	0.120934	0.575761
Peg12	7.64328	1.24097	1.81538	0.683584	0.494238	0.847171
Jakmip2	25.6018	1.24076	1.46328	0.847935	0.396474	0.796585
Gm45380	5.10662	1.2405	2.69781	0.459818	0.645647	0.911075
P2ry10b	185.693	1.24044	2.26901	0.546688	0.584593	0.889357
Or4f6	64.2301	1.23997	1.11134	1.11574	0.264534	0.719812
Mphosph10	355.308	1.23995	0.562105	2.2059	0.0273909	0.30775
Gyg1	849.958	1.23849	0.380729	3.25294	0.00114216	0.0398083
Mgat4c	6.99218	1.23818	2.03754	0.607681	0.543399	0.868156
Gm28042	25.5752	1.23776	1.25627	0.985263	0.324495	0.763247
Fut10	59.6453	1.23759	1.44955	0.853769	0.393233	0.79547
Gca	24.99	1.23691	1.53289	0.806911	0.419718	0.810688
Atp8a1	1433.22	1.23663	0.526926	2.34688	0.0189312	0.256165
Gm29666	83.0479	1.23626	1.38379	0.893391	0.371648	0.786244
Sec14l2	8.50179	1.23472	1.87988	0.656805	0.511307	0.856791
Zfp60	85.246	1.23323	0.607372	2.03044	0.0423115	0.380733
Top1	979.845	1.23286	0.596091	2.06824	0.0386176	0.364135
Nmnat3	121.867	1.23278	0.680319	1.81207	0.0699759	0.471586
Fzd8	10.962	1.23165	1.64908	0.746871	0.455141	0.830013
Cdkl3	29.6197	1.23038	0.878257	1.40093	0.161236	0.633718
2210418O10Rik	92.7668	1.23036	0.773513	1.59062	0.111696	0.559982
Fam107a	5.3621	1.23005	2.31179	0.532075	0.594674	0.89282
Zdhhc20	1282.4	1.22985	0.594038	2.07032	0.0384223	0.363407
Erhrt-ps	381.141	1.22981	0.544688	2.25782	0.0239567	0.286831
Gm15696	9.21171	1.22895	1.72159	0.713846	0.475322	0.839991
Adgrl4	46.0872	1.22859	1.41849	0.866128	0.38642	0.792697
Rpl22l1	297.907	1.22835	0.416242	2.95105	0.00316698	0.0831425
Gbp7	827.671	1.22774	0.636683	1.92834	0.0538128	0.421736
Rorb	23.4013	1.22762	1.22289	1.00387	0.315442	0.756606
Ddx10	399.788	1.22722	0.596106	2.05872	0.0395208	0.36715
Magi1	9.10573	1.22715	1.9639	0.624856	0.532066	0.866223
Kantr	68.3767	1.22683	0.667338	1.83839	0.0660053	0.460359
Dnai7	8.69152	1.22639	1.9193	0.638979	0.522837	0.862387
Phf14	553.398	1.22635	0.558799	2.19462	0.0281911	0.312776
Gm12416	7.16613	1.22485	2.13365	0.574065	0.565924	0.879703
Xrcc4	149.091	1.22441	0.701876	1.74448	0.0810756	0.497667
Nubpl	91.707	1.22392	0.530466	2.30726	0.0210403	0.267895
Gm17825	10.8666	1.22356	1.74004	0.703182	0.481943	0.842352
Tmem141	1133.14	1.22356	0.458898	2.66631	0.007669	0.148039
Olfml3	7.85492	1.22203	2.05457	0.594789	0.551984	0.873279
Vamp1	552.464	1.22138	0.708474	1.72396	0.084715	0.504594
Ranbp3l	8.42779	1.21962	1.75254	0.695916	0.486482	0.844679
Gmpr	43.3782	1.21959	0.68576	1.77845	0.0753301	0.485617
Ap1s2	696.609	1.2167	0.658345	1.84812	0.0645847	0.455492
Emilin1	2640.53	1.21666	0.447004	2.72181	0.00649253	0.132952
Gm1972	9.19139	1.21647	1.73934	0.699389	0.484309	0.843816
Gm49624	6.66255	1.2163	1.87696	0.648014	0.516976	0.859473
2900026A02Rik	83.1446	1.21622	1.46365	0.830949	0.406002	0.802348
Dipk1a	666.126	1.21502	0.656306	1.8513	0.064127	0.454238
Bltp1	650.064	1.21353	1.08758	1.11581	0.264504	0.719812
Dyrk3	62.1508	1.2133	0.818319	1.48267	0.138163	0.602884
Gm7600	9.97582	1.21252	1.69546	0.715157	0.474512	0.839651
Gpt	34.2369	1.21212	1.41896	0.854231	0.392977	0.79547
Rad17	236.469	1.21167	0.591763	2.04756	0.0406027	0.371442
Heatr3	410.9	1.21155	0.638138	1.89858	0.0576202	0.434329
Comt	3331.46	1.21128	0.350808	3.45281	0.000554774	0.0237795
Rassf3	2433.44	1.21098	0.328594	3.68534	0.000228399	0.0123714
Fan1	65.2632	1.21068	0.651147	1.85931	0.0629832	0.451113
Wfdc17	14391.4	1.20986	0.507427	2.38431	0.0171112	0.241283
Zfp882	32.1634	1.2098	1.4686	0.823777	0.410066	0.805634
Hycc2	121.077	1.20956	1.39376	0.867837	0.385484	0.792697
Chi3l1	13.5555	1.20946	3.11335	0.388476	0.697664	0.93241
Enah	21.0937	1.20942	0.98308	1.23024	0.218608	0.692978
Zmym1	99.3632	1.20903	1.37212	0.881141	0.378241	0.789507
Serpine1	48.898	1.20806	1.06099	1.13862	0.254862	0.71703
Mall	4.96537	1.20705	2.73925	0.440649	0.659467	0.918561
Taf1a	23.8431	1.20685	1.51213	0.798114	0.424804	0.813084
Slc9b2	8.3205	1.20666	1.93333	0.624135	0.532539	0.866417
Mfsd4b4	193.898	1.2066	0.641583	1.88067	0.0600172	0.441138
Itch	2186.13	1.20514	0.543185	2.21866	0.0265102	0.304151
Or52h1	25.488	1.20501	1.51587	0.794927	0.426656	0.814379
Edaradd	16.6936	1.20493	1.47084	0.819214	0.412664	0.808114
Ipo7	1003.45	1.20422	0.463191	2.59983	0.00932688	0.167181
Usp17la	56.6966	1.20379	1.31171	0.917727	0.358762	0.782136
Orc3	404.633	1.20343	0.637187	1.88866	0.0589374	0.437341
Gbp3	1425.01	1.2032	0.42492	2.8316	0.00463159	0.105263
Pomk	872.843	1.20212	0.493047	2.43815	0.0147627	0.224347
Gls	1029.15	1.20114	0.626461	1.91734	0.0551945	0.425837
Masp1	6.65809	1.20047	1.89508	0.633464	0.526431	0.864044
Tom1l1	29.731	1.20044	0.879261	1.36529	0.172163	0.645208
Hebp1	226.6	1.19941	0.517069	2.31964	0.0203606	0.263126
Slc10a6	22.1317	1.19895	1.52293	0.787263	0.431128	0.816169
Gm49858	51.2976	1.19841	1.39099	0.861552	0.388934	0.794555
Hipk2	2017.72	1.19837	0.485698	2.46731	0.0136133	0.212305
Cd33	1901.93	1.19812	0.928331	1.29062	0.196837	0.671971
Zfp959	33.99	1.19711	1.41599	0.845424	0.397874	0.796929
Ntn4	51.3636	1.19708	0.665491	1.79879	0.0720523	0.479129
Gspt1	1429.63	1.19671	0.494131	2.42184	0.015442	0.228926
Gm16106	7.14319	1.19648	1.39611	0.85701	0.391439	0.79547
Gm8055	8.98312	1.19646	2.4706	0.48428	0.628187	0.905414
Etaa1	82.0327	1.19559	1.37085	0.872147	0.383128	0.791808
Gm14735	21.5696	1.19556	1.18584	1.0082	0.313359	0.754601
Zfp189	40.258	1.19406	1.40032	0.852705	0.393823	0.79547
Thoc7	303.281	1.19398	0.834267	1.43117	0.152381	0.620653
Mcrip2	224.538	1.19397	0.470616	2.53704	0.0111793	0.187708
Trim24	287.295	1.19369	2.32322	0.513811	0.607384	0.89725
Serpine2	20.464	1.19245	1.03722	1.14966	0.250284	0.71461
Gria2	7.90711	1.19229	1.66894	0.714399	0.474981	0.839971
Tfap4	230.193	1.19226	0.620335	1.92196	0.0546109	0.424029
Ddx46	167.372	1.19118	2.2908	0.519985	0.603074	0.896078
Pelp1	1199.23	1.19111	0.567346	2.09944	0.0357784	0.350471
Gm28438	845.855	1.19029	0.994894	1.1964	0.23154	0.70307
Nbl1	262.147	1.19004	0.6034	1.97222	0.0485844	0.403467
Ermard	1130.53	1.18989	0.605261	1.96591	0.0493092	0.405823
Rbfox2	47.177	1.18891	1.39686	0.85113	0.394697	0.795637
Exoc5	624.784	1.18856	0.811952	1.46383	0.143241	0.610167
Unc5a	34.8625	1.1876	3.42241	0.347006	0.728587	0.940304
Thada	452.233	1.18754	0.536033	2.21543	0.0267303	0.305155
Acat2	124.734	1.18641	0.689997	1.71944	0.0855343	0.50602
Svip	24.2233	1.1859	1.69666	0.698959	0.484578	0.843844
Anxa2r1	4243.71	1.18506	0.601379	1.97057	0.0487726	0.403789
Or8c20	31.6172	1.18492	1.65622	0.715437	0.474339	0.839651
Elmod2	209.024	1.18375	0.961407	1.23127	0.218223	0.692776
1110059E24Rik	159.835	1.18361	0.838675	1.41129	0.158159	0.630354
Cystm1	24.3329	1.18318	0.940866	1.25754	0.208558	0.682797
Hnmt	129.515	1.18311	0.660412	1.79147	0.0732183	0.481448
Or12d2	6.7003	1.1826	1.72081	0.687235	0.491935	0.845789
Gm14288	25.8231	1.18255	2.16601	0.545956	0.585096	0.889585
Or51a6	6.60071	1.18183	1.87478	0.630384	0.528443	0.864988
Lrrd1	5.34363	1.18183	2.72095	0.434345	0.664038	0.921172
Rab32	1900.59	1.18163	0.48922	2.41534	0.0157205	0.231069
Cip2a	48.6879	1.18134	1.38865	0.850717	0.394926	0.79585
Zfp563	48.8321	1.18124	1.13052	1.04486	0.296087	0.744236
Ticrr	67.4738	1.18114	1.47897	0.798626	0.424508	0.812854
Ppil4	440.911	1.18048	0.5933	1.98969	0.0466249	0.393829
Zfp37	8.21364	1.1803	1.83461	0.643352	0.519996	0.861146
Nudcd2	280.326	1.17955	0.507148	2.32586	0.0200263	0.261427
Msi2	317.959	1.17925	0.972829	1.21219	0.225439	0.696783
Gm49325	43.537	1.17871	0.817694	1.44151	0.149441	0.618466
Gm4654	6.57538	1.17806	1.85745	0.634237	0.525926	0.864044
2010315B03Rik	62.6845	1.17805	1.39839	0.842436	0.399544	0.797931
Ddx52	335.554	1.17601	0.770395	1.52651	0.126884	0.585702
Rpl10a-ps1	3320.81	1.17584	0.390278	3.01283	0.00258822	0.0723129
Slco1a6	13.7468	1.1758	1.62275	0.724571	0.468715	0.836359
Clec4a4	5.7264	1.17571	2.18788	0.537375	0.591009	0.891468
Dmtf1	342.859	1.17564	0.61367	1.91575	0.0553971	0.425837
Slc25a42	68.7493	1.17544	1.37616	0.854144	0.393025	0.79547
Bclaf1	976.588	1.17531	0.542848	2.16508	0.0303814	0.327597
Gm5518	8.15179	1.17482	1.90013	0.618284	0.536388	0.867038
1110059G10Rik	270.019	1.17417	0.736384	1.59451	0.110822	0.557624
Nmrk1	68.7738	1.17353	0.849737	1.38105	0.167264	0.641509
Zdhhc2	5.23418	1.17323	2.243	0.523062	0.600931	0.895266
Dhx36	370.342	1.17297	0.493353	2.37754	0.0174285	0.243224
P2ry2	337.853	1.17283	0.658469	1.78115	0.0748884	0.484818
Gm12168	11.6781	1.17202	3.13334	0.374049	0.708368	0.935011
Firrm	54.9061	1.17193	1.41156	0.83024	0.406403	0.802348
Tex9	12.5505	1.17185	1.63257	0.717797	0.472882	0.83945
Vamp4	526.471	1.17176	0.560067	2.09217	0.0364231	0.35446
Nrg4	14.6698	1.17175	2.28678	0.512399	0.608372	0.897474
Fanci	62.6192	1.17088	1.40064	0.835963	0.403176	0.800095
Rd3	46.5332	1.17031	1.42948	0.8187	0.412957	0.808384
Rab19	34.5757	1.17019	1.42616	0.820518	0.411921	0.807347
Uqcrb	1337.07	1.16982	0.675976	1.73056	0.0835296	0.501802
Hoxa1	13.648	1.16926	1.59099	0.734929	0.462383	0.834191
Cebpb	11451.7	1.16885	0.276086	4.23364	2.29942288501829e-05	0.00186686
Ccdc69	229.893	1.16849	0.548422	2.13064	0.0331185	0.339107
Zfp617	183.008	1.16738	0.669578	1.74346	0.0812534	0.497913
Abcb9	41.4079	1.16717	1.42692	0.817964	0.413377	0.808384
Slc38a6	2125.87	1.16717	0.470018	2.48324	0.0130192	0.207017
Adcy4	53.6119	1.16713	0.875799	1.33265	0.182647	0.656778
Vmn1r179	8.92	1.16615	2.05921	0.566311	0.571182	0.882213
Prorsd1	276.151	1.16586	0.582381	2.00189	0.0452961	0.391517
Rnd1	23.5928	1.16581	1.47019	0.792963	0.427799	0.814379
Cdca7l	259.334	1.16527	1.00659	1.15764	0.247011	0.712989
Tigd2	189.246	1.1651	0.572849	2.03387	0.041965	0.379804
Pcgf2	51.4412	1.16491	1.43338	0.812702	0.416389	0.809208
Iqgap2	3881.85	1.16476	0.52722	2.20926	0.0271569	0.306725
Nxn	128.959	1.16443	0.76901	1.51419	0.129978	0.590313
Ctla2b	110.914	1.1643	1.37537	0.846532	0.397256	0.796772
Bin2	1969.7	1.16408	0.462365	2.51766	0.0118137	0.194342
Or2y10	5.31944	1.16266	2.42491	0.479467	0.631607	0.906273
Tnrc6a	1256.56	1.16255	0.504798	2.303	0.0212789	0.269937
Klf8	91.9742	1.1624	0.949641	1.22404	0.220938	0.693593
Rbm41	50.9255	1.16061	1.39181	0.833883	0.404347	0.800798
Ric1	680.877	1.16006	0.678615	1.70946	0.0873666	0.511227
Ugp2	796.577	1.16001	0.528668	2.19421	0.0282204	0.312849
Gimap3	5.70835	1.15895	1.96944	0.588465	0.55622	0.875014
Tbx6	14.0273	1.15887	1.70546	0.679509	0.496815	0.848698
Gm826	4.8557	1.15875	2.42327	0.478175	0.632526	0.906511
Gpr182	12.126	1.15869	1.62669	0.712299	0.476279	0.84045
Ccnb1	125.749	1.15816	1.21173	0.955787	0.33918	0.771865
Nedd1	335.174	1.15766	0.740719	1.56288	0.11808	0.570839
Or1n2	7.31925	1.1569	1.81327	0.638016	0.523463	0.86285
Vmn2r53	179.672	1.15649	0.808325	1.43073	0.152508	0.620921
Tbc1d15	498.467	1.15575	0.700959	1.64881	0.0991867	0.534795
[truncated: 11,803 more rows]
