# Supplementary material for: KLF family members control expression of genes required for tissue macrophage identities
Source: J Exp Med. 2025 Mar 12;222(5):e20240379. doi: 10.1084/jem.20240379 (PMC11899981; doi:10.1084/jem.20240379)
Supplement: Table S3 — shows the DESeq2 results for KLF2OE BMMs relative to EV. [file jem_20240379_tables3.xlsx]

## Sheet: 20241022EVvKLF2OEnofiltermoNA
Gene name	baseMean	log2FoldChange	lfcSE	stat	pvalue	padj	Gene stable ID
Pgam1-ps2	1595.22	25.0741	4.78474	5.24043	1.602016803953e-07	1.75276340496774e-05	ENSMUSG00000082016
Tmed2b	416.482	24.1251	4.64186	5.19728	2.02228034055487e-07	2.15025024050518e-05	ENSMUSG00000079884
Commd1b	77.0488	20.3446	4.69321	4.33489	1.45834623082112e-05	0.000964322	ENSMUSG00000098650
Nnmt	653.335	13.3113	3.5302	3.7707	0.00016279	0.00816469	ENSMUSG00000032271
Perp	117.217	10.8281	3.36779	3.2152	0.00130353	0.0421539	ENSMUSG00000019851
Ttc9	225.102	10.1471	1.57824	6.42936	1.28141767588521e-10	2.8385537216984e-08	ENSMUSG00000042734
Rarb	64.8086	9.61387	1.61359	5.95808	2.55220505364858e-09	4.46333649579517e-07	ENSMUSG00000017491
Ccn2	102.254	9.4923	3.02126	3.14184	0.00167892	0.0514159	ENSMUSG00000019997
Lrg1	44.5589	9.44512	4.78548	1.9737	0.0484155	0.438943	ENSMUSG00000037095
Ambp	105.737	9.20324	1.59316	5.77671	7.61771168675998e-09	1.19114124739679e-06	ENSMUSG00000028356
Zbtb7c	122.106	9.14444	2.47176	3.69956	0.00021597	0.0102516	ENSMUSG00000044646
Irgc	36.6008	9.04424	1.67034	5.41461	6.14218652562777e-08	7.74325320531273e-06	ENSMUSG00000062028
Gfi1b	56.7966	9.02034	1.66268	5.42518	5.78975362100084e-08	7.47103061909924e-06	ENSMUSG00000026815
Ms4a8a	194.918	9.00159	2.05221	4.38628	1.15304111566303e-05	0.000792066	ENSMUSG00000024730
Fam20a	778.605	8.9565	1.53072	5.85116	4.88163821467827e-09	8.01010537176406e-07	ENSMUSG00000020614
Slpi	1124.11	8.70236	1.8933	4.59641	4.2983890373674e-06	0.000330231	ENSMUSG00000017002
Hes1	39.7642	8.6823	1.84677	4.70134	2.58458451605415e-06	0.000212048	ENSMUSG00000022528
Ces2c	24.9438	8.14495	1.8443	4.41629	1.00408098785135e-05	0.000706097	ENSMUSG00000061825
Hp	55.7719	8.13234	1.70669	4.76497	1.88881023281703e-06	0.00016408	ENSMUSG00000031722
Fgr	1114.08	8.05791	0.628386	12.8232	1.2159354113708e-37	1.61609975525293e-33	ENSMUSG00000028874
Gm49037	16.6549	7.9967	4.78672	1.6706	0.0948001	0.595196	ENSMUSG00000115248
Arg1	4045.77	7.87327	1.50688	5.22489	1.74254620730945e-07	1.86775658397983e-05	ENSMUSG00000019987
Gata6	7187.88	7.81405	1.53819	5.08002	3.77399806833644e-07	3.77144423505712e-05	ENSMUSG00000005836
Gm10182	14.1197	7.78751	4.78715	1.62675	0.10379	0.616935	ENSMUSG00000094627
Msx3	15.4295	7.75528	2.13372	3.63463	0.000278383	0.0123745	ENSMUSG00000025469
Rp1	12.2853	7.58643	4.78752	1.58463	0.113051	0.635603	ENSMUSG00000025900
Klk8	17.253	7.53172	3.80287	1.98054	0.0476433	0.434312	ENSMUSG00000064023
Ccdc88c	138.322	7.49018	0.858788	8.7218	2.73803232436889e-18	2.59937054451335e-15	ENSMUSG00000021182
Saa3	1059.09	7.45228	0.868714	8.57851	9.61058190852544e-18	6.72285495506377e-15	ENSMUSG00000040026
Gm10241	11.3872	7.43441	4.78766	1.55283	0.120464	0.654349	ENSMUSG00000084838
Tgfb2	23.2955	7.39934	1.74414	4.24241	2.21137153361126e-05	0.00140628	ENSMUSG00000039239
Fn1	4310.97	7.39126	0.696671	10.6094	2.69460402326686e-26	5.11628315331997e-23	ENSMUSG00000026193
Cd300lg	640.707	7.34544	0.639736	11.482	1.62507761586792e-30	7.19963553083353e-27	ENSMUSG00000017309
Selp	247.853	7.33991	1.85467	3.95752	7.57314223231234e-05	0.00417654	ENSMUSG00000026580
Nherf2	262.317	7.33789	0.888163	8.26188	1.43394819836098e-16	8.66300250200718e-14	ENSMUSG00000002504
Ramp3	9.70996	7.24736	4.78828	1.51356	0.130137	0.668714	ENSMUSG00000041046
Ip6k3	11.1612	7.2473	2.00601	3.61279	0.000302915	0.0132001	ENSMUSG00000024210
Klk9	9.6535	7.2386	4.7883	1.51173	0.130603	0.669693	ENSMUSG00000047884
Sell	161.444	7.20107	0.831504	8.6603	4.70520606828721e-18	4.16912625690702e-15	ENSMUSG00000026581
Mcemp1	104.366	7.20087	0.915993	7.86127	3.80265239825083e-15	1.80503760804114e-12	ENSMUSG00000013974
Spink2	9.11435	7.1306	2.08684	3.41694	0.000633286	0.0243374	ENSMUSG00000053030
Gm8181	11.7765	7.13037	4.78846	1.48908	0.136468	0.677535	ENSMUSG00000048188
Clrn3	23.0501	7.04657	1.69783	4.15034	3.31984662600056e-05	0.00198757	ENSMUSG00000050866
Scel	50.5549	7.01404	1.30879	5.35917	8.36036720814638e-08	9.74716145293627e-06	ENSMUSG00000022123
Efnb2	193.591	6.89983	0.684714	10.077	6.98570812053181e-24	1.16058808287485e-20	ENSMUSG00000001300
Spata31e2	7.5324	6.88167	2.30309	2.98802	0.00280791	0.0749397	ENSMUSG00000073722
Gm7367	7.45946	6.8695	3.01283	2.28008	0.0226028	0.291947	ENSMUSG00000047370
Lynx1	10.5267	6.84994	1.92947	3.55018	0.000384973	0.016192	ENSMUSG00000022594
A4galt	104.581	6.8254	1.00538	6.78888	1.13008641987739e-11	2.94509384442948e-09	ENSMUSG00000047878
Ly6a2	7.13832	6.80821	2.50471	2.71816	0.00656462	0.139601	ENSMUSG00000102051
Pglyrp1	42.0458	6.78129	1.54242	4.39653	1.09993646838903e-05	0.000765406	ENSMUSG00000030413
Serpinb10	31.0903	6.77859	1.85572	3.65281	0.000259383	0.0118161	ENSMUSG00000092572
Itgb7	5991.43	6.74257	0.634158	10.6323	2.10776346359905e-26	4.66904736578249e-23	ENSMUSG00000001281
Gm12397	7.41085	6.73937	2.34346	2.87582	0.00402983	0.0979168	ENSMUSG00000081309
Gm4202	270.612	6.6648	3.63616	1.83292	0.0668141	0.511066	ENSMUSG00000091421
Alox8	7.9232	6.55266	2.07448	3.1587	0.00158473	0.0489829	ENSMUSG00000020891
Chit1	6.1754	6.54658	2.46886	2.65166	0.0080097	0.157948	ENSMUSG00000026450
Spns2	6.71759	6.4994	2.43037	2.67425	0.00748971	0.151056	ENSMUSG00000040447
Ehd2	200.757	6.49204	0.687433	9.44389	3.59182875024727e-21	4.33990871995786e-18	ENSMUSG00000074364
Stard13	8.39593	6.48959	2.14034	3.03204	0.00242905	0.0678245	ENSMUSG00000016128
Gcat	10.0438	6.47246	4.79077	1.35103	0.176686	0.731554	ENSMUSG00000116378
Acod1	292.034	6.36643	0.931467	6.83484	8.20965171951369e-12	2.32158470221397e-09	ENSMUSG00000022126
Serpinb2	73.2461	6.31994	1.77228	3.566	0.000362474	0.0152941	ENSMUSG00000062345
Cyp2ab1	38.4438	6.28439	1.21955	5.15302	2.56325646830258e-07	2.6006291389473e-05	ENSMUSG00000022818
Amotl2	26.6636	6.28162	4.77832	1.31461	0.188642	0.739328	ENSMUSG00000032531
Bfsp1	5.20607	6.2408	2.51102	2.48536	0.0129419	0.215552	ENSMUSG00000027420
Pgap4	284.326	6.20494	0.799893	7.75721	8.68201746532091e-15	3.84642313771934e-12	ENSMUSG00000039611
Mboat2	7.72129	6.14535	2.25192	2.72894	0.00635385	0.135989	ENSMUSG00000020646
Lif	5.51403	6.13626	2.66572	2.30192	0.0213399	0.282818	ENSMUSG00000034394
Amigo2	5.86529	6.13563	2.19392	2.79665	0.00516349	0.116714	ENSMUSG00000048218
Tmem26	599.974	6.09081	0.627856	9.70097	2.98659747710879e-22	3.96948670682529e-19	ENSMUSG00000060044
Mst1r	8.16558	6.09025	2.53693	2.40063	0.0163667	0.247193	ENSMUSG00000032584
Rnase2b	24.6134	6.0538	1.47185	4.11306	3.90450411509383e-05	0.00230643	ENSMUSG00000059606
Gal	5.44721	6.04216	2.24486	2.69156	0.00711196	0.145882	ENSMUSG00000024907
Hal	363.478	5.97623	2.12066	2.81809	0.00483101	0.111862	ENSMUSG00000020017
Kank1	5.61606	5.95716	2.31143	2.57726	0.0099586	0.182817	ENSMUSG00000032702
P2rx3	5.23737	5.88695	2.59446	2.26904	0.0232656	0.297617	ENSMUSG00000027071
Arhgef37	39.8986	5.85589	1.26696	4.62199	3.80081216276978e-06	0.000298915	ENSMUSG00000045094
Haao	142.214	5.84544	0.86706	6.74168	1.56566056819421e-11	4.00176819459025e-09	ENSMUSG00000000673
Anxa8	5.07674	5.82748	2.41601	2.41203	0.015864	0.243235	ENSMUSG00000021950
Scml4	46.7623	5.78684	1.06097	5.45429	4.91681923721585e-08	6.53494444818359e-06	ENSMUSG00000044770
Jam2	489.506	5.77334	0.628814	9.18132	4.25849884729438e-20	4.71664234828246e-17	ENSMUSG00000053062
Ncoa4-ps	290.142	5.69763	2.75586	2.06746	0.038691	0.394742	ENSMUSG00000021908
Fzd8	6.71506	5.66498	2.17074	2.6097	0.00906224	0.170604	ENSMUSG00000036904
Gm49342	64.4394	5.61789	3.50105	1.60463	0.108575	0.626839	ENSMUSG00000021871
Gm20957	24.4423	5.59785	1.40561	3.98252	6.8189553016328e-05	0.00377628	ENSMUSG00000110018
Olr1	97.2836	5.57926	1.23571	4.51502	6.33095097812383e-06	0.000472723	ENSMUSG00000030162
Bcat1	13.6503	5.5673	1.83333	3.03671	0.00239175	0.067349	ENSMUSG00000030268
Ltc4s	3426.54	5.53254	0.502491	11.0102	3.41173428126643e-28	1.1336340083078e-24	ENSMUSG00000020377
Amd-ps3	10.2011	5.51745	2.39404	2.30466	0.0211855	0.282818	ENSMUSG00000060096
Gm7889	8.30288	5.49178	2.17073	2.52992	0.0114089	0.196442	ENSMUSG00000099624
Cbfa2t3	323.981	5.48867	0.857518	6.40065	1.54721411667263e-10	3.16369581918398e-08	ENSMUSG00000006362
Trem1	180.356	5.46612	0.731941	7.46797	8.1438454896579e-14	3.09256715437266e-11	ENSMUSG00000042265
Gfra1	38.4654	5.4607	1.15475	4.72891	2.25726086918433e-06	0.000186343	ENSMUSG00000025089
Hs3st3b1	8.48091	5.45829	2.05447	2.65678	0.00788904	0.156032	ENSMUSG00000070407
Cst6	24.0791	5.44071	1.25661	4.32968	1.4932712276728e-05	0.000977688	ENSMUSG00000024846
Mlxipl	90.3631	5.4365	0.914113	5.9473	2.72606192168708e-09	4.64513961553115e-07	ENSMUSG00000005373
Sult4a1	6.82874	5.42556	2.13387	2.54259	0.0110035	0.192431	ENSMUSG00000018865
Dnah2	22.9328	5.37256	1.15085	4.66835	3.03634860903983e-06	0.000244582	ENSMUSG00000005237
Spta1	10.2556	5.35538	1.92251	2.78562	0.00534255	0.119542	ENSMUSG00000026532
Alox5	2043.8	5.35186	0.622174	8.60187	7.84254733042654e-18	6.13148803345289e-15	ENSMUSG00000025701
Chst1	69.695	5.32101	1.04015	5.1156	3.12750464017127e-07	3.14906546761487e-05	ENSMUSG00000027221
Dnm1	289.186	5.30155	0.681959	7.774	7.60444659134315e-15	3.48519653950144e-12	ENSMUSG00000026825
Rap1gap2	263.486	5.29699	0.906651	5.84237	5.14634397155447e-09	8.34147045438177e-07	ENSMUSG00000038807
Hr	14.7779	5.29699	1.97644	2.68007	0.00736078	0.149362	ENSMUSG00000022096
Hsd11b1	34.5896	5.27474	1.07331	4.91448	8.90189251727423e-07	8.21632315604804e-05	ENSMUSG00000016194
Fjx1	12.8344	5.26112	1.7965	2.92854	0.00340556	0.0858871	ENSMUSG00000075012
Gm21451	10.2634	5.2603	2.16981	2.42431	0.0153376	0.238983	ENSMUSG00000094526
Crybb1	24.9014	5.25029	1.30294	4.02956	5.58809426596514e-05	0.00318761	ENSMUSG00000029343
Lyve1	48.6334	5.23105	0.858449	6.0936	1.1039596833162e-09	1.9828011014805e-07	ENSMUSG00000030787
Gprc5b	225.349	5.22612	0.579361	9.02048	1.8726543891878e-19	1.91457303743808e-16	ENSMUSG00000008734
Aebp1	14.2531	5.22168	4.03307	1.29472	0.195418	0.743697	ENSMUSG00000020473
Lmod3	66.5756	5.20257	0.900019	5.78051	7.4474145019266e-09	1.17837602553698e-06	ENSMUSG00000044086
Nudt17	57.8339	5.17814	0.833052	6.21587	5.10426377411816e-10	9.69153854597206e-08	ENSMUSG00000028100
Plppr4	5.48956	5.11718	2.48274	2.0611	0.0392937	0.39658	ENSMUSG00000044667
Gm49361	126.672	5.10047	3.58284	1.42358	0.154568	0.702997	ENSMUSG00000114942
Entrep1	134.18	5.08703	0.704476	7.22101	5.16025749502109e-13	1.80486795700856e-10	ENSMUSG00000071604
Ackr3	9.60214	5.08305	2.20043	2.31002	0.020887	0.280981	ENSMUSG00000044337
Epha2	34.0271	5.02354	1.621	3.09903	0.00194157	0.0581202	ENSMUSG00000006445
Ccdc9b	22.5743	5.02301	1.47251	3.41118	0.00064682	0.0247037	ENSMUSG00000045838
Kctd4	6.0593	5.00194	2.26391	2.20943	0.0271447	0.323865	ENSMUSG00000046523
Bok	213.241	4.97707	0.609643	8.1639	3.24376269878854e-16	1.87447174041733e-13	ENSMUSG00000026278
Runx3	47.2501	4.95174	1.0316	4.80006	1.58615759680852e-06	0.000141487	ENSMUSG00000070691
Aif1l	5.09201	4.88765	2.77443	1.76167	0.0781244	0.54809	ENSMUSG00000001864
Gm13081	5.44008	4.85748	2.27742	2.13289	0.0329335	0.359671	ENSMUSG00000082030
Gata2	11.4335	4.85308	2.08948	2.32262	0.0201997	0.276873	ENSMUSG00000015053
Fosl1	89.6895	4.84912	0.91013	5.32794	9.93323780527936e-08	1.14802316234755e-05	ENSMUSG00000024912
Gm18666	32.9038	4.84513	1.13483	4.26948	1.95926227760912e-05	0.001258	ENSMUSG00000101660
Klf2	7481.54	4.83844	0.862758	5.6081	2.04560370772954e-08	2.86190725046667e-06	ENSMUSG00000055148
Cd300e	654.797	4.82416	0.67422	7.15517	8.35671614673719e-13	2.84792600785343e-10	ENSMUSG00000048498
Ptpn3	5.08227	4.80908	2.50602	1.91901	0.0549829	0.466554	ENSMUSG00000038764
Fam124a	6.14816	4.80733	2.56785	1.87212	0.0611895	0.490844	ENSMUSG00000035184
Adarb1	56.8559	4.77355	0.803405	5.94166	2.82158492917554e-09	4.7470487713509e-07	ENSMUSG00000020262
Tchh	6.96057	4.76115	2.07302	2.29672	0.0216347	0.28411	ENSMUSG00000052415
F13a1	201.684	4.75431	0.561591	8.46577	2.54457462447827e-17	1.69099706669704e-14	ENSMUSG00000039109
Myzap	8.88795	4.70139	1.54033	3.05221	0.00227166	0.0645142	ENSMUSG00000041361
Gm18445	21.0553	4.68319	1.5756	2.97233	0.00295552	0.0779898	ENSMUSG00000103588
Galnt9	272.983	4.6822	0.65971	7.09736	1.2715947377766e-12	4.12213796580213e-10	ENSMUSG00000033316
Hopx	658.574	4.67037	0.607035	7.69375	1.42889004323569e-14	6.12625082730503e-12	ENSMUSG00000059325
Rasgrp2	168.243	4.64094	0.722476	6.42366	1.33040271257269e-10	2.89875122177109e-08	ENSMUSG00000032946
Dbn1	93.1747	4.61183	1.04891	4.39678	1.09869784920757e-05	0.000765406	ENSMUSG00000034675
Cdc42ep1	9.47382	4.58312	2.2461	2.04048	0.0413024	0.408445	ENSMUSG00000049521
Mid2	11.6751	4.55346	1.65435	2.75241	0.00591588	0.128482	ENSMUSG00000000266
Ndn	6.81738	4.55063	2.67148	1.70341	0.0884909	0.57909	ENSMUSG00000033585
Col6a3	13.3012	4.54944	4.11424	1.10578	0.268822	0.795654	ENSMUSG00000048126
Mmp28	115.703	4.52593	0.662922	6.82724	8.65610156141634e-12	2.39683845526634e-09	ENSMUSG00000020682
Col4a1	795.26	4.52529	1.37987	3.2795	0.00103991	0.035373	ENSMUSG00000031502
Pdgfrb	14.3826	4.50187	2.15815	2.08599	0.0369798	0.385792	ENSMUSG00000024620
Nupr1	387.128	4.48519	0.684068	6.55666	5.50280674481185e-11	1.23962380415753e-08	ENSMUSG00000030717
Tmem119	134.251	4.48134	0.718314	6.23868	4.41265970835034e-10	8.50557841019035e-08	ENSMUSG00000054675
Ptgis	8.71112	4.45861	2.57875	1.72898	0.0838123	0.564025	ENSMUSG00000017969
Cd5l	54230.8	4.42848	0.37865	11.6955	1.34470703399341e-31	8.93625059440317e-28	ENSMUSG00000015854
Krt19	8.16804	4.42599	2.14771	2.0608	0.0393225	0.39658	ENSMUSG00000020911
Palm	1366.58	4.40427	0.407266	10.8142	2.94752302212126e-27	7.83510569740274e-24	ENSMUSG00000035863
Grhl3	16.36	4.37044	1.38959	3.14513	0.00166011	0.0510252	ENSMUSG00000037188
Akr1c18	130.557	4.36594	3.64479	1.19786	0.230971	0.773083	ENSMUSG00000021214
Pmepa1	57.1815	4.36527	1.41965	3.0749	0.00210572	0.0605783	ENSMUSG00000038400
Pard3	5.63123	4.36431	2.6135	1.66991	0.0949379	0.595439	ENSMUSG00000025812
Nfe2	295.179	4.35816	0.506345	8.60709	7.49378247745907e-18	6.13148803345289e-15	ENSMUSG00000058794
Ptpru	7.26507	4.34949	2.15467	2.01863	0.0435254	0.417631	ENSMUSG00000028909
Gm4294	99.4054	4.31862	3.06471	1.40915	0.158792	0.707985	ENSMUSG00000078377
Plcb1	35.1789	4.31861	1.08256	3.98926	6.62807701698902e-05	0.00370142	ENSMUSG00000051177
Acsbg1	147.454	4.30421	1.02703	4.19095	2.77794031636392e-05	0.00170146	ENSMUSG00000032281
Zfp618	184.574	4.30257	0.592873	7.25715	3.95331714284677e-13	1.42009562555612e-10	ENSMUSG00000028358
Rbpms	315.738	4.29981	0.618445	6.95261	3.58591238995312e-12	1.08319003579243e-09	ENSMUSG00000031586
Gm13736	11.6731	4.28261	4.44493	0.963483	0.335305	0.820613	ENSMUSG00000082908
Col3a1	18.6537	4.25511	1.65838	2.56583	0.0102929	0.185622	ENSMUSG00000026043
Zfp507	20.4514	4.23028	1.23807	3.41682	0.000633567	0.0243374	ENSMUSG00000044452
Flnb	3903.96	4.22471	0.519064	8.1391	3.98211221324358e-16	2.20526055942585e-13	ENSMUSG00000025278
F5	142.514	4.22284	0.685251	6.16248	7.16157667412404e-10	1.3406269799406e-07	ENSMUSG00000026579
Trib2	13.0322	4.18261	1.59768	2.61793	0.00884652	0.16821	ENSMUSG00000020601
Pgf	7.15355	4.16834	2.00769	2.07619	0.0378766	0.391036	ENSMUSG00000004791
Tnc	42.2768	4.16565	1.98193	2.10181	0.0355697	0.377601	ENSMUSG00000028364
Mmp23	6.80402	4.15564	2.60628	1.59447	0.110831	0.632212	ENSMUSG00000029061
Pla1a	6.08313	4.13937	2.20205	1.87979	0.0601373	0.488268	ENSMUSG00000002847
Ly75	16.2644	4.13704	1.8557	2.22937	0.0257896	0.316161	ENSMUSG00000026980
Nedd4	384.129	4.13637	0.736217	5.61842	1.92710308329162e-08	2.72480075319457e-06	ENSMUSG00000032216
Fam43a	446.038	4.12589	0.678767	6.07851	1.21306876908659e-09	2.14971960132399e-07	ENSMUSG00000046546
Dlg5	36.8657	4.10806	1.1726	3.50338	0.000459399	0.0187873	ENSMUSG00000021782
Padi4	1833.05	4.10741	0.610633	6.72648	1.73816069783706e-11	4.35884789338724e-09	ENSMUSG00000025330
Thbs1	925.83	4.06772	1.86171	2.18494	0.0288931	0.336268	ENSMUSG00000040152
Vasn	18.9272	4.06146	1.51454	2.68165	0.00732591	0.148882	ENSMUSG00000039646
Tmem163	188.812	4.01746	0.627326	6.4041	1.51258325440282e-10	3.14121000535436e-08	ENSMUSG00000026347
1700020L24Rik	5.50597	4.01323	2.17052	1.84897	0.0644623	0.502503	ENSMUSG00000035085
Ptk7	9.03731	4.0121	2.15645	1.86052	0.0628127	0.495456	ENSMUSG00000023972
Col2a1	7.73956	4.0073	4.81763	0.831799	0.405523	0.849539	ENSMUSG00000022483
Gjc1	9.95972	4.00602	2.17237	1.84407	0.0651723	0.505611	ENSMUSG00000034520
Ptprm	259.871	3.98576	0.599699	6.64626	3.00626795991011e-11	7.00987850090618e-09	ENSMUSG00000033278
Col4a2	2482.17	3.96851	1.72831	2.29617	0.021666	0.28411	ENSMUSG00000031503
Gal3st2c	26.9457	3.96603	1.00933	3.92936	8.51711567785135e-05	0.00458304	ENSMUSG00000073608
Marco	2995.04	3.95961	2.00053	1.97928	0.0477848	0.435267	ENSMUSG00000026390
Pde10a	37.1855	3.94587	1.04807	3.76488	0.00016663	0.00829466	ENSMUSG00000023868
Cimap1c	6.01479	3.9428	2.74686	1.43539	0.151177	0.699127	ENSMUSG00000045620
Timd4	29.3841	3.9371	1.06296	3.70389	0.000212318	0.0101508	ENSMUSG00000055546
Hlf	16.0445	3.92816	2.22953	1.76188	0.0780897	0.54809	ENSMUSG00000003949
Lgr6	7.49092	3.92393	2.23273	1.75746	0.0788397	0.550627	ENSMUSG00000042793
Cyp1b1	26.7517	3.91629	3.4214	1.14464	0.252357	0.787342	ENSMUSG00000024087
Gprc5a	36.5375	3.91491	0.843683	4.64026	3.47966642011852e-06	0.000275287	ENSMUSG00000046733
Slc6a9	6.35438	3.90998	2.03769	1.91883	0.0550064	0.466554	ENSMUSG00000028542
Myl9	56.1433	3.90844	3.56584	1.09608	0.273045	0.797546	ENSMUSG00000067818
Gimap6	47.8869	3.901	0.821953	4.74601	2.07469123122062e-06	0.000176521	ENSMUSG00000047867
Nbl1	25.0206	3.8977	1.71742	2.26951	0.0232372	0.297539	ENSMUSG00000041120
Gpc4	12.9708	3.89398	2.3371	1.66616	0.0956817	0.598328	ENSMUSG00000031119
Kcnh2	28.1417	3.89287	1.14085	3.41226	0.000644263	0.024677	ENSMUSG00000038319
Nedd9	760.068	3.88933	0.517757	7.51188	5.82862121178493e-14	2.27847660370099e-11	ENSMUSG00000021365
Galnt14	5.56832	3.87807	1.88035	2.06242	0.0391676	0.396479	ENSMUSG00000024064
Shank1	8.16741	3.84572	1.86797	2.05877	0.0395162	0.397585	ENSMUSG00000038738
Cald1	335.997	3.83208	0.701954	5.45916	4.78381344179512e-08	6.42239034897969e-06	ENSMUSG00000029761
Lbp	97.2714	3.8136	0.700013	5.44789	5.09694977849583e-08	6.70728311940476e-06	ENSMUSG00000016024
Vgll3	6.06229	3.80684	2.64219	1.44079	0.149644	0.697809	ENSMUSG00000091243
Rem1	5.08956	3.79887	2.6055	1.45802	0.144835	0.692553	ENSMUSG00000000359
Ceacam1	3319.87	3.79503	0.378822	10.018	1.27062826843003e-23	1.87643559063372e-20	ENSMUSG00000074272
Abi3	684.388	3.79479	0.622624	6.09483	1.09551827471399e-09	1.9828011014805e-07	ENSMUSG00000018381
Cdh1	19.3337	3.78628	1.3063	2.89848	0.00374974	0.0924635	ENSMUSG00000000303
Tiam2	142.821	3.78129	0.555461	6.80747	9.93314482503656e-12	2.64042855739122e-09	ENSMUSG00000023800
Tamalin	61.3194	3.77536	0.850995	4.4364	9.14754412358091e-06	0.000653656	ENSMUSG00000000531
Spire2	5.20092	3.72622	2.6282	1.41778	0.156254	0.704433	ENSMUSG00000010154
Arnt2	25.22	3.70779	1.35537	2.73563	0.0062261	0.133901	ENSMUSG00000015709
Sapcd1	9.04268	3.70522	2.11478	1.75206	0.0797632	0.55244	ENSMUSG00000036185
Rab33a	49.4423	3.69779	0.850724	4.34664	1.38241395646811e-05	0.0009233	ENSMUSG00000031104
Tns4	234.964	3.69497	0.517403	7.14138	9.23984493250697e-13	3.07016947494875e-10	ENSMUSG00000017607
H2-M2	8.28442	3.68775	1.59273	2.31537	0.0205928	0.278628	ENSMUSG00000016283
Adgre5	3735.69	3.6845	0.687074	5.36259	8.20367113756873e-08	9.64911443269257e-06	ENSMUSG00000002885
Lrrc8e	9.07868	3.68283	2.16683	1.69964	0.0891984	0.5804	ENSMUSG00000046589
Gm20431	660.032	3.67386	1.48123	2.48028	0.0131279	0.217092	ENSMUSG00000089739
Chpf	349.281	3.65849	0.58643	6.23858	4.41565653677778e-10	8.50557841019035e-08	ENSMUSG00000032997
Inhba	65.0289	3.65069	1.4919	2.44701	0.0144046	0.230503	ENSMUSG00000041324
Npnt	30.9045	3.64665	4.82496	0.755788	0.449777	0.866203	ENSMUSG00000040998
Heg1	152.76	3.63468	0.676595	5.37202	7.78600171532574e-08	9.40761352712676e-06	ENSMUSG00000075254
Fxyd2	57.5909	3.62961	0.8637	4.20239	2.64108107997247e-05	0.00164183	ENSMUSG00000059412
Fzd1	223.212	3.62693	0.566196	6.40579	1.49594566317718e-10	3.14121000535436e-08	ENSMUSG00000044674
Hspb1	50.9932	3.61746	0.991064	3.65008	0.000262161	0.0118699	ENSMUSG00000004951
Retnla	5.26304	3.59806	2.12459	1.69353	0.0903545	0.583131	ENSMUSG00000061100
Gm10254	11.0605	3.59752	1.79009	2.00968	0.0444649	0.421228	ENSMUSG00000069011
Cspg4	235.298	3.59319	0.881704	4.07528	4.59581982597895e-05	0.00266738	ENSMUSG00000032911
Fam171a2	21.7783	3.58387	1.20792	2.96699	0.00300735	0.0788376	ENSMUSG00000034685
Gypc	1399.31	3.57881	0.476355	7.51292	5.78224067308659e-14	2.27847660370099e-11	ENSMUSG00000090523
Vangl2	91.5909	3.57444	0.872516	4.09671	4.19063119852248e-05	0.0024645	ENSMUSG00000026556
Dpep3	7.51912	3.57442	1.74426	2.04924	0.0404382	0.402897	ENSMUSG00000031898
Oaf	2814.53	3.57011	0.415966	8.5827	9.26716800257554e-18	6.72285495506377e-15	ENSMUSG00000032014
Rasgrp1	5.26304	3.56391	2.03337	1.75271	0.0796517	0.552243	ENSMUSG00000027347
Nr4a1	870.952	3.5395	0.651339	5.43419	5.50465427637332e-08	7.17278039090959e-06	ENSMUSG00000023034
P3h2	6.25463	3.53943	2.84814	1.24272	0.213973	0.757534	ENSMUSG00000038168
Dclk1	25.034	3.51873	1.68336	2.09031	0.0365904	0.383838	ENSMUSG00000027797
Ifitm10	73.1445	3.51127	1.20114	2.92329	0.00346354	0.0867334	ENSMUSG00000045777
Itgal	679.435	3.50556	0.786078	4.45956	8.2126597548059e-06	0.000596472	ENSMUSG00000030830
Bst1	995.459	3.49586	0.456081	7.665	1.78826136081738e-14	7.42743179581994e-12	ENSMUSG00000029082
Tjp1	5.36666	3.47802	2.37472	1.4646	0.143029	0.688991	ENSMUSG00000030516
Flt1	187.253	3.47253	0.658217	5.27566	1.32282590922277e-07	1.47745203020838e-05	ENSMUSG00000029648
Nos3	21.0876	3.44263	1.1986	2.87221	0.00407611	0.0988604	ENSMUSG00000028978
Trem3	18.2219	3.44052	1.14296	3.0102	0.00261078	0.0711064	ENSMUSG00000041754
Cavin3	25.1906	3.41821	1.00994	3.38458	0.000712867	0.0265767	ENSMUSG00000037060
Upp1	23.9689	3.41651	1.01089	3.37972	0.000725598	0.0269384	ENSMUSG00000020407
Prl2c2	237.936	3.4047	1.76389	1.93022	0.0535797	0.463022	ENSMUSG00000079092
Lmcd1	7.01798	3.39813	2.62719	1.29345	0.195857	0.743697	ENSMUSG00000057604
Fgfr1	2067.8	3.37071	0.625358	5.39004	7.04416938255534e-08	8.58936286821495e-06	ENSMUSG00000031565
Serpine1	6.45006	3.36831	2.39386	1.40706	0.159409	0.708595	ENSMUSG00000037411
Spry4	7.97604	3.36642	2.12058	1.5875	0.112398	0.633272	ENSMUSG00000024427
Vsig4	74.154	3.34729	1.16371	2.87639	0.00402249	0.0979168	ENSMUSG00000044206
Bcam	102.923	3.33744	0.764614	4.36487	1.2720087514336e-05	0.000861168	ENSMUSG00000002980
Dnah12	9.21429	3.33494	1.69663	1.96563	0.0493415	0.441495	ENSMUSG00000021879
Steap2	8.85339	3.33221	2.22833	1.49538	0.134815	0.676161	ENSMUSG00000015653
Kbtbd11	9.60906	3.3216	1.59739	2.07939	0.0375816	0.390232	ENSMUSG00000055675
Fam3b	11.5499	3.30558	2.08926	1.58217	0.11361	0.636853	ENSMUSG00000022938
Pitpnm2	37.7048	3.30212	1.0685	3.09043	0.00199869	0.0587713	ENSMUSG00000029406
Pilra	4843.64	3.28851	0.468844	7.01408	2.31466894343568e-12	7.23363472295721e-10	ENSMUSG00000046245
Socs3	101.285	3.27896	1.08405	3.02473	0.00248854	0.0688098	ENSMUSG00000053113
Fscn1	53.6675	3.27331	3.38279	0.967636	0.333226	0.820613	ENSMUSG00000029581
Rnf125	14.7956	3.27202	1.45368	2.25085	0.0243948	0.305027	ENSMUSG00000033107
S100a8	15.9936	3.26785	1.56915	2.08257	0.0372907	0.387818	ENSMUSG00000056054
Plaur	11923.2	3.2606	0.494586	6.59257	4.3227235094283e-11	9.90574451100199e-09	ENSMUSG00000046223
Apoc1	12.0047	3.25918	2.0304	1.60519	0.108452	0.626823	ENSMUSG00000040564
Lipn	649.383	3.23691	0.599834	5.39633	6.80164228205211e-08	8.37042847877358e-06	ENSMUSG00000024770
Gbgt1	26.48	3.23397	0.95431	3.3888	0.000701981	0.0264307	ENSMUSG00000026829
Ddr1	7.12525	3.23249	2.78592	1.1603	0.245929	0.78429	ENSMUSG00000003534
Tnr	9.00034	3.23095	1.40473	2.30006	0.0214451	0.283166	ENSMUSG00000015829
G430095P16Rik	18.138	3.22821	1.16768	2.76463	0.00569878	0.124782	ENSMUSG00000074203
Ptgir	2181.16	3.22086	0.38751	8.31168	9.43584640809033e-17	5.97199212428231e-14	ENSMUSG00000043017
Tshr	13.6106	3.15786	1.26514	2.49605	0.0125584	0.211057	ENSMUSG00000020963
Bmp1	40.1796	3.15487	1.38736	2.27401	0.0229655	0.295483	ENSMUSG00000022098
Mapt	5.17395	3.12503	2.73908	1.1409	0.25391	0.789039	ENSMUSG00000018411
Cd244a	236.504	3.11608	0.492668	6.32492	2.533579376551e-10	5.10209143844535e-08	ENSMUSG00000004709
Rgcc	74.3161	3.112	0.718095	4.33369	1.46632181894398e-05	0.000964796	ENSMUSG00000022018
Stxbp6	51.6738	3.11	0.904044	3.4401	0.000581497	0.0227985	ENSMUSG00000046314
Fignl2	14.419	3.10472	1.26503	2.45427	0.0141172	0.228263	ENSMUSG00000095440
S100a16	9.40913	3.09884	2.47624	1.25143	0.210777	0.754054	ENSMUSG00000074457
Spata13	79.5401	3.08923	0.924322	3.34216	0.000831285	0.0297482	ENSMUSG00000021990
Pilrb1	725.307	3.08096	0.58224	5.29156	1.21276461309477e-07	1.36600461632564e-05	ENSMUSG00000066684
Fpr1	54.9716	3.07927	0.879764	3.5001	0.000465077	0.0189428	ENSMUSG00000045551
Fpr2	18.1757	3.07568	1.08856	2.82546	0.00472129	0.110415	ENSMUSG00000052270
Dab2ip	215.177	3.06801	0.813901	3.76951	0.00016357	0.00817294	ENSMUSG00000026883
Galnt18	24.2541	3.05495	4.84894	0.630024	0.528679	0.890353	ENSMUSG00000038296
Slc28a2	5707.91	3.04994	0.456446	6.68192	2.35829986731029e-11	5.59717206007518e-09	ENSMUSG00000027219
Ina	44.9161	3.04257	0.724365	4.20033	2.66528732509881e-05	0.00164764	ENSMUSG00000034336
Calml4	51.6168	3.04002	0.777322	3.91089	9.19560407573375e-05	0.00488875	ENSMUSG00000032246
F10	338.53	3.02434	0.694366	4.35554	1.32736924178941e-05	0.000891013	ENSMUSG00000031444
Lims2	362.316	3.01153	0.529585	5.68658	1.29608523256946e-08	1.89299657429458e-06	ENSMUSG00000024395
Ccn1	79.7521	2.99831	2.92616	1.02466	0.305525	0.809768	ENSMUSG00000028195
Dixdc1	9.93059	2.99278	1.59814	1.87267	0.0611144	0.490844	ENSMUSG00000032064
Dusp14	162.752	2.99135	0.689634	4.33759	1.44052957060269e-05	0.000957304	ENSMUSG00000018648
Ccr10	5.15865	2.9654	2.19296	1.35224	0.1763	0.731554	ENSMUSG00000044052
Il1b	21.632	2.96474	1.48864	1.99158	0.0464174	0.429321	ENSMUSG00000027398
Gpx1	160578	2.9537	0.513042	5.75722	8.55092119207512e-09	1.30632521337782e-06	ENSMUSG00000063856
Add3	4276.72	2.94977	0.501667	5.87995	4.10401109942342e-09	6.81830144030459e-07	ENSMUSG00000025026
Pde2a	114.151	2.94917	2.06632	1.42726	0.153505	0.702399	ENSMUSG00000110195
Rbpms2	25.4235	2.94747	1.23911	2.37871	0.0173733	0.25543	ENSMUSG00000032387
Pira2-ps1	21.1882	2.94673	1.02074	2.88685	0.00389121	0.0954207	ENSMUSG00000080917
Trim29	60.1242	2.94549	1.20607	2.44221	0.0145975	0.232353	ENSMUSG00000032013
Cnn3	57.6295	2.94234	1.2012	2.4495	0.0143055	0.229856	ENSMUSG00000053931
Dmpk	2314.83	2.9393	0.633343	4.64094	3.46830058155403e-06	0.000275287	ENSMUSG00000030409
Gngt2	498.07	2.92457	0.539367	5.42223	5.88614388708758e-08	7.52237869262317e-06	ENSMUSG00000038811
Mylk3	7.58788	2.92107	2.59116	1.12732	0.259607	0.793498	ENSMUSG00000031698
Gpr84	228.597	2.90959	0.801041	3.63226	0.00028095	0.0124082	ENSMUSG00000063234
Vldlr	16.659	2.90932	1.15779	2.51282	0.0119769	0.203561	ENSMUSG00000024924
Bmx	35.5831	2.90537	1.02868	2.82435	0.00473763	0.110415	ENSMUSG00000031377
Ccdc149	5.05791	2.90364	2.06964	1.40297	0.160625	0.709779	ENSMUSG00000045790
Sorbs3	390.402	2.90166	0.716083	4.05213	5.07535265856531e-05	0.00293289	ENSMUSG00000022091
Plcd1	407.764	2.88526	0.421693	6.84209	7.80451056499024e-12	2.27709089404966e-09	ENSMUSG00000010660
Zmynd10	6.6436	2.87979	1.59122	1.8098	0.0703272	0.524828	ENSMUSG00000010044
Timp1	121.738	2.86789	0.96888	2.96	0.00307637	0.0797039	ENSMUSG00000001131
Egfr	24.4769	2.86533	0.926901	3.0913	0.0019928	0.0587713	ENSMUSG00000020122
Naip1	11.1874	2.864	1.35838	2.10839	0.0349974	0.374517	ENSMUSG00000021640
Tgm2	9897.46	2.85636	0.519337	5.5	3.79781998690424e-08	5.15069647407594e-06	ENSMUSG00000037820
Mmp14	54.5432	2.85445	1.12111	2.54608	0.010894	0.191492	ENSMUSG00000000957
Pdgfra	13.51	2.83834	2.07069	1.37073	0.170461	0.724757	ENSMUSG00000029231
Ddah1	13.621	2.83006	4.17611	0.677679	0.497975	0.878934	ENSMUSG00000028194
S1pr4	24.3386	2.82004	1.09785	2.56869	0.0102085	0.185104	ENSMUSG00000044199
Pdlim7	974.724	2.81122	0.624144	4.50412	6.66494230383828e-06	0.000494881	ENSMUSG00000021493
Nr1h3	1676.85	2.80961	0.612448	4.58751	4.48566403309311e-06	0.000342638	ENSMUSG00000002108
Tcim	18.3906	2.80713	1.07758	2.60504	0.00918633	0.171966	ENSMUSG00000056313
Tubb3	32.8686	2.79613	1.65007	1.69456	0.090159	0.582883	ENSMUSG00000062380
Rfx2	16.1454	2.78755	1.30437	2.13709	0.0325907	0.35769	ENSMUSG00000024206
Arhgef9	5.43358	2.77136	1.91051	1.45059	0.146895	0.69534	ENSMUSG00000025656
Tg	12.5523	2.75476	1.41058	1.95292	0.0508288	0.448259	ENSMUSG00000053469
Vcan	27.8674	2.75304	1.02788	2.67836	0.00739843	0.149897	ENSMUSG00000021614
Fhl2	14.5226	2.74755	2.33737	1.17549	0.2398	0.778717	ENSMUSG00000008136
Clmn	16.7003	2.70716	1.36923	1.97714	0.0480258	0.436303	ENSMUSG00000021097
Mt3	9.45147	2.70545	4.6009	0.588026	0.556515	0.900346	ENSMUSG00000031760
Ifitm1	20.3183	2.70523	1.20028	2.25384	0.0242064	0.304955	ENSMUSG00000025491
Gm13889	22.4497	2.70476	1.0053	2.69051	0.00713438	0.145882	ENSMUSG00000087006
Hic1	5.08556	2.7042	2.97153	0.910037	0.362803	0.831408	ENSMUSG00000043099
Cdc42ep2	254.557	2.70116	0.567824	4.75703	1.96459434482502e-06	0.000169555	ENSMUSG00000045664
Ch25h	104.548	2.70051	2.88491	0.936082	0.349231	0.824922	ENSMUSG00000050370
Lgi4	52.8598	2.69714	0.693774	3.88763	0.000101227	0.00533401	ENSMUSG00000036560
Trav13-5	5.60944	2.69599	1.76409	1.52826	0.126448	0.663219	ENSMUSG00000087666
Apbb1	117.101	2.69469	0.617294	4.36532	1.26935368514407e-05	0.000861168	ENSMUSG00000037032
Rbfox2	35.2772	2.68783	0.912566	2.94535	0.00322587	0.0826108	ENSMUSG00000033565
Fzd4	14.8908	2.68724	1.17041	2.29598	0.0216773	0.28411	ENSMUSG00000049791
Dach1	41.9729	2.68648	0.994836	2.70042	0.00692516	0.143971	ENSMUSG00000055639
Jag1	607.229	2.67897	0.499203	5.3665	8.02812672691706e-08	9.5269493149513e-06	ENSMUSG00000027276
Pi16	30.0449	2.67823	0.971352	2.75722	0.00582954	0.127226	ENSMUSG00000024011
Crlf1	7.11844	2.66618	2.99684	0.889662	0.373647	0.83725	ENSMUSG00000007888
Kcnab3	20.6575	2.65856	1.18603	2.24156	0.0249898	0.310121	ENSMUSG00000018470
Bmp2	584.586	2.65598	0.741626	3.58128	0.000341909	0.0146574	ENSMUSG00000027358
C3	232.19	2.65399	0.874807	3.03381	0.0024149	0.0676463	ENSMUSG00000024164
Icam2	925.95	2.64778	0.470575	5.62669	1.83699557990968e-08	2.64018111205815e-06	ENSMUSG00000001029
Ptprs	5268.53	2.63466	0.537494	4.90175	9.49855522697268e-07	8.70657224287544e-05	ENSMUSG00000013236
Sult2b1	24.0802	2.62824	1.08317	2.42642	0.0152484	0.238712	ENSMUSG00000003271
Igfbp7	87.2902	2.62433	3.68272	0.712606	0.476089	0.875699	ENSMUSG00000036256
Lox	38.4978	2.62414	2.5313	1.03668	0.299887	0.808639	ENSMUSG00000024529
Tgfbr3	83.4401	2.61365	0.846653	3.08704	0.00202163	0.0593146	ENSMUSG00000029287
Fbxo40	7.30846	2.59786	1.97826	1.3132	0.189115	0.739328	ENSMUSG00000047746
Cd79a	5.85739	2.59149	1.84543	1.40427	0.160237	0.709432	ENSMUSG00000003379
Klf9	859.061	2.59046	0.561106	4.61671	3.89874028497787e-06	0.00030303	ENSMUSG00000033863
Clec10a	1852.22	2.57842	0.498491	5.17245	2.3104413580559e-07	2.39906844452507e-05	ENSMUSG00000000318
Tmem51	346.328	2.57761	0.491944	5.23964	1.60888673091614e-07	1.75276340496774e-05	ENSMUSG00000040616
Prg4	29.3368	2.5772	1.49747	1.72104	0.0852432	0.569135	ENSMUSG00000006014
Srpx2	5.77071	2.57572	2.72318	0.94585	0.344225	0.823637	ENSMUSG00000031253
Frmpd1	12.3054	2.57549	2.34903	1.09641	0.272902	0.797546	ENSMUSG00000035615
Tiam1	350.512	2.57243	0.550735	4.6709	2.99884429992094e-06	0.000243034	ENSMUSG00000002489
Ankrd1	17.6488	2.56001	4.18259	0.612063	0.540496	0.896687	ENSMUSG00000024803
Plin1	14.0166	2.55984	1.10435	2.31796	0.0204513	0.277649	ENSMUSG00000030546
Adgra2	9.54194	2.55801	1.57994	1.61905	0.105437	0.619796	ENSMUSG00000031486
Dnhd1	24.5039	2.55392	1.02923	2.48139	0.013087	0.217024	ENSMUSG00000030882
Ndrg4	171.542	2.55213	0.71242	3.58234	0.000340533	0.0146473	ENSMUSG00000036564
Fkbp10	19.0244	2.55125	3.52249	0.724272	0.468898	0.873581	ENSMUSG00000001555
Tenm4	21.8328	2.54656	1.08041	2.35704	0.0184213	0.264062	ENSMUSG00000048078
Stac2	397.535	2.54586	0.758544	3.35625	0.000790074	0.0288862	ENSMUSG00000017400
Cebpb	15127.8	2.54349	0.492066	5.169	2.35345494253832e-07	2.42478834428503e-05	ENSMUSG00000056501
Tmem37	1433.16	2.53339	0.459591	5.51228	3.54218945422232e-08	4.85352990062565e-06	ENSMUSG00000050777
Ccr1	3962.05	2.53192	0.6629	3.81946	0.000133743	0.00686326	ENSMUSG00000025804
Serpinb9b	1732.32	2.514	1.33762	1.87946	0.060182	0.488268	ENSMUSG00000021403
Kifc3	1503.83	2.51396	0.51742	4.85864	1.18197278938956e-06	0.000106146	ENSMUSG00000031788
Penk	144.445	2.50591	0.810833	3.09053	0.00199798	0.0587713	ENSMUSG00000045573
Il17rc	18.2088	2.5054	1.16244	2.15528	0.0311397	0.349051	ENSMUSG00000030281
Gvin3	70.189	2.49904	0.892091	2.80133	0.00508921	0.115231	ENSMUSG00000073902
Atp2a1	6.09417	2.49159	1.80722	1.37869	0.16799	0.720941	ENSMUSG00000030730
Tmc8	1434.12	2.49032	0.524932	4.74407	2.09463834871905e-06	0.000176521	ENSMUSG00000050106
Gnb3	5.55247	2.48856	2.31663	1.07422	0.282726	0.802835	ENSMUSG00000023439
Cpvl	11.7209	2.48242	1.35152	1.83677	0.066244	0.509814	ENSMUSG00000052955
Col16a1	5.20132	2.47277	2.94904	0.8385	0.40175	0.848006	ENSMUSG00000040690
Slc2a6	4839.5	2.47174	0.617365	4.00369	6.23620815441078e-05	0.00354211	ENSMUSG00000036067
Gm49450	14.9854	2.4713	1.55046	1.59391	0.110956	0.632379	ENSMUSG00000116358
Kazald1	36.1804	2.4674	1.00043	2.46634	0.0136502	0.223705	ENSMUSG00000025213
Lefty1	59.0864	2.46596	0.733818	3.36045	0.000778145	0.0287095	ENSMUSG00000038793
Hspa1b	461.268	2.46399	0.597928	4.12088	3.77427452424337e-05	0.00223946	ENSMUSG00000090877
Anxa2r2	22.6205	2.46204	1.00711	2.44466	0.0144989	0.231423	ENSMUSG00000095029
Fbln5	753.162	2.45558	0.491787	4.99318	5.93920212963418e-07	5.67898816582503e-05	ENSMUSG00000021186
Tspan9	13.9132	2.45425	1.5194	1.61527	0.106251	0.620469	ENSMUSG00000030352
Sod3	5.10529	2.45372	1.9471	1.26019	0.2076	0.754054	ENSMUSG00000072941
Nid1	44.3163	2.45002	1.5865	1.5443	0.122516	0.655967	ENSMUSG00000005397
Cfap91	6.78419	2.43607	1.83277	1.32918	0.18379	0.734442	ENSMUSG00000022805
Fam135b	13.6057	2.43557	2.31473	1.0522	0.292706	0.803992	ENSMUSG00000036800
Hspa1a	586.826	2.43519	0.618714	3.93589	8.28895406805171e-05	0.00449667	ENSMUSG00000091971
Rab30	5.21914	2.43163	1.91557	1.2694	0.204297	0.751884	ENSMUSG00000030643
Cep295nl	138.339	2.42129	0.552086	4.3857	1.15612724554309e-05	0.000792066	ENSMUSG00000076433
E230025N22Rik	6.59719	2.41172	1.77596	1.35798	0.174469	0.730442	ENSMUSG00000044719
Pdk4	14.5875	2.409	2.39362	1.00643	0.31421	0.81386	ENSMUSG00000019577
Ocstamp	49.8772	2.40515	0.890947	2.69954	0.00694346	0.143971	ENSMUSG00000027670
Ptger4	773.67	2.40285	0.791948	3.0341	0.00241254	0.0676463	ENSMUSG00000039942
Ptprn	17.6677	2.40023	1.18055	2.03316	0.0420368	0.413322	ENSMUSG00000026204
Matn2	173.863	2.39854	0.680872	3.52275	0.00042709	0.0177389	ENSMUSG00000022324
Them6	40.5954	2.39743	0.792991	3.02328	0.00250051	0.0688098	ENSMUSG00000056665
Prr33	7.13674	2.39598	2.03033	1.18009	0.237964	0.778011	ENSMUSG00000043795
Erbb2	13.2316	2.39245	1.27236	1.88033	0.0600631	0.488268	ENSMUSG00000062312
Slc4a8	6.00915	2.3767	2.26557	1.04905	0.294155	0.804613	ENSMUSG00000023032
Gm45799	163.26	2.37437	0.826913	2.87137	0.00408702	0.0989445	ENSMUSG00000110234
Rin1	60.4029	2.37215	0.74749	3.17349	0.0015062	0.0475196	ENSMUSG00000024883
Tafa3	7.59628	2.35707	1.7096	1.37872	0.16798	0.720941	ENSMUSG00000055865
Gm8203	732.4	2.35577	0.88605	2.65874	0.00784345	0.155361	ENSMUSG00000101878
Il17ra	1984.61	2.34442	0.669921	3.49955	0.000466052	0.0189428	ENSMUSG00000002897
Pcolce2	32.6035	2.33487	0.934306	2.49904	0.0124531	0.210043	ENSMUSG00000015354
Pdlim1	45.6652	2.33318	0.83063	2.80893	0.00497064	0.114102	ENSMUSG00000055044
Igfals	6.95685	2.31815	2.02845	1.14282	0.253114	0.788409	ENSMUSG00000046070
Ceacam2	20.1179	2.31624	1.20527	1.92176	0.0546363	0.466263	ENSMUSG00000054385
Ptgfrn	10.8061	2.3152	1.37896	1.67895	0.0931624	0.590964	ENSMUSG00000027864
Klrg2	40.6046	2.31484	0.79813	2.90033	0.00372774	0.0920919	ENSMUSG00000071537
Gfod1	10.6224	2.31091	1.71001	1.3514	0.176567	0.731554	ENSMUSG00000051335
Abtb2	434.675	2.3044	0.546028	4.22029	2.43985132237329e-05	0.00153688	ENSMUSG00000032724
Foxc1	10.2966	2.30357	1.51783	1.51768	0.129095	0.667294	ENSMUSG00000050295
Il27ra	301.473	2.29015	0.488429	4.6888	2.74806042577372e-06	0.000224077	ENSMUSG00000005465
Megf9	563.273	2.28617	0.457361	4.9986	5.77481890816155e-07	5.60241738017337e-05	ENSMUSG00000039270
Wfdc18	16.9467	2.28374	1.12623	2.02776	0.0425844	0.413947	ENSMUSG00000000983
Stk10	2334.53	2.2837	0.622692	3.66746	0.00024497	0.0112272	ENSMUSG00000020272
Sptbn2	63.268	2.27836	0.738582	3.08478	0.00203704	0.059504	ENSMUSG00000067889
Pear1	13.8327	2.27808	1.35053	1.68681	0.0916406	0.587139	ENSMUSG00000028073
Ctsk	288.637	2.27338	0.677431	3.35589	0.000791104	0.0288862	ENSMUSG00000028111
Tnfrsf21	4595.89	2.26655	0.427239	5.30511	1.12603990576708e-07	1.27916208440601e-05	ENSMUSG00000023915
Htra4	11.5104	2.2665	1.21614	1.86367	0.0623674	0.493996	ENSMUSG00000037406
Tm4sf1	20.9115	2.26521	1.73388	1.30644	0.191403	0.740355	ENSMUSG00000027800
Nxn	24.5146	2.26075	0.939886	2.40534	0.0161572	0.245017	ENSMUSG00000020844
Plcl1	21.5137	2.25942	0.966165	2.33854	0.019359	0.269425	ENSMUSG00000038349
Ccnb1ip1	188.054	2.25927	2.67453	0.844736	0.398258	0.846571	ENSMUSG00000071470
Satb1	8.26464	2.25317	1.50074	1.50138	0.133259	0.672983	ENSMUSG00000023927
Gm57854	9.28746	2.2514	1.44976	1.55295	0.120435	0.654349	ENSMUSG00000114515
Slc13a3	56.4739	2.25099	0.828036	2.71847	0.0065584	0.139601	ENSMUSG00000018459
Mmp13	1967.39	2.24918	1.34668	1.67016	0.0948871	0.595439	ENSMUSG00000050578
Lpcat4	681.869	2.24081	0.683319	3.27931	0.00104062	0.035373	ENSMUSG00000027134
Tfr2	5.32234	2.24054	2.00121	1.11959	0.262888	0.79381	ENSMUSG00000029716
Pira13	417.644	2.23666	0.497925	4.49197	7.05678044019469e-06	0.000518186	ENSMUSG00000074419
Tns1	1920.05	2.23281	0.603232	3.70141	0.000214404	0.0102138	ENSMUSG00000055322
Pilrb2	772.723	2.2294	0.618265	3.60589	0.000311086	0.0135021	ENSMUSG00000066682
Pkd1l2	273.387	2.2252	0.442951	5.02358	5.07182860515103e-07	4.99330918452313e-05	ENSMUSG00000034416
Adamts10	1177.04	2.21591	0.513959	4.31146	1.62178003595489e-05	0.00105662	ENSMUSG00000024299
Ankdd1a	111.17	2.20962	0.580977	3.80328	0.000142795	0.00724384	ENSMUSG00000066510
Pdgfb	1908.21	2.20908	0.587152	3.76237	0.000168308	0.00834697	ENSMUSG00000000489
Cxcl2	93.3753	2.20767	1.08931	2.02666	0.0426972	0.413947	ENSMUSG00000058427
Cd40	1729.88	2.20458	0.436428	5.05142	4.38538518323803e-07	4.34971302018035e-05	ENSMUSG00000017652
1810049J17Rik	160.027	2.19597	0.884441	2.4829	0.0130319	0.21678	ENSMUSG00000097221
2410004P03Rik	91.1925	2.19586	0.713312	3.0784	0.00208117	0.0604686	ENSMUSG00000071398
Bhlhe40	1619.67	2.1916	0.659401	3.32362	0.000888573	0.0312434	ENSMUSG00000030103
S100a3	6.51884	2.18874	1.86183	1.17558	0.239761	0.778717	ENSMUSG00000001021
Wfdc17	13853.8	2.18462	0.606529	3.60183	0.00031598	0.0136354	ENSMUSG00000069792
Hspa1l	26.0656	2.18383	0.911977	2.39461	0.016638	0.249308	ENSMUSG00000007033
Mapk12	45.8541	2.17703	0.815832	2.66848	0.00761963	0.152764	ENSMUSG00000022610
Fabp7	177.397	2.17249	0.737538	2.94559	0.00322335	0.0826108	ENSMUSG00000019874
Rab27a	427.353	2.17108	0.516655	4.20218	2.64353326494601e-05	0.00164183	ENSMUSG00000032202
Gfra2	41.2693	2.17076	0.843827	2.57251	0.0100964	0.184582	ENSMUSG00000022103
Mdm1	537.611	2.17054	0.458013	4.73902	2.14753169638715e-06	0.000178393	ENSMUSG00000020212
BC025920	10.5725	2.16051	1.38772	1.55688	0.1195	0.65269	ENSMUSG00000074862
Ajm1	6.04919	2.14854	1.85219	1.16	0.246048	0.78429	ENSMUSG00000029419
Ppm1j	101.835	2.1485	0.653149	3.28945	0.00100384	0.034704	ENSMUSG00000002228
Unc13b	43.2451	2.14638	0.860473	2.49442	0.0126162	0.211719	ENSMUSG00000028456
Soat2	25.537	2.14408	0.945966	2.26655	0.0234175	0.298637	ENSMUSG00000023045
Adamts14	62.3112	2.14101	0.792755	2.70072	0.006919	0.143971	ENSMUSG00000059901
Rarg	367.286	2.13488	0.693626	3.07785	0.00208498	0.0604686	ENSMUSG00000001288
Riox1	2715.31	2.13423	0.432067	4.93957	7.82933073073397e-07	7.32814329170318e-05	ENSMUSG00000046791
Smim35	11.8284	2.13034	1.18546	1.79705	0.0723273	0.533168	ENSMUSG00000091996
Ppp1r26	27.8	2.12989	1.19736	1.77883	0.0752681	0.540161	ENSMUSG00000035829
Trpm5	6.23965	2.12333	1.86015	1.14149	0.253668	0.788758	ENSMUSG00000009246
Prrx1	11.5409	2.11702	1.66814	1.26909	0.204409	0.751884	ENSMUSG00000026586
Prelid3a	107.949	2.10821	0.600306	3.51189	0.000444938	0.0183086	ENSMUSG00000024530
Plaat3	335.031	2.10053	0.559352	3.75529	0.00017314	0.00855464	ENSMUSG00000060675
Emilin2	25147	2.09966	0.491911	4.26837	1.96904538440117e-05	0.0012582	ENSMUSG00000024053
Rtl8a	727.627	2.09852	0.450764	4.65548	3.23221133074861e-06	0.000258791	ENSMUSG00000067925
Pard3b	6.46878	2.08913	1.81024	1.15406	0.248474	0.785663	ENSMUSG00000052062
Pltp	53459.4	2.08612	0.705946	2.95508	0.00312592	0.0806729	ENSMUSG00000017754
Gm49325	29.7629	2.08459	1.09825	1.89811	0.0576818	0.476485	ENSMUSG00000112241
Gm9797	104.952	2.07958	0.611103	3.403	0.000666502	0.0252945	ENSMUSG00000045455
Nat8l	117.158	2.07903	0.684052	3.03928	0.00237143	0.0669187	ENSMUSG00000048142
Ltb4r1	8.73112	2.07833	1.48786	1.39686	0.162455	0.713366	ENSMUSG00000046908
Treml4	117.735	2.07114	0.711055	2.91277	0.00358244	0.0891651	ENSMUSG00000051682
Dagla	399.762	2.07033	0.552759	3.74545	0.000180068	0.00883129	ENSMUSG00000035735
Pfkfb3	890.566	2.06946	0.459605	4.50268	6.71004738820447e-06	0.000495462	ENSMUSG00000026773
Gda	417.545	2.06553	0.637156	3.2418	0.00118776	0.0391726	ENSMUSG00000058624
Aldh1a2	13.3345	2.06461	4.91123	0.420384	0.674205	0.927337	ENSMUSG00000013584
Tbl2	1125.95	2.06115	0.576647	3.57436	0.000351085	0.0149082	ENSMUSG00000005374
Nr1d1	451.31	2.05816	0.692486	2.97213	0.00295741	0.0779898	ENSMUSG00000020889
Kcnq3	8.80954	2.05247	1.93285	1.06189	0.288285	0.803879	ENSMUSG00000056258
Jsrp1	15.9521	2.05154	1.50175	1.3661	0.171908	0.727421	ENSMUSG00000020216
Osm	434.032	2.04844	1.55977	1.31329	0.189084	0.739328	ENSMUSG00000058755
Foxs1	7.88214	2.04341	2.07218	0.986113	0.324078	0.817283	ENSMUSG00000074676
Cebpe	39.5433	2.03768	0.726342	2.80539	0.00502551	0.114622	ENSMUSG00000052435
Slc5a11	37.0488	2.02854	0.879284	2.30704	0.0210526	0.282485	ENSMUSG00000030769
Bcl2a1a	13.7008	2.02251	2.41675	0.836875	0.402663	0.848535	ENSMUSG00000102037
Nup210	285.071	2.01983	0.586122	3.44608	0.000568772	0.0223655	ENSMUSG00000030091
Rhoc	6951.54	2.01781	0.504967	3.99594	6.44392047011228e-05	0.00362907	ENSMUSG00000002233
C130050O18Rik	709.367	2.01704	0.423098	4.76731	1.86700310998216e-06	0.000163252	ENSMUSG00000044092
Trim2	277.491	2.0166	0.485871	4.15049	3.3176355021014e-05	0.00198757	ENSMUSG00000027993
Nyap2	9.78051	2.01379	1.34603	1.4961	0.134629	0.676161	ENSMUSG00000054976
Hilpda	1239.41	2.01061	0.793685	2.53326	0.0113006	0.195617	ENSMUSG00000043421
Adgre4	170.868	2.00992	0.883391	2.27523	0.022892	0.295038	ENSMUSG00000032915
Impdh1	7301.01	2.00654	0.45006	4.45838	8.25822596026955e-06	0.000596522	ENSMUSG00000003500
Cyth1	3076.57	2.0028	0.526182	3.80628	0.000141073	0.00718389	ENSMUSG00000017132
Sgms2	44.8761	2.00115	0.669649	2.98836	0.00280481	0.0749397	ENSMUSG00000050931
Gm9619	5.72118	1.99552	1.68098	1.18711	0.235182	0.775719	ENSMUSG00000110371
Slc22a4	543.69	1.99421	0.578194	3.44904	0.000562588	0.0223205	ENSMUSG00000020334
Slamf9	2254.28	1.99317	0.371373	5.36703	8.00427685845125e-08	9.5269493149513e-06	ENSMUSG00000026548
Sptb	61.0404	1.98622	0.847646	2.34322	0.0191184	0.268998	ENSMUSG00000021061
Gpr35	188.826	1.9849	0.476984	4.16135	3.16371906131719e-05	0.00192005	ENSMUSG00000026271
Tpsab1	98.7247	1.98093	3.06666	0.645957	0.518307	0.886364	ENSMUSG00000024173
Gabrd	11.1829	1.9809	1.4302	1.38505	0.166038	0.717896	ENSMUSG00000029054
Lsp1	9206.13	1.97723	0.654004	3.02327	0.00250058	0.0688098	ENSMUSG00000018819
Lrig3	40.6764	1.97441	0.8448	2.33713	0.0194325	0.269707	ENSMUSG00000020105
Dpp10	10.3722	1.96898	2.22274	0.885831	0.375708	0.838124	ENSMUSG00000036815
Cmah	398.821	1.96742	0.714469	2.75368	0.005893	0.1284	ENSMUSG00000016756
Tppp3	16.691	1.96032	1.36407	1.43711	0.150686	0.69899	ENSMUSG00000014846
Sbk1	665.708	1.95523	0.608292	3.2143	0.00130763	0.0421839	ENSMUSG00000042978
Gm42791	7.46412	1.95442	2.21993	0.880397	0.378644	0.839459	ENSMUSG00000106892
Rai14	914.486	1.95365	0.411968	4.74224	2.11365095578672e-06	0.000176683	ENSMUSG00000022246
Rnase6	857.169	1.94833	0.494812	3.93751	8.2332316194375e-05	0.00449667	ENSMUSG00000021880
Cc2d2a	45.1031	1.94495	0.734684	2.64733	0.00811296	0.159275	ENSMUSG00000039765
Sema3f	17.9742	1.94484	1.22788	1.58389	0.113218	0.635797	ENSMUSG00000034684
Ankrd66	19.9756	1.9406	1.08742	1.7846	0.074327	0.537515	ENSMUSG00000096140
Plet1	80.3531	1.93969	2.47535	0.783603	0.433273	0.857768	ENSMUSG00000032068
Gm3534	10.221	1.93215	1.66011	1.16387	0.244477	0.782759	ENSMUSG00000098192
St3gal6	374.603	1.92827	0.730526	2.63956	0.00830144	0.161942	ENSMUSG00000022747
Tmem88	6.01225	1.92365	1.89985	1.01253	0.311287	0.812673	ENSMUSG00000045377
Mgst2	60.4042	1.919	0.890809	2.15422	0.031223	0.349051	ENSMUSG00000074604
Acap1	70.85	1.91375	0.718013	2.66535	0.00769091	0.153253	ENSMUSG00000001588
Zfyve9	40.9637	1.91013	0.88398	2.16083	0.0307088	0.348252	ENSMUSG00000034557
Grk5	189.625	1.90726	0.509739	3.74165	0.000182816	0.00889422	ENSMUSG00000003228
Adora2b	223.825	1.90592	0.454241	4.19583	2.71874096276825e-05	0.00167291	ENSMUSG00000018500
Fry	292.299	1.90578	0.51614	3.69237	0.000222171	0.0104342	ENSMUSG00000056602
Arhgef25	6.68949	1.90107	1.87697	1.01284	0.311137	0.812439	ENSMUSG00000019467
Cacna1h	5.29932	1.89666	2.7025	0.701816	0.482794	0.877312	ENSMUSG00000024112
Rnf122	22.8464	1.89525	0.879079	2.15595	0.031088	0.349051	ENSMUSG00000039328
Stx11	708.097	1.89429	0.516086	3.67049	0.000242086	0.011184	ENSMUSG00000039232
Otos	5.76898	1.89109	1.91986	0.985017	0.324616	0.817881	ENSMUSG00000044055
Aox2	7.47803	1.88838	1.74309	1.08335	0.278653	0.801492	ENSMUSG00000079554
Gfpt2	40.6814	1.88532	1.25354	1.50401	0.13258	0.671029	ENSMUSG00000020363
Fcna	1851.48	1.87463	0.47064	3.98314	6.801003877875e-05	0.00377628	ENSMUSG00000026938
Ptprf	14.0865	1.87004	1.83846	1.01718	0.309068	0.811022	ENSMUSG00000033295
Lysmd2	16.9324	1.85823	1.13956	1.63066	0.102962	0.614071	ENSMUSG00000032184
Mpst	10.1217	1.85807	1.36521	1.36102	0.173509	0.730424	ENSMUSG00000071711
9030624G23Rik	9.53555	1.85453	1.40903	1.31618	0.188114	0.739328	ENSMUSG00000073158
Gm21370	10.4546	1.85408	1.43709	1.29016	0.196994	0.744694	ENSMUSG00000114871
Or1l4	7.45393	1.84826	1.94539	0.95007	0.342077	0.823511	ENSMUSG00000059429
Nfkbia	4036.88	1.84131	0.54928	3.35223	0.000801641	0.0291907	ENSMUSG00000021025
Spsb4	645.728	1.8384	0.651004	2.82395	0.00474357	0.110415	ENSMUSG00000046997
Tmc6	1963.18	1.8377	0.413246	4.447	8.70775485961254e-06	0.000625593	ENSMUSG00000025572
Gm7334	37.458	1.83258	0.979404	1.87112	0.0613288	0.490844	ENSMUSG00000044645
Slc4a5	5.25225	1.83239	1.97897	0.925934	0.35448	0.827843	ENSMUSG00000068323
Bcar1	37.7459	1.82255	1.25498	1.45226	0.146429	0.69534	ENSMUSG00000031955
Scarf2	179.875	1.8217	0.621272	2.93221	0.00336555	0.085203	ENSMUSG00000012017
Rtn4rl1	177.209	1.81269	0.681722	2.65899	0.00783746	0.155361	ENSMUSG00000045287
Sphk1	50.2241	1.80892	0.864112	2.09339	0.0363144	0.38215	ENSMUSG00000061878
Sfmbt2	14.8781	1.80889	1.20247	1.50432	0.132499	0.670876	ENSMUSG00000061186
Prx	41.383	1.79481	0.833249	2.15399	0.0312413	0.349051	ENSMUSG00000053198
Tns2	47.4346	1.79387	0.998205	1.79709	0.0723213	0.533168	ENSMUSG00000037003
Mapk11	296.412	1.78679	0.57757	3.09364	0.00197719	0.0586582	ENSMUSG00000053137
Ier3	265.706	1.78628	0.883652	2.02147	0.0432312	0.416669	ENSMUSG00000003541
Ahdc1	47.9863	1.78233	0.726679	2.45271	0.0141786	0.228361	ENSMUSG00000037692
Cdr2l	26.9078	1.77607	1.42929	1.24262	0.214008	0.757534	ENSMUSG00000050910
Cdh11	20.6881	1.77555	1.67563	1.05963	0.289312	0.803928	ENSMUSG00000031673
Gm12715	22.7551	1.77544	1.19451	1.48634	0.13719	0.678849	ENSMUSG00000059195
Ccl6	70477.2	1.77542	0.883829	2.00879	0.0445599	0.421705	ENSMUSG00000018927
Prrt3	7.84062	1.76298	1.49858	1.17643	0.239422	0.778697	ENSMUSG00000045009
Dnai7	7.86785	1.76228	1.83158	0.962163	0.335968	0.820613	ENSMUSG00000043541
Dusp8	124.438	1.76192	0.759167	2.32086	0.0202944	0.277217	ENSMUSG00000037887
Slc6a19	14.4079	1.75941	1.33395	1.31895	0.187186	0.73723	ENSMUSG00000021565
Cnn1	9.6615	1.75824	2.57445	0.682957	0.494634	0.878934	ENSMUSG00000001349
Bgn	76.7951	1.75755	4.615	0.380834	0.703327	0.933088	ENSMUSG00000031375
Tnn	5.47646	1.75728	1.99099	0.882617	0.377443	0.838531	ENSMUSG00000026725
Mob3b	257.997	1.7477	0.497352	3.51402	0.000441385	0.0182618	ENSMUSG00000073910
Olfml2a	7.74055	1.74547	1.53486	1.13722	0.255447	0.789554	ENSMUSG00000046618
Nlgn2	14.7622	1.73071	1.29247	1.33907	0.180549	0.732943	ENSMUSG00000051790
Six5	30.3431	1.72688	0.974272	1.77248	0.0763149	0.544133	ENSMUSG00000040841
Col1a2	175.732	1.72651	3.06531	0.56324	0.573272	0.906303	ENSMUSG00000029661
Avpi1	556.998	1.72382	0.466312	3.6967	0.000218417	0.0103309	ENSMUSG00000018821
Fabp3	483.743	1.72358	0.735609	2.34307	0.019126	0.268998	ENSMUSG00000028773
Trem4	2181.62	1.72006	0.716916	2.39925	0.0164286	0.247578	ENSMUSG00000043939
Marveld1	2539.24	1.71987	0.496031	3.46726	0.000525787	0.0209878	ENSMUSG00000044345
Ubash3a	20.0583	1.71777	1.17535	1.4615	0.143879	0.691259	ENSMUSG00000042345
Myo6	58.6649	1.7159	0.797007	2.15293	0.0313245	0.349051	ENSMUSG00000033577
Cd200r2	23.9372	1.71409	1.04143	1.6459	0.0997853	0.607587	ENSMUSG00000090176
Boc	5.30423	1.7128	2.37546	0.721039	0.470886	0.874062	ENSMUSG00000022687
Amotl1	64.0457	1.71028	0.652981	2.61919	0.00881376	0.168068	ENSMUSG00000013076
Gm11545	10.9696	1.70842	2.08918	0.817745	0.413503	0.853101	ENSMUSG00000075611
Igflr1	15.464	1.7079	1.6283	1.04888	0.294233	0.80466	ENSMUSG00000036826
Clmp	68.963	1.70183	0.616726	2.75946	0.00578965	0.126563	ENSMUSG00000032024
Slco4a1	60.6073	1.70058	0.748006	2.27349	0.0229969	0.295602	ENSMUSG00000038963
6430571L13Rik	5.4112	1.7004	1.86749	0.910528	0.362544	0.831408	ENSMUSG00000037977
Tnfsf13	544.705	1.69987	0.432386	3.93137	8.44640158578653e-05	0.00456346	ENSMUSG00000089669
Gm2981	112.33	1.69853	3.75305	0.452574	0.650855	0.921006	ENSMUSG00000111027
Dnai1	25.2284	1.69605	0.966084	1.75559	0.0791586	0.550641	ENSMUSG00000061322
Xylt1	892.615	1.69186	0.494404	3.42201	0.00062159	0.0240161	ENSMUSG00000030657
Kdelr3	14.3663	1.6898	1.44171	1.17208	0.241165	0.780103	ENSMUSG00000010830
Adamtsl5	2656.79	1.68799	0.59318	2.84567	0.00443186	0.105465	ENSMUSG00000043822
Bcl11a	6.88464	1.68489	1.79691	0.937664	0.348417	0.824922	ENSMUSG00000000861
Gfpt1	1118.39	1.68398	0.461961	3.64528	0.000267105	0.0119936	ENSMUSG00000029992
Rgs3	638.128	1.68351	0.500044	3.36672	0.000760674	0.0281619	ENSMUSG00000059810
Ifitm6	196.623	1.68116	0.645495	2.60444	0.0092024	0.172024	ENSMUSG00000059108
Acy1	351.489	1.67569	0.537293	3.11877	0.00181608	0.0547335	ENSMUSG00000023262
Gramd4	299.542	1.67509	0.529031	3.16633	0.00154375	0.0482775	ENSMUSG00000035900
Mocs1	1190.69	1.67186	0.491377	3.40239	0.000667999	0.0252945	ENSMUSG00000064120
Cgnl1	933.445	1.66769	0.409035	4.07713	4.55948083641843e-05	0.00265803	ENSMUSG00000032232
Gm4335	6.68999	1.6668	1.57221	1.06016	0.28907	0.803879	ENSMUSG00000097989
Elmo2	9783.8	1.66425	0.387603	4.2937	1.75719155639701e-05	0.00113373	ENSMUSG00000017670
Mfap3l	432.849	1.66256	0.501184	3.31726	0.000909037	0.0318787	ENSMUSG00000031647
Srgn	5371.64	1.6601	0.671055	2.47387	0.0133658	0.219857	ENSMUSG00000020077
Kcnma1	25.8932	1.65795	0.943768	1.75674	0.0789629	0.550627	ENSMUSG00000063142
Ccnd3	7823.64	1.65648	0.506331	3.27153	0.00106967	0.0360836	ENSMUSG00000034165
Glis2	16.7513	1.65421	1.40268	1.17932	0.238272	0.778483	ENSMUSG00000014303
Lpar1	14.564	1.65331	1.56255	1.05808	0.290017	0.803928	ENSMUSG00000038668
Tmbim1	6112.79	1.6486	0.391531	4.21065	2.54639839779784e-05	0.00159642	ENSMUSG00000006301
Gm9923	25.4839	1.64857	1.51465	1.08841	0.276413	0.800839	ENSMUSG00000053830
Itgb2	60066.4	1.64852	0.507483	3.24841	0.0011605	0.0384932	ENSMUSG00000000290
Pabpc1l	6.76747	1.64754	1.53831	1.07101	0.284166	0.802835	ENSMUSG00000054582
Castor1	218.435	1.64622	0.586951	2.80469	0.00503643	0.114622	ENSMUSG00000020424
Rtl8b	873.783	1.6456	0.456446	3.60523	0.000311875	0.0135021	ENSMUSG00000067924
Alox15	33.1151	1.64154	1.02541	1.60086	0.109408	0.628981	ENSMUSG00000018924
Cfh	1636.91	1.63944	0.606856	2.70154	0.00690196	0.143971	ENSMUSG00000026365
Col23a1	123.438	1.63883	0.668145	2.45281	0.0141745	0.228361	ENSMUSG00000063564
Pstpip2	282.877	1.63776	0.511049	3.20469	0.00135207	0.0430943	ENSMUSG00000025429
Hgfac	25.9454	1.63767	2.23297	0.733406	0.463311	0.872152	ENSMUSG00000029102
Spag4	21.4475	1.63661	1.27194	1.2867	0.198199	0.745821	ENSMUSG00000038180
Klk1b11	11.8597	1.63196	1.34752	1.21108	0.225865	0.7691	ENSMUSG00000044485
Zbtb18	112.727	1.62557	0.636574	2.55363	0.0106607	0.189175	ENSMUSG00000063659
Prr5l	521.875	1.62383	0.608541	2.6684	0.00762127	0.152764	ENSMUSG00000032841
Tmem176a	28.5976	1.62201	1.4519	1.11716	0.263926	0.79381	ENSMUSG00000023367
Egln3	160.658	1.62047	0.852457	1.90094	0.0573105	0.475774	ENSMUSG00000035105
Rxra	1890.82	1.6186	0.538312	3.0068	0.00264011	0.0716117	ENSMUSG00000015846
4930523C07Rik	158.798	1.61814	0.780119	2.07422	0.0380587	0.391899	ENSMUSG00000090394
Adra2a	7.78498	1.61806	1.9115	0.846488	0.397281	0.846487	ENSMUSG00000033717
Col27a1	8.79659	1.61705	1.43056	1.13036	0.258323	0.792647	ENSMUSG00000045672
Tspan32	1512.21	1.61652	0.396486	4.07712	4.55971104895134e-05	0.00265803	ENSMUSG00000000244
Omp	14.2046	1.61501	1.26226	1.27946	0.200736	0.747962	ENSMUSG00000074006
Smad6	507.026	1.61267	1.44083	1.11926	0.263029	0.79381	ENSMUSG00000036867
Hbb-bs	7.07731	1.6125	2.13719	0.754493	0.450553	0.866203	ENSMUSG00000052305
Tnnc1	11.2863	1.60877	1.57263	1.02298	0.306319	0.809768	ENSMUSG00000091898
Ephx2	5.54967	1.60072	2.19336	0.729805	0.46551	0.872733	ENSMUSG00000022040
Tspan5	1800.46	1.60041	0.461582	3.46724	0.00052584	0.0209878	ENSMUSG00000028152
Sh3bp5	3910.31	1.59843	0.462504	3.45603	0.000548185	0.0218142	ENSMUSG00000021892
Rhpn2	9.0668	1.59754	1.29222	1.23627	0.216357	0.759451	ENSMUSG00000030494
Gm20517	42.9758	1.59379	0.768631	2.07354	0.038122	0.391899	ENSMUSG00000023984
Gm10231	39.5416	1.59342	3.6015	0.442433	0.658176	0.923029	ENSMUSG00000068120
Sfrp4	5.48161	1.58881	2.33069	0.68169	0.495435	0.878934	ENSMUSG00000021319
Epcip	7.60764	1.58821	1.8555	0.855946	0.392028	0.843336	ENSMUSG00000039851
Dusp10	142.955	1.5879	0.601734	2.63888	0.00831809	0.161942	ENSMUSG00000039384
6430548M08Rik	3897.37	1.57994	0.466383	3.38765	0.000704945	0.0264673	ENSMUSG00000031824
Nme1nme2	1003.26	1.57908	0.575173	2.74541	0.00604359	0.13061	ENSMUSG00000091228
Tspo	9134.85	1.5777	0.422919	3.73049	0.000191106	0.00923631	ENSMUSG00000041736
Mrgbp	501.536	1.57662	0.457392	3.44697	0.000566906	0.0223655	ENSMUSG00000027569
Oprl1	8.38212	1.57506	1.66415	0.946462	0.343913	0.823595	ENSMUSG00000027584
Zfp691	29.9646	1.57368	1.01345	1.5528	0.120472	0.654349	ENSMUSG00000045268
Crip1	5876.81	1.57084	0.509127	3.08536	0.00203308	0.059504	ENSMUSG00000006360
Ptges	153.518	1.57018	0.694613	2.26051	0.0237899	0.30178	ENSMUSG00000050737
Sema3c	139.137	1.56755	0.790769	1.9823	0.0474452	0.433994	ENSMUSG00000028780
Nptxr	189.904	1.56694	0.580338	2.70004	0.00693306	0.143971	ENSMUSG00000022421
Tyw3	80.4719	1.56662	0.67703	2.31396	0.02067	0.278909	ENSMUSG00000047583
Rps6kl1	21.6197	1.56509	0.88358	1.7713	0.0765107	0.544673	ENSMUSG00000019235
Ifitm2	12380.3	1.56467	0.455427	3.43562	0.000591193	0.0229753	ENSMUSG00000060591
Sdc1	1202.04	1.56069	0.521852	2.99068	0.00278361	0.0747414	ENSMUSG00000020592
Prokr1	264.253	1.5553	0.575497	2.70254	0.00688125	0.143971	ENSMUSG00000049409
Traf4	53.3441	1.55518	0.731153	2.12702	0.0334185	0.363602	ENSMUSG00000017386
Ankrd37	495.68	1.55347	0.705718	2.20126	0.0277175	0.327492	ENSMUSG00000050914
Sh3tc1	4004.54	1.54972	0.44109	3.51339	0.000442427	0.0182618	ENSMUSG00000036553
Slc39a4	28.8301	1.54816	1.30927	1.18246	0.237025	0.776319	ENSMUSG00000063354
Cdk5r1	8.2507	1.54799	1.41075	1.09729	0.272515	0.797546	ENSMUSG00000048895
Gna15	2221.8	1.54659	0.413427	3.74091	0.000183358	0.00889422	ENSMUSG00000034792
Cytip	426.122	1.54475	0.47545	3.24903	0.00115798	0.0384932	ENSMUSG00000026832
Tle1	726.944	1.54274	0.702242	2.19687	0.0280294	0.32968	ENSMUSG00000008305
Pde5a	44.3806	1.54164	0.939451	1.641	0.100798	0.609511	ENSMUSG00000053965
Rnf144a	17.8361	1.54048	1.43937	1.07025	0.284509	0.802835	ENSMUSG00000020642
Slc25a31	12.6133	1.53716	1.3879	1.10754	0.268059	0.795539	ENSMUSG00000069041
Spire1	1547.99	1.53551	0.439896	3.49062	0.000481906	0.0194681	ENSMUSG00000024533
Arhgap29	62.785	1.53457	0.672743	2.28107	0.0225445	0.291477	ENSMUSG00000039831
Ntn1	19.0291	1.52806	0.960884	1.59026	0.111775	0.632848	ENSMUSG00000020902
Car12	17.2785	1.52673	1.1416	1.33736	0.181105	0.732943	ENSMUSG00000032373
Tesmin	88.7107	1.52667	0.594588	2.56761	0.0102403	0.185285	ENSMUSG00000024905
1700056E22Rik	15.5237	1.52552	1.05394	1.44745	0.147772	0.696209	ENSMUSG00000044854
Fbln2	40.2295	1.5228	1.44263	1.05557	0.291166	0.803928	ENSMUSG00000064080
Plk3	520.049	1.52272	0.575081	2.64784	0.00810077	0.159275	ENSMUSG00000028680
Htra3	54.0202	1.52052	1.02773	1.47949	0.139008	0.683774	ENSMUSG00000029096
Trnp1	71.0113	1.51804	0.740246	2.05072	0.0402945	0.402369	ENSMUSG00000056596
Tmem98	60.7515	1.51758	1.06138	1.42982	0.152769	0.701367	ENSMUSG00000035413
Notch3	6.74228	1.51742	2.22221	0.682844	0.494706	0.878934	ENSMUSG00000038146
Slc16a3	7100.85	1.51613	0.477824	3.17299	0.00150879	0.0475196	ENSMUSG00000025161
Prr12	62.5405	1.51562	0.729509	2.07758	0.0377477	0.391036	ENSMUSG00000046574
Gm9625	6.69585	1.51561	1.68678	0.898522	0.368907	0.835005	ENSMUSG00000097906
Fcor	7.30052	1.51373	1.86564	0.811372	0.417152	0.853505	ENSMUSG00000089665
Dcstamp	595.529	1.51276	0.783519	1.93073	0.0535171	0.462859	ENSMUSG00000022303
Tmc3	47.4302	1.51135	0.858204	1.76106	0.0782278	0.54809	ENSMUSG00000038540
Smco4	31.6414	1.51127	0.948504	1.59332	0.111087	0.632379	ENSMUSG00000058173
Timp2	54179.5	1.50979	0.411231	3.6714	0.000241228	0.011184	ENSMUSG00000017466
Tifab	1906.78	1.50456	0.466185	3.2274	0.00124922	0.040904	ENSMUSG00000049625
Hdac11	11.5007	1.50343	1.47503	1.01926	0.308081	0.810667	ENSMUSG00000034245
Plod3	6113.96	1.5017	0.473455	3.17179	0.001515	0.0476026	ENSMUSG00000004846
Aifm2	1940.11	1.50092	0.454028	3.30579	0.000947105	0.0329626	ENSMUSG00000020085
Nhsl1	8.60456	1.50026	1.52628	0.982955	0.325629	0.818625	ENSMUSG00000039835
Capn5	2877.68	1.50021	0.741913	2.02209	0.0431674	0.416443	ENSMUSG00000035547
Bcl3	848.852	1.50005	0.74896	2.00285	0.0451939	0.424464	ENSMUSG00000053175
Serinc2	10.6905	1.49838	1.85373	0.808304	0.418916	0.853791	ENSMUSG00000023232
Igsf9	104.307	1.49767	0.693002	2.16114	0.0306848	0.348252	ENSMUSG00000037995
Cbr2	1610.82	1.49569	0.629457	2.37616	0.0174941	0.256355	ENSMUSG00000025150
Coro2b	25.7055	1.4886	0.97673	1.52406	0.127493	0.664776	ENSMUSG00000041729
Gm38431	282.291	1.48824	0.872285	1.70614	0.0879817	0.577464	ENSMUSG00000111497
Gabre	55.2439	1.48772	0.838543	1.77418	0.0760338	0.543607	ENSMUSG00000031340
Hpcal1	5895.49	1.4867	0.41646	3.56984	0.000357204	0.0151197	ENSMUSG00000071379
Trpc4	54.9408	1.48626	1.26486	1.17504	0.23998	0.779085	ENSMUSG00000027748
Rnd1	46.722	1.48408	0.676872	2.19255	0.0283397	0.330987	ENSMUSG00000054855
Bnip3l-ps	28.0746	1.4834	0.944767	1.57012	0.116386	0.643733	ENSMUSG00000073198
Plpp1	175.542	1.4829	0.730283	2.03059	0.0422968	0.413947	ENSMUSG00000021759
Arhgef1	12124.5	1.48213	0.528325	2.80533	0.00502647	0.114622	ENSMUSG00000040940
Vamp5	37.0698	1.48162	0.808879	1.8317	0.0669959	0.511674	ENSMUSG00000073002
Sorbs1	80.2604	1.48147	0.664917	2.22806	0.0258768	0.316161	ENSMUSG00000025006
Dnaaf8	8.21815	1.47775	1.6632	0.888495	0.374275	0.837523	ENSMUSG00000022543
Cracdl	57.6785	1.47641	0.917878	1.6085	0.107725	0.624411	ENSMUSG00000026090
Dmwd	2323.31	1.47614	0.489271	3.01702	0.00255272	0.0699552	ENSMUSG00000030410
Cxcl14	890.569	1.47453	0.678251	2.17402	0.0297033	0.342103	ENSMUSG00000021508
Rnf183	24.4522	1.47106	1.25641	1.17085	0.24166	0.780507	ENSMUSG00000063851
Rflnb	8.16947	1.47089	1.89466	0.776336	0.437551	0.859275	ENSMUSG00000020846
Septin5	10.7105	1.46843	1.64745	0.89134	0.372747	0.83725	ENSMUSG00000072214
Syngap1	6.81217	1.46812	2.2973	0.639064	0.522781	0.888074	ENSMUSG00000067629
Gm8399	21.8625	1.4681	0.979079	1.49947	0.133751	0.674172	ENSMUSG00000043889
Plekha4	12.5671	1.46732	1.17504	1.24875	0.211757	0.755764	ENSMUSG00000040428
Gm29609	159.686	1.46321	2.89804	0.504897	0.613631	0.912505	ENSMUSG00000101678
Mthfd1l	654.762	1.45724	0.45153	3.22733	0.00124949	0.040904	ENSMUSG00000040675
Mamdc2	2723.33	1.45597	0.698825	2.08346	0.0372096	0.387581	ENSMUSG00000033207
Tst	23.9968	1.45591	1.00061	1.45503	0.145662	0.694154	ENSMUSG00000044986
Agpat4	1374.6	1.45244	0.422679	3.43627	0.000589791	0.0229753	ENSMUSG00000023827
Prkce	25.7136	1.44997	1.07132	1.35344	0.175915	0.730952	ENSMUSG00000045038
Satb2	13.4179	1.44278	1.20703	1.19531	0.231966	0.773083	ENSMUSG00000038331
Eml1	11.6273	1.4416	1.33061	1.08342	0.278623	0.801492	ENSMUSG00000058070
Krt80	131.196	1.44081	1.0168	1.41701	0.15648	0.704433	ENSMUSG00000037185
Fut7	460.152	1.44056	0.567948	2.53642	0.0111991	0.194572	ENSMUSG00000036587
Cnnm4	122.359	1.43305	0.643723	2.22619	0.0260012	0.316467	ENSMUSG00000037408
Jarid2	1358.81	1.43095	0.67654	2.1151	0.0344212	0.370139	ENSMUSG00000038518
Gsg1	9.76263	1.43062	1.35185	1.05827	0.28993	0.803928	ENSMUSG00000030206
Ap5s1	1526.81	1.43036	0.435303	3.28589	0.0010166	0.0349139	ENSMUSG00000068264
Eno1b	9.04782	1.42968	1.40821	1.01525	0.309987	0.811782	ENSMUSG00000059040
Irf4	50.1348	1.42646	0.956355	1.49156	0.135815	0.677535	ENSMUSG00000021356
Zdhhc18	2379.64	1.42621	0.59114	2.41264	0.0158373	0.243235	ENSMUSG00000037553
Cxcr5	8.79549	1.42442	1.84921	0.770288	0.441129	0.861027	ENSMUSG00000047880
Car5b	442.877	1.42397	0.484471	2.93923	0.00329027	0.0839367	ENSMUSG00000031373
Tmem91	13.4872	1.42219	1.15356	1.23287	0.217624	0.759979	ENSMUSG00000061702
Rras	2667.86	1.42179	0.462119	3.07666	0.00209331	0.0604686	ENSMUSG00000038387
Vmn2r13	22.5863	1.42132	1.34752	1.05477	0.29153	0.803992	ENSMUSG00000091635
Slc35g2	27.1456	1.42096	1.04767	1.35631	0.175001	0.730846	ENSMUSG00000070287
H4c17	5.75409	1.4207	1.66357	0.854007	0.393101	0.843568	ENSMUSG00000069306
Hoxa7	9.25642	1.42032	1.71542	0.827976	0.407684	0.850528	ENSMUSG00000038236
Treml1	9.01062	1.41881	1.35751	1.04516	0.295949	0.805261	ENSMUSG00000023993
Garem1	11.739	1.41711	1.27479	1.11164	0.266292	0.795539	ENSMUSG00000042680
Rgl1	3523.07	1.41678	0.395698	3.58047	0.000342974	0.0146574	ENSMUSG00000026482
Entrep3	654.858	1.41626	0.649881	2.17926	0.0293121	0.339658	ENSMUSG00000032657
Mafb	16968.6	1.41562	0.423589	3.34198	0.000831845	0.0297482	ENSMUSG00000074622
Klhdc4	1736.76	1.41401	0.395111	3.57878	0.000345205	0.0147055	ENSMUSG00000040263
Tmem92	7.62415	1.41385	2.21502	0.638303	0.523276	0.888374	ENSMUSG00000075610
Dlg2	5.06975	1.41343	2.26247	0.624729	0.532149	0.892321	ENSMUSG00000052572
Gm6316	10.1274	1.41157	1.3762	1.0257	0.305035	0.809768	ENSMUSG00000078370
Ets2	3833.74	1.4106	0.597399	2.36123	0.0182146	0.262855	ENSMUSG00000022895
Mrpl52	321.861	1.41012	0.551474	2.55701	0.0105576	0.188351	ENSMUSG00000010406
Csnk2a1-ps3	9.2733	1.40818	1.4705	0.957618	0.338255	0.821646	ENSMUSG00000101523
Gm28042	16.8796	1.40732	1.09348	1.28701	0.198091	0.745821	ENSMUSG00000033852
Tnik	16.4397	1.40531	1.7903	0.784957	0.432479	0.857768	ENSMUSG00000027692
Pi15	8.38877	1.40492	1.34965	1.04095	0.297898	0.807421	ENSMUSG00000067780
Itprip	406.408	1.40481	0.50131	2.80228	0.00507424	0.115231	ENSMUSG00000117975
Sigirr	105.232	1.40436	0.719026	1.95314	0.0508025	0.448259	ENSMUSG00000025494
Nectin3	8.49362	1.40351	2.71231	0.517459	0.604836	0.910693	ENSMUSG00000022656
Pakap	1057.41	1.40182	0.576171	2.43299	0.0149747	0.23664	ENSMUSG00000038729
Fbn1	8.11071	1.40163	1.71124	0.819071	0.412746	0.853101	ENSMUSG00000027204
Gm10039	144.605	1.40035	1.02145	1.37095	0.170391	0.724757	ENSMUSG00000091478
Prox2	78.5854	1.39711	0.618655	2.25831	0.0239264	0.302862	ENSMUSG00000042320
Zbtb47	70.355	1.39623	0.588841	2.37115	0.017733	0.258149	ENSMUSG00000013419
Pam16	159.454	1.39589	0.59033	2.36459	0.0180499	0.261101	ENSMUSG00000014301
Ehd1	4513.18	1.39442	0.434292	3.21078	0.00132375	0.0426004	ENSMUSG00000024772
Dcbld2	751.045	1.39247	0.475577	2.92796	0.00341196	0.0858871	ENSMUSG00000035107
Sh2b2	419.85	1.38984	0.515637	2.69538	0.00703085	0.145045	ENSMUSG00000005057
Nfix	386.301	1.38768	0.687061	2.01974	0.0434104	0.417487	ENSMUSG00000001911
Tcte2	9.96121	1.38556	1.21749	1.13804	0.255103	0.789554	ENSMUSG00000038347
Vps37b	2907.43	1.38223	0.478387	2.88935	0.00386041	0.0948404	ENSMUSG00000066278
1700102P08Rik	6.1844	1.38179	1.60709	0.859808	0.389895	0.842778	ENSMUSG00000032611
Ier2	2793.24	1.38149	0.575437	2.40077	0.0163606	0.247193	ENSMUSG00000053560
Fam20c	21095.9	1.3811	0.479472	2.88047	0.0039708	0.0970144	ENSMUSG00000025854
Col4a5	751.374	1.38059	0.63466	2.17532	0.0296062	0.34128	ENSMUSG00000031274
Rpl3-ps1	10.1503	1.38002	1.7257	0.799689	0.423891	0.855007	ENSMUSG00000084349
Slc49a3	188.834	1.3786	0.580629	2.37432	0.0175811	0.256781	ENSMUSG00000029490
Fosl2	344.647	1.3756	0.608347	2.26121	0.0237462	0.301731	ENSMUSG00000029135
Dynlt4	55.3292	1.3754	0.737491	1.86497	0.062185	0.493172	ENSMUSG00000047671
Cxcl1	8.64393	1.37236	1.41331	0.971025	0.331536	0.820613	ENSMUSG00000029380
Abcb1a	147.606	1.37105	0.565524	2.42439	0.0153343	0.238983	ENSMUSG00000040584
Plpp3	346.083	1.37042	0.7121	1.92448	0.0542939	0.465018	ENSMUSG00000028517
Iqgap2	3206.64	1.36842	0.444719	3.07705	0.00209061	0.0604686	ENSMUSG00000021676
Il36g	14.4436	1.36838	1.17775	1.16186	0.245293	0.783514	ENSMUSG00000044103
Epdr1	202.836	1.3674	0.637008	2.14659	0.0318258	0.351619	ENSMUSG00000002808
Vcl	3004.41	1.36596	0.374359	3.64881	0.000263459	0.0118699	ENSMUSG00000021823
Golim4	628.41	1.36317	0.57483	2.37143	0.0177195	0.258149	ENSMUSG00000034109
Gm5559	39.768	1.36151	0.736715	1.84809	0.0645899	0.503203	ENSMUSG00000096617
Fstl1	16.4799	1.35581	1.4138	0.958983	0.337567	0.821646	ENSMUSG00000022816
Hspg2	5.15784	1.35312	2.67766	0.505337	0.613322	0.912505	ENSMUSG00000028763
Gm12537	42.9154	1.35268	0.935307	1.44624	0.14811	0.696488	ENSMUSG00000095042
Gm21244	5.39548	1.35233	1.73026	0.781576	0.434464	0.857768	ENSMUSG00000094484
Nfic	4542.87	1.35003	0.555554	2.43006	0.0150965	0.237452	ENSMUSG00000055053
Pdxp	95.2865	1.3475	0.550555	2.44753	0.0143841	0.230503	ENSMUSG00000116165
Abhd11	667.742	1.3463	0.47116	2.85741	0.00427113	0.102284	ENSMUSG00000040532
Epop	343.58	1.34326	0.611146	2.19794	0.0279534	0.329077	ENSMUSG00000043439
Lef1	5.29209	1.34311	2.12795	0.631177	0.527925	0.890084	ENSMUSG00000027985
Limk1	641.229	1.34084	0.568367	2.35911	0.0183187	0.263499	ENSMUSG00000029674
AI467606	2317.88	1.34041	0.553454	2.42191	0.0154393	0.239444	ENSMUSG00000045165
Gan	252.049	1.3397	0.471831	2.83937	0.00452033	0.106903	ENSMUSG00000052557
Lipm	7.90251	1.33911	1.77373	0.754972	0.450266	0.866203	ENSMUSG00000056078
Numb	4486.29	1.33804	0.571706	2.34043	0.0192614	0.269414	ENSMUSG00000021224
Mlf1	12.2585	1.33759	1.20387	1.11108	0.266533	0.795539	ENSMUSG00000048416
Cfap251	29.8159	1.3374	0.833448	1.60466	0.108568	0.626839	ENSMUSG00000029442
Hbegf	214.836	1.33692	0.813583	1.64325	0.100331	0.607793	ENSMUSG00000024486
Fbl-ps2	42.2657	1.33215	0.737321	1.80675	0.0708013	0.526592	ENSMUSG00000051639
Hdac9	819.67	1.33188	0.617088	2.15833	0.0309026	0.349051	ENSMUSG00000004698
Fcgrt	8232.75	1.3307	0.468022	2.84325	0.00446563	0.105798	ENSMUSG00000003420
Sema4a	630.437	1.3307	0.435128	3.05817	0.00222695	0.06338	ENSMUSG00000028064
Tmem79	15.1503	1.33053	1.07675	1.2357	0.216571	0.759451	ENSMUSG00000001420
App	31782.4	1.32709	0.508218	2.61127	0.00902064	0.170061	ENSMUSG00000022892
Atp1a3	13343.3	1.32635	0.483672	2.74225	0.00610206	0.13166	ENSMUSG00000040907
Il1rn	5200.35	1.32504	1.43296	0.924686	0.355129	0.82819	ENSMUSG00000026981
Tulp4	2420.83	1.32356	0.394022	3.35911	0.000781945	0.0287095	ENSMUSG00000034377
Lcp2	4683.38	1.32258	0.464814	2.84539	0.00443572	0.105465	ENSMUSG00000002699
Tssk6	105.124	1.32244	0.555598	2.38021	0.0173027	0.254956	ENSMUSG00000047654
Gm15427	6.75016	1.32091	1.93397	0.683006	0.494603	0.878934	ENSMUSG00000081051
Acot11	1116.48	1.3197	0.536221	2.46111	0.0138509	0.225716	ENSMUSG00000034853
Dok3	3300.38	1.31891	0.487477	2.70558	0.00681855	0.143168	ENSMUSG00000035711
Ciart	68.1871	1.31834	0.700358	1.88238	0.0597848	0.487185	ENSMUSG00000038550
2310009B15Rik	130.282	1.31727	0.543121	2.42536	0.015293	0.238848	ENSMUSG00000079283
Acy3	24.8461	1.31623	0.977299	1.3468	0.178044	0.7324	ENSMUSG00000024866
Gm2574	14.2172	1.31486	1.11773	1.17637	0.239449	0.778697	ENSMUSG00000078162
Gm5138	14.2172	1.31486	1.11773	1.17637	0.239449	0.778697	ENSMUSG00000079501
Sparc	194.962	1.31036	3.48151	0.376377	0.706637	0.933933	ENSMUSG00000018593
Pdlim2	1983.88	1.3091	0.452035	2.89601	0.00377946	0.0930236	ENSMUSG00000022090
9130230L23Rik	21.1215	1.30785	0.915488	1.42858	0.153124	0.702072	ENSMUSG00000054598
Dzank1	11.2195	1.30745	1.40049	0.933562	0.35053	0.825066	ENSMUSG00000037259
Hapln4	7.63684	1.30638	1.59578	0.818647	0.412988	0.853101	ENSMUSG00000007594
Cd55	649.246	1.30568	0.717183	1.82057	0.068672	0.519187	ENSMUSG00000026399
Col24a1	18.5039	1.30288	3.42338	0.380585	0.703511	0.933088	ENSMUSG00000028197
Junb	9349.49	1.30177	0.574265	2.26685	0.0233994	0.298637	ENSMUSG00000052837
Cd276	557.256	1.3016	0.657865	1.97852	0.0478699	0.435424	ENSMUSG00000035914
Ripor1	1480.31	1.29601	0.537131	2.41284	0.0158288	0.243235	ENSMUSG00000038604
Sema3e	26.375	1.29556	1.16215	1.1148	0.264936	0.794993	ENSMUSG00000063531
Sgms1	3226.41	1.29431	0.398306	3.24954	0.00115591	0.0384932	ENSMUSG00000040451
Map4k2	482.49	1.29317	0.69318	1.86556	0.0621034	0.49308	ENSMUSG00000024948
Pls3	2956.22	1.29314	0.509504	2.53803	0.0111478	0.194037	ENSMUSG00000016382
Ddr2	8.37383	1.29285	1.52341	0.848658	0.396071	0.845381	ENSMUSG00000026674
Bcar3	2153.13	1.29044	0.569878	2.26441	0.0235486	0.299507	ENSMUSG00000028121
Loxl1	6.63867	1.29008	2.4566	0.52515	0.599479	0.910693	ENSMUSG00000032334
Cabyr	21.8945	1.28919	0.9638	1.33761	0.181024	0.732943	ENSMUSG00000024430
Pde12	1040.05	1.28901	0.380891	3.3842	0.000713858	0.0265767	ENSMUSG00000043702
Sowahc	202.145	1.2883	0.573449	2.24658	0.024667	0.307263	ENSMUSG00000098188
Nfia	214.981	1.28818	0.65322	1.97205	0.0486045	0.439944	ENSMUSG00000028565
P3h1	531.699	1.28793	0.454719	2.83237	0.00462048	0.10873	ENSMUSG00000028641
Il20rb	57.9795	1.28729	0.620632	2.07417	0.0380639	0.391899	ENSMUSG00000044244
Slco3a1	132.205	1.28563	0.720322	1.78479	0.0742946	0.537515	ENSMUSG00000025790
Rd3	49.0483	1.28439	0.72363	1.77493	0.0759094	0.543302	ENSMUSG00000049353
Plxna4	94.5554	1.28252	0.63185	2.02979	0.0423778	0.413947	ENSMUSG00000029765
Nbeal2	2163.84	1.27948	0.658827	1.94206	0.0521304	0.455234	ENSMUSG00000056724
Slc11a1	22903.2	1.27633	0.412181	3.09652	0.00195805	0.0583507	ENSMUSG00000026177
Arhgap24	533.823	1.27503	0.499719	2.55148	0.0107265	0.190088	ENSMUSG00000057315
Tnfrsf8	19.4001	1.27192	1.07729	1.18066	0.237737	0.777882	ENSMUSG00000028602
Itga9	480.557	1.27108	0.51289	2.47827	0.0132022	0.217705	ENSMUSG00000039115
Septin11	3404.02	1.27006	0.401801	3.16091	0.00157278	0.0487267	ENSMUSG00000058013
Bambi-ps1	153.498	1.26832	0.532779	2.38057	0.017286	0.254956	ENSMUSG00000081219
Papss2	383.533	1.26792	0.517017	2.45237	0.014192	0.228361	ENSMUSG00000024899
Apoc2	1532.39	1.26769	0.553868	2.28879	0.0220916	0.286738	ENSMUSG00000002992
Metrnl	24193	1.26553	0.415267	3.04751	0.00230749	0.065392	ENSMUSG00000039208
Arhgap23	1200.38	1.26239	0.586563	2.15218	0.0313833	0.349051	ENSMUSG00000049807
Zfpm1	851.646	1.26009	0.608268	2.0716	0.0383023	0.392806	ENSMUSG00000049577
Ube3d	10.2608	1.25965	1.36957	0.919744	0.357706	0.829272	ENSMUSG00000032415
Ak4	328.178	1.25711	0.65598	1.91639	0.0553153	0.468277	ENSMUSG00000028527
Igf1	17467.8	1.25692	0.450592	2.78949	0.00527916	0.118443	ENSMUSG00000020053
Selplg	18449.7	1.25677	0.422149	2.97707	0.00291021	0.0770511	ENSMUSG00000048163
Serpinb1a	4816.93	1.25615	0.696555	1.80338	0.0713288	0.529922	ENSMUSG00000044734
Ankrd24	104.804	1.25452	0.559071	2.24393	0.0248367	0.308509	ENSMUSG00000054708
Fzd7	1120.06	1.25334	0.413978	3.02755	0.00246542	0.068552	ENSMUSG00000041075
Bmal1	564.812	1.2521	0.537275	2.33046	0.019782	0.273308	ENSMUSG00000055116
Chst2	7.83595	1.25159	2.60559	0.480349	0.630979	0.91644	ENSMUSG00000033350
Ugt1a6a	581.879	1.25013	0.530201	2.35784	0.0183819	0.26387	ENSMUSG00000054545
Lrrc8a	236.48	1.24985	0.479072	2.60889	0.00908366	0.170765	ENSMUSG00000007476
Ryk	237.475	1.24866	0.534986	2.33401	0.0195953	0.27101	ENSMUSG00000032547
Atg4d	1364.01	1.24121	0.426631	2.90933	0.003622	0.0898134	ENSMUSG00000002820
Ankrd13b	637.181	1.24098	0.621766	1.9959	0.0459447	0.426994	ENSMUSG00000037907
Nt5e	8.44375	1.23973	1.36685	0.907002	0.364406	0.831756	ENSMUSG00000032420
Gpx4-ps2	15.5619	1.23934	1.08306	1.14429	0.252502	0.787425	ENSMUSG00000110841
Rps18-ps6	126.452	1.23905	0.559723	2.21368	0.0268509	0.322863	ENSMUSG00000069117
Dok2	13078.6	1.23838	0.410918	3.01369	0.00258094	0.0705829	ENSMUSG00000022102
Atp8b2	1423.44	1.23684	0.562068	2.20051	0.0277709	0.3278	ENSMUSG00000060671
Camkk2	2338.28	1.23526	0.507977	2.43173	0.015027	0.23664	ENSMUSG00000029471
Card19	6875.15	1.23486	0.461523	2.67563	0.00745891	0.150663	ENSMUSG00000037960
Ncf1	18219.2	1.23323	0.482782	2.55442	0.0106364	0.188996	ENSMUSG00000015950
Klf13	2913.06	1.23252	0.568719	2.16718	0.0302208	0.345072	ENSMUSG00000052040
Ecm1	6038.79	1.23233	0.48701	2.5304	0.0113932	0.196442	ENSMUSG00000028108
Tmem265	6.9703	1.23016	1.81133	0.679149	0.497043	0.878934	ENSMUSG00000106715
Dlg3	250.67	1.22911	0.689233	1.7833	0.0745382	0.537515	ENSMUSG00000000881
Ddx4	26.8065	1.2284	3.57383	0.34372	0.731057	0.940221	ENSMUSG00000021758
Kif7	114.82	1.22623	0.685017	1.79007	0.0734427	0.536498	ENSMUSG00000050382
Gm2451	90.8449	1.22368	0.697215	1.75509	0.0792438	0.550641	ENSMUSG00000106574
Chst3	158.88	1.22307	0.642286	1.90425	0.0568772	0.474678	ENSMUSG00000057337
Dnaja4	48.0105	1.22264	0.866204	1.41149	0.158099	0.706792	ENSMUSG00000032285
Cisd3	399.447	1.2225	0.520994	2.34648	0.0189516	0.267876	ENSMUSG00000078695
Dnajb13	90.4924	1.22157	0.631867	1.93327	0.0532032	0.460967	ENSMUSG00000030708
P4ha2	1753.84	1.22023	0.496355	2.45838	0.0139564	0.227044	ENSMUSG00000018906
Steap1	5.15073	1.21986	3.02768	0.402901	0.687021	0.929267	ENSMUSG00000015652
Ccdc73	8.45221	1.2198	1.75626	0.694543	0.487342	0.878467	ENSMUSG00000045106
Dpep2	13360	1.21951	0.53269	2.28934	0.0220594	0.286738	ENSMUSG00000053687
Zfp318	508.272	1.21682	0.403282	3.01729	0.00255042	0.0699552	ENSMUSG00000015597
Gm15931	196.293	1.21634	0.68726	1.76985	0.0767528	0.545228	ENSMUSG00000081723
Syne3	449.537	1.2145	0.461607	2.63103	0.00851269	0.164212	ENSMUSG00000054150
Endov	242.246	1.21357	0.516334	2.35036	0.0187551	0.266603	ENSMUSG00000039850
Gm4609	15.5483	1.2124	1.04914	1.15561	0.24784	0.785663	ENSMUSG00000078592
Ccdc180	49.9665	1.20756	0.733404	1.64651	0.0996584	0.607318	ENSMUSG00000035539
Prdx5	7590.64	1.207	0.472371	2.5552	0.0106127	0.188827	ENSMUSG00000024953
Timp3	16.6589	1.20698	1.86473	0.647269	0.517458	0.886014	ENSMUSG00000020044
Nod1	980.973	1.20578	0.524911	2.29711	0.0216125	0.28411	ENSMUSG00000038058
Enpp1	1350.67	1.20548	0.410384	2.93744	0.0033093	0.0842603	ENSMUSG00000037370
Kdm6b	39.0794	1.20389	0.914969	1.31578	0.188249	0.739328	ENSMUSG00000018476
Plcd3	31.8012	1.20348	0.779653	1.54361	0.122684	0.655967	ENSMUSG00000020937
Bola2	641.165	1.20236	0.605883	1.98448	0.0472022	0.433803	ENSMUSG00000047721
Rrp12	918.011	1.20081	0.517034	2.32249	0.0202067	0.276873	ENSMUSG00000035049
Nes	3448.08	1.20013	0.39239	3.05852	0.00222434	0.06338	ENSMUSG00000004891
Hecw2	22.7992	1.19967	1.13081	1.06089	0.288741	0.803879	ENSMUSG00000042807
Psma7	6676.84	1.1996	0.418758	2.86466	0.00417457	0.100697	ENSMUSG00000027566
Cbx8	138.08	1.1961	0.71355	1.67627	0.0936855	0.591813	ENSMUSG00000025578
Gm12416	7.01437	1.19588	1.62677	0.735127	0.462262	0.872152	ENSMUSG00000083044
Alox5ap	13141.3	1.19405	0.408445	2.9234	0.00346231	0.0867334	ENSMUSG00000060063
Pycard	4241.37	1.19257	0.427035	2.79266	0.00522761	0.117763	ENSMUSG00000030793
Aspa	11.7416	1.19248	1.21823	0.978858	0.32765	0.820435	ENSMUSG00000020774
Sema6d	39.5244	1.19165	0.774813	1.53799	0.124051	0.658716	ENSMUSG00000027200
Atp10d	82.3031	1.19138	0.686758	1.73479	0.0827773	0.561302	ENSMUSG00000046808
Acot4	113.889	1.18918	0.843137	1.41043	0.158414	0.707327	ENSMUSG00000052392
Dlgap4	5001.49	1.18878	0.445956	2.6657	0.00768281	0.153253	ENSMUSG00000061689
Pram1	320.177	1.18616	0.577414	2.05427	0.03995	0.400382	ENSMUSG00000032739
Car11	15.4053	1.18385	1.18366	1.00016	0.317232	0.815348	ENSMUSG00000003273
Tnfsf8	43.0503	1.18243	1.20962	0.977528	0.328308	0.820523	ENSMUSG00000028362
Lamc2	9.20501	1.18033	1.40792	0.838355	0.401831	0.848006	ENSMUSG00000026479
Pigx	642.433	1.17981	0.442166	2.66825	0.00762485	0.152764	ENSMUSG00000023791
Kdr	394.133	1.17723	0.643211	1.83025	0.0672132	0.512231	ENSMUSG00000062960
Serpinh1	138.729	1.17664	3.44045	0.342003	0.732349	0.940499	ENSMUSG00000070436
Larp1b	420.178	1.17598	0.447983	2.62507	0.00866319	0.165435	ENSMUSG00000025762
Bysl	1248.53	1.1744	0.453687	2.58856	0.00963779	0.178655	ENSMUSG00000023988
4921509O09Rik	7.44189	1.17346	2.01932	0.581117	0.561161	0.901971	ENSMUSG00000099684
Crip2	92.2385	1.17295	0.771986	1.5194	0.128662	0.667206	ENSMUSG00000006356
Ednrb	1114.97	1.17276	0.567444	2.06674	0.0387584	0.394742	ENSMUSG00000022122
Cryba4	44.5023	1.17179	0.743484	1.57609	0.115006	0.640631	ENSMUSG00000066975
Tbkbp1	754.999	1.17134	0.470677	2.48862	0.0128239	0.214393	ENSMUSG00000038517
Drc3	8.24399	1.17126	1.4582	0.803227	0.421843	0.854686	ENSMUSG00000056598
D630033A02Rik	7.93151	1.17089	1.41999	0.824576	0.409613	0.852381	ENSMUSG00000112237
Pagr1a	78.9956	1.17012	0.669232	1.74845	0.0803859	0.554154	ENSMUSG00000030680
Pakap	1369.16	1.16938	0.55573	2.10423	0.0353587	0.376866	ENSMUSG00000089945
Nfatc2ip	39.7538	1.16861	0.733154	1.59395	0.110947	0.632379	ENSMUSG00000030722
Tln2	27.5798	1.16852	0.838516	1.39356	0.16345	0.714845	ENSMUSG00000052698
Icam4	17.1595	1.16692	1.11931	1.04253	0.297165	0.807086	ENSMUSG00000001014
Lsm14b	151.607	1.16494	0.577682	2.01659	0.0437388	0.418054	ENSMUSG00000039108
Npas1	25.3252	1.16441	0.884714	1.31615	0.188125	0.739328	ENSMUSG00000001988
Magi3	190.524	1.16427	0.592652	1.96451	0.0494713	0.442181	ENSMUSG00000052539
Trmt112-ps2	89.8425	1.16427	0.778973	1.49462	0.135014	0.676266	ENSMUSG00000070572
Smpdl3b	907.798	1.16368	0.516998	2.25084	0.0243958	0.305027	ENSMUSG00000028885
Myo19	65.3327	1.16213	0.740492	1.5694	0.116555	0.6444	ENSMUSG00000020527
Dpep2	15.6275	1.16166	1.2658	0.917726	0.358763	0.829272	ENSMUSG00000115067
Tmem238	239.723	1.1606	0.462989	2.50675	0.0121848	0.206303	ENSMUSG00000030431
Carhsp1	4092.94	1.16025	0.41119	2.82168	0.00477722	0.11081	ENSMUSG00000008393
Pde3b	549.229	1.15908	0.587809	1.97186	0.0486253	0.439944	ENSMUSG00000030671
Tmcc1	286.353	1.15784	0.542707	2.13346	0.0328872	0.359461	ENSMUSG00000030126
Klf11	312.133	1.15683	0.754429	1.53339	0.12518	0.659925	ENSMUSG00000020653
Rhbdf1	214.831	1.15592	0.593935	1.9462	0.0516306	0.452538	ENSMUSG00000020282
Ccdc89	8.13546	1.15591	1.44596	0.799408	0.424054	0.855007	ENSMUSG00000044362
Gm29667	5.43738	1.1556	1.95436	0.591296	0.554322	0.900346	ENSMUSG00000100794
Ncam1	15.2951	1.15533	1.63356	0.707247	0.479413	0.876907	ENSMUSG00000039542
Tead1	10.9942	1.15512	2.29337	0.50368	0.614486	0.91282	ENSMUSG00000055320
Tbx3	5.73584	1.15505	2.1965	0.52586	0.598985	0.910693	ENSMUSG00000018604
Ccdc85b	1061.18	1.15404	0.451521	2.55589	0.0105917	0.188706	ENSMUSG00000095098
Sel1l3	310.977	1.15304	0.426042	2.70639	0.00680182	0.143168	ENSMUSG00000029189
Gm5620	7.63998	1.15222	1.48609	0.775341	0.438138	0.859654	ENSMUSG00000056904
Nid2	479.807	1.15092	0.742618	1.54982	0.121185	0.655812	ENSMUSG00000021806
Mgarp	7.95425	1.15075	1.3972	0.823614	0.410159	0.852446	ENSMUSG00000037161
Myo1g	8592.32	1.15029	0.406954	2.82658	0.00470474	0.110283	ENSMUSG00000020437
Gm12033	35.4395	1.15029	0.821884	1.39958	0.16164	0.711849	ENSMUSG00000078965
E2f2	736.36	1.14968	0.596598	1.92707	0.0539714	0.464594	ENSMUSG00000018983
Prdm11	46.3378	1.14746	0.768215	1.49367	0.135261	0.676613	ENSMUSG00000075028
Gm11960	14.8239	1.14691	1.15172	0.995824	0.319335	0.816357	ENSMUSG00000081974
Cdkn2d	1337.8	1.14655	0.492898	2.32613	0.0200116	0.274792	ENSMUSG00000096472
Klf3	2046.37	1.14521	0.51388	2.22855	0.0258441	0.316161	ENSMUSG00000029178
Clstn3	8.62471	1.14498	1.59974	0.715724	0.474162	0.874443	ENSMUSG00000008153
Itgam	38536.6	1.14481	0.493609	2.31927	0.0203806	0.277649	ENSMUSG00000030786
Serpini1	14.4249	1.14474	1.33093	0.860106	0.38973	0.842778	ENSMUSG00000027834
Me2	2303.79	1.1447	0.368529	3.10613	0.00189555	0.0569996	ENSMUSG00000024556
Ripor2	164.972	1.1432	0.49658	2.30214	0.0213273	0.282818	ENSMUSG00000036006
B3gntl1	229.647	1.1427	0.49249	2.32026	0.020327	0.277377	ENSMUSG00000046605
Zhx2	51.8902	1.14139	0.688025	1.65893	0.0971294	0.600161	ENSMUSG00000071757
Havcr2	1808.09	1.14034	0.570269	1.99966	0.0455375	0.425599	ENSMUSG00000020399
P2ry2	1613.82	1.14	0.452608	2.51874	0.0117777	0.200946	ENSMUSG00000032860
Galnt3	25.2383	1.13927	1.18288	0.963137	0.335479	0.820613	ENSMUSG00000026994
Rgs14	2140.99	1.13897	0.486932	2.33907	0.0193318	0.269414	ENSMUSG00000052087
Smim40	19.2292	1.13751	0.974617	1.16713	0.243157	0.781775	ENSMUSG00000092349
Fbxl2	586.825	1.13464	0.473484	2.39637	0.0165584	0.248676	ENSMUSG00000032507
Aldh1b1	787.009	1.13324	0.563602	2.01072	0.0443554	0.420491	ENSMUSG00000035561
Il1a	44.5044	1.13269	1.28306	0.882799	0.377345	0.838531	ENSMUSG00000027399
Sgk1	2165.99	1.13112	0.520406	2.17354	0.0297399	0.342222	ENSMUSG00000019970
Tssk4	8.75912	1.13069	1.31834	0.857659	0.391081	0.843336	ENSMUSG00000007591
Psat1	1924.81	1.12996	0.440117	2.5674	0.0102463	0.185285	ENSMUSG00000024640
Gpi1	32067.9	1.12892	0.472602	2.38874	0.0169063	0.251626	ENSMUSG00000036427
Naaa	1171.79	1.1289	0.527937	2.13832	0.0324905	0.356885	ENSMUSG00000029413
Pcdh7	5588.08	1.12801	0.506412	2.22745	0.0259169	0.316161	ENSMUSG00000029108
Prkaa2	19.1772	1.12555	1.05841	1.06344	0.287585	0.803769	ENSMUSG00000028518
Enpp5	10.7588	1.12503	1.40861	0.79868	0.424476	0.855007	ENSMUSG00000023960
Adrb2	1381.69	1.12503	0.506633	2.2206	0.0263782	0.318431	ENSMUSG00000045730
Pop5	536.751	1.12346	0.455797	2.46482	0.0137083	0.22438	ENSMUSG00000060152
Cttn	714.854	1.12298	0.430769	2.60691	0.00913626	0.171456	ENSMUSG00000031078
Evi5l	1035.22	1.12194	0.465888	2.40818	0.0160322	0.244716	ENSMUSG00000011832
Trim17	9.66204	1.12118	1.59417	0.703295	0.481872	0.877312	ENSMUSG00000036964
Anxa2	57823	1.1179	0.460435	2.42792	0.0151857	0.238292	ENSMUSG00000032231
Wdtc1	145.962	1.11777	0.571211	1.95685	0.0503651	0.447248	ENSMUSG00000037622
S100a13	1052.3	1.11619	0.438131	2.54761	0.0108463	0.191492	ENSMUSG00000042312
Slc8b1	3719.06	1.11564	0.468367	2.38198	0.0172197	0.25458	ENSMUSG00000032754
Myadml2	25.6909	1.11563	0.912064	1.22319	0.221259	0.763435	ENSMUSG00000025141
Adam15	28574.5	1.11461	0.439578	2.53563	0.0112246	0.19476	ENSMUSG00000028041
Hk2	488.656	1.11423	0.491739	2.2659	0.0234578	0.298637	ENSMUSG00000000628
Pros1	3874.96	1.11341	0.402646	2.76523	0.00568825	0.124782	ENSMUSG00000022912
Gp1ba	50.7228	1.10894	1.42743	0.776874	0.437233	0.859275	ENSMUSG00000050675
Slc39a14	885.265	1.10807	0.536656	2.06476	0.0389458	0.395192	ENSMUSG00000022094
Mmp12	66783.7	1.10651	1.38156	0.800915	0.423181	0.855007	ENSMUSG00000049723
Pxdc1	28.6715	1.10324	1.00873	1.0937	0.274089	0.798792	ENSMUSG00000021411
Exoc3l	26.6319	1.10238	0.920726	1.19729	0.231192	0.773083	ENSMUSG00000043251
Acot7	2751.9	1.10013	0.472574	2.32796	0.0199144	0.274423	ENSMUSG00000028937
Pou2f2	622.315	1.0992	0.814526	1.34949	0.177178	0.731554	ENSMUSG00000008496
2510009E07Rik	1207.11	1.09907	0.454753	2.41685	0.0156553	0.242052	ENSMUSG00000043391
Kyat1	132.531	1.09783	0.500399	2.1939	0.0282426	0.330947	ENSMUSG00000039648
Usp4	8044.34	1.09758	0.370335	2.96374	0.00303924	0.0793606	ENSMUSG00000032612
Nsg1	25.5126	1.09675	1.014	1.08161	0.279426	0.801492	ENSMUSG00000029126
Cpt1a	6440.42	1.09564	0.42385	2.58496	0.0097389	0.179279	ENSMUSG00000024900
Lilra6	505.566	1.09304	0.477556	2.28882	0.0220899	0.286738	ENSMUSG00000030427
Rtl6	170.352	1.09279	0.486373	2.24681	0.024652	0.307263	ENSMUSG00000055745
Igf2bp1	5.48467	1.09271	1.88933	0.578355	0.563024	0.902879	ENSMUSG00000013415
Igsf8	7899.11	1.09129	0.474224	2.30121	0.0213795	0.283023	ENSMUSG00000038034
Grk6	2575.26	1.09114	0.503371	2.16767	0.0301835	0.344943	ENSMUSG00000074886
Dlst	4530.81	1.09088	0.368523	2.96013	0.00307506	0.0797039	ENSMUSG00000004789
Gm10481	14.8553	1.09009	1.28536	0.848083	0.396392	0.845863	ENSMUSG00000096810
Capn15	651.591	1.08711	0.503796	2.15784	0.0309406	0.349051	ENSMUSG00000037326
S100a4	5301.35	1.0862	0.4882	2.22492	0.0260867	0.317082	ENSMUSG00000001020
Otoa	18.3528	1.08583	1.55715	0.697322	0.485601	0.878232	ENSMUSG00000034990
Slc2a1	5889.62	1.08357	0.542523	1.99727	0.0457953	0.426535	ENSMUSG00000028645
Gm5148	398.599	1.0835	0.419935	2.58015	0.00987572	0.181547	ENSMUSG00000058174
Abca7	1543.69	1.08283	0.581987	1.86057	0.0628048	0.495456	ENSMUSG00000035722
Cxxc5	6.05053	1.08223	2.0844	0.519205	0.603618	0.910693	ENSMUSG00000046668
Ldlrap1	9739.69	1.08184	0.452621	2.39016	0.0168409	0.250934	ENSMUSG00000037295
Rtl8c	52.8853	1.07954	0.653092	1.65297	0.0983376	0.60314	ENSMUSG00000051851
Golm1	998.494	1.07875	0.416584	2.58951	0.00961126	0.178412	ENSMUSG00000021556
Nynrin	66.5895	1.07847	1.03187	1.04516	0.29595	0.805261	ENSMUSG00000075592
Slx9	1551.32	1.078	0.409081	2.63518	0.00840932	0.163165	ENSMUSG00000032977
Ydjc	373.034	1.07764	0.486698	2.21419	0.0268157	0.322833	ENSMUSG00000041774
Cltb	2819.07	1.07688	0.450372	2.39108	0.0167989	0.250759	ENSMUSG00000047547
Smoc1	8.61012	1.07674	1.93317	0.55698	0.577541	0.906834	ENSMUSG00000021136
Agmo	103.047	1.07571	0.709361	1.51645	0.129405	0.667294	ENSMUSG00000050103
Eno1	93398.6	1.07406	0.446575	2.40512	0.0161673	0.245017	ENSMUSG00000063524
Gm10221	27.3537	1.07391	4.5686	0.235062	0.81416	0.963421	ENSMUSG00000067719
Crim1	541.941	1.07358	0.563687	1.90457	0.0568359	0.474678	ENSMUSG00000024074
Yjefn3	12.465	1.0734	1.18803	0.90351	0.366255	0.832435	ENSMUSG00000048967
Emp1	4454.71	1.07287	0.498249	2.15328	0.0312968	0.349051	ENSMUSG00000030208
Bambi	296.731	1.07124	0.497096	2.155	0.031162	0.349051	ENSMUSG00000024232
Gm17971	5.48988	1.06907	1.71972	0.621653	0.53417	0.893321	ENSMUSG00000101122
Hspbap1	175.384	1.06897	0.466933	2.28934	0.0220594	0.286738	ENSMUSG00000022849
Xrra1	34.2121	1.06872	0.79534	1.34372	0.179038	0.732943	ENSMUSG00000035211
Syde2	15.8058	1.06724	1.05991	1.00692	0.313974	0.81386	ENSMUSG00000036863
Cd24a	404.621	1.06594	1.63478	0.652043	0.514373	0.884989	ENSMUSG00000047139
Mrpl17	1839.29	1.06593	0.534875	1.99286	0.046277	0.428618	ENSMUSG00000030879
Polr2i	230.593	1.06499	0.517096	2.05956	0.0394405	0.397124	ENSMUSG00000019738
Hdc	585.935	1.0649	0.859453	1.23905	0.215328	0.759451	ENSMUSG00000027360
2310022B05Rik	408.982	1.0639	0.479337	2.21952	0.0264511	0.319022	ENSMUSG00000031983
Zc3h6	80.7678	1.06223	0.600165	1.7699	0.0767445	0.545228	ENSMUSG00000042851
Rap1gap	56.5431	1.06142	0.728216	1.45756	0.144961	0.692553	ENSMUSG00000041351
Immp2l	29.8231	1.05997	0.830441	1.27639	0.201818	0.748723	ENSMUSG00000056899
Neo1	127.445	1.05922	0.534774	1.98069	0.047626	0.434312	ENSMUSG00000032340
H2-Ob	41.1525	1.05795	0.986612	1.07231	0.283582	0.802835	ENSMUSG00000041538
Tbc1d1	3058.88	1.05672	0.444905	2.37517	0.017541	0.256476	ENSMUSG00000029174
Ifitm3	18652.4	1.05606	0.417436	2.52988	0.0114102	0.196442	ENSMUSG00000025492
Galnt10	2781.75	1.05305	0.476197	2.21137	0.0270101	0.323415	ENSMUSG00000020520
Htr2a	58.5381	1.05287	0.743899	1.41535	0.156967	0.704625	ENSMUSG00000034997
Sbno2	3187.95	1.05211	0.730845	1.43958	0.149987	0.697809	ENSMUSG00000035673
Rpl36	1563.11	1.0505	0.487036	2.15693	0.0310113	0.349051	ENSMUSG00000057863
Tpcn1	489.837	1.05009	0.44598	2.35456	0.0185448	0.264463	ENSMUSG00000032741
1700028J19Rik	20.1146	1.0496	0.922838	1.13736	0.255387	0.789554	ENSMUSG00000038782
Cideb	7.05011	1.04957	1.55823	0.673568	0.500586	0.879488	ENSMUSG00000022219
Cdc42ep4	1876.54	1.04902	0.409314	2.56288	0.0103807	0.186181	ENSMUSG00000041598
Herpud1	1966.94	1.04867	0.608697	1.72281	0.0849237	0.568053	ENSMUSG00000031770
Hlcs	350.501	1.04825	0.484377	2.16412	0.0304549	0.346719	ENSMUSG00000040820
Lrrc8d	2944.59	1.04741	0.394364	2.65594	0.00790869	0.156188	ENSMUSG00000046079
Rps19	6304.48	1.04686	0.536849	1.95001	0.0511744	0.450437	ENSMUSG00000040952
Id3	1118.32	1.04611	1.6525	0.633046	0.526704	0.88923	ENSMUSG00000007872
Acap3	1754.28	1.04395	0.527507	1.97902	0.0478136	0.435267	ENSMUSG00000029033
Polr2l	461.762	1.0426	0.588093	1.77285	0.0762535	0.544133	ENSMUSG00000038489
Stk39	39.875	1.04195	0.885711	1.1764	0.239436	0.778697	ENSMUSG00000027030
Stn1	769.735	1.04078	0.395108	2.63417	0.00843426	0.163411	ENSMUSG00000042694
Neto2	31.258	1.03898	0.927727	1.11992	0.262748	0.79381	ENSMUSG00000036902
Rab20	1159.64	1.03872	0.395564	2.62592	0.00864139	0.165435	ENSMUSG00000031504
Grin2d	28.0783	1.03764	0.851864	1.21808	0.223193	0.765549	ENSMUSG00000002771
Zswim5	6.60025	1.03342	1.65424	0.624707	0.532163	0.892321	ENSMUSG00000033948
Lilra5	11.1431	1.03222	1.58054	0.653084	0.513702	0.884823	ENSMUSG00000070873
Phldb1	108.828	1.03201	0.679756	1.51821	0.128962	0.667294	ENSMUSG00000048537
Capn3	5.22816	1.03198	2.09447	0.492716	0.622213	0.91497	ENSMUSG00000079110
Rdm1	266.349	1.03189	0.82881	1.24503	0.213121	0.756727	ENSMUSG00000010362
Timm10	212.131	1.03155	0.479165	2.15281	0.0313335	0.349051	ENSMUSG00000027076
Gm4691	18.6412	1.03144	1.04064	0.991157	0.321609	0.816368	ENSMUSG00000097979
Oit3	442.207	1.03136	0.432248	2.38604	0.017031	0.252915	ENSMUSG00000009654
Smagp	1434.9	1.03081	0.426183	2.4187	0.0155762	0.241286	ENSMUSG00000053559
Kremen1	979.002	1.03077	0.449014	2.29564	0.0216967	0.28411	ENSMUSG00000020393
Mcam	11.2473	1.03034	1.6581	0.621398	0.534338	0.893321	ENSMUSG00000032135
Fabp4	1566.62	1.02974	1.45288	0.708763	0.478472	0.876308	ENSMUSG00000062515
Gipc2	49.1387	1.02955	0.981115	1.04937	0.294008	0.804613	ENSMUSG00000039131
Gmfg	1338.57	1.0291	0.514014	2.00209	0.0452747	0.424527	ENSMUSG00000060791
Gm20403	23.413	1.02895	0.86359	1.19148	0.233464	0.774194	ENSMUSG00000092233
Arid5a	440.193	1.02858	0.818534	1.25661	0.208893	0.754054	ENSMUSG00000037447
Klf10	3144.26	1.0284	0.508184	2.02368	0.0430029	0.415674	ENSMUSG00000037465
Relt	194.525	1.02816	0.588161	1.74809	0.0804476	0.554292	ENSMUSG00000008318
Esd	18003.5	1.02726	0.572085	1.79564	0.0725516	0.533655	ENSMUSG00000021996
Gbp3	493.602	1.02652	0.564403	1.81877	0.068947	0.520371	ENSMUSG00000028268
Espl1	611.956	1.02502	0.70177	1.46062	0.14412	0.691484	ENSMUSG00000058290
Rfx3	17.9062	1.02493	1.09517	0.935859	0.349346	0.824922	ENSMUSG00000040929
Nfam1	11171.2	1.02482	0.557293	1.83893	0.0659257	0.508333	ENSMUSG00000058099
Zfp503	18.8649	1.02399	1.00895	1.0149	0.310152	0.811782	ENSMUSG00000039081
Cox17	651.308	1.02374	0.580303	1.76414	0.0777079	0.547837	ENSMUSG00000046516
Ccdc12	1688.59	1.02364	0.462817	2.21175	0.026984	0.323394	ENSMUSG00000019659
Zfp593	374.357	1.02312	0.5261	1.94472	0.0518082	0.453611	ENSMUSG00000028840
Pidd1	281.863	1.02285	0.580483	1.76207	0.0780582	0.54809	ENSMUSG00000025507
Gm13464	19.9645	1.02202	1.45226	0.703745	0.481592	0.877312	ENSMUSG00000080994
Tcf7l1	10.5637	1.02169	1.48592	0.68758	0.491718	0.878686	ENSMUSG00000055799
Gm2606	89.3687	1.02155	0.547032	1.86744	0.0618396	0.492612	ENSMUSG00000078300
Ppard	22.4759	1.02151	1.00366	1.01779	0.308777	0.810995	ENSMUSG00000002250
Dpm3	202.995	1.01863	0.572463	1.77938	0.0751775	0.5401	ENSMUSG00000042737
Syt13	11.2594	1.0168	2.1998	0.462222	0.643922	0.919302	ENSMUSG00000027220
Olfm1	1411.57	1.01648	0.680852	1.49295	0.13545	0.676786	ENSMUSG00000026833
Celf4	11.4796	1.0157	1.25348	0.810306	0.417764	0.853791	ENSMUSG00000024268
Pnkp	2175.67	1.0152	0.434405	2.33698	0.0194401	0.269707	ENSMUSG00000002963
S2bpcox16	103.427	1.01185	0.575225	1.75905	0.0785695	0.550131	ENSMUSG00000021139
Tgm1	52.8662	1.01142	0.751293	1.34624	0.178224	0.732458	ENSMUSG00000022218
Nectin1	10.0038	1.01138	1.51786	0.666317	0.505208	0.881405	ENSMUSG00000032012
Col6a2	10.4232	1.01124	2.20009	0.459633	0.64578	0.920137	ENSMUSG00000020241
Ybx3	5559.67	1.011	0.39837	2.53785	0.0111537	0.194037	ENSMUSG00000030189
Npcd	23.5986	1.0109	1.21418	0.832583	0.40508	0.849333	ENSMUSG00000089837
Zfp296	13.9851	1.01078	1.15274	0.876851	0.380567	0.840464	ENSMUSG00000011267
Tk1	1513.86	1.01059	0.540989	1.86805	0.0617555	0.492547	ENSMUSG00000025574
Naaladl1	11.568	1.01056	1.26696	0.797632	0.425084	0.855122	ENSMUSG00000054999
Rhd	21.5283	1.00987	1.17294	0.860977	0.389251	0.842778	ENSMUSG00000028825
Rbm20	6.9888	1.00971	2.00006	0.504842	0.61367	0.912505	ENSMUSG00000043639
Amigo1	153.037	1.00952	0.738495	1.367	0.171627	0.726925	ENSMUSG00000050947
Cped1	250.942	1.00929	0.668104	1.51067	0.130872	0.669714	ENSMUSG00000062980
Tpm2	128.665	1.00881	0.838215	1.20352	0.228775	0.772304	ENSMUSG00000028464
Trpm4	486.827	1.00815	0.486463	2.07241	0.0382269	0.392606	ENSMUSG00000038260
Ptar1	100.588	1.00786	0.682824	1.47602	0.139939	0.684752	ENSMUSG00000074925
Sap30	1640.41	1.0076	0.373828	2.69537	0.00703107	0.145045	ENSMUSG00000031609
Pold4	567.012	1.00725	0.547673	1.83915	0.0658932	0.508333	ENSMUSG00000024854
Gsr	5468.46	1.00723	0.399689	2.52003	0.0117344	0.200465	ENSMUSG00000031584
Nme2	4205.39	1.00668	0.55461	1.81511	0.069507	0.522123	ENSMUSG00000020857
Atosb	4888.19	1.00609	0.425496	2.36451	0.0180537	0.261101	ENSMUSG00000036002
Mcrip2	347.441	1.00561	0.497597	2.02093	0.0432866	0.4169	ENSMUSG00000025732
Clec4e	364.826	1.00526	0.593619	1.69344	0.0903717	0.583131	ENSMUSG00000030142
Pepd	8203.36	1.00408	0.385214	2.60654	0.00914624	0.171456	ENSMUSG00000063931
Angptl4	529.149	1.00358	0.585563	1.71386	0.0865536	0.574905	ENSMUSG00000002289
Ass1	51.8248	1.00341	0.812031	1.23568	0.216577	0.759451	ENSMUSG00000076441
Fbxo15	6.75591	1.00323	1.7364	0.577762	0.563425	0.902879	ENSMUSG00000034391
Tspan14	5638.82	1.00249	0.429316	2.33509	0.0195389	0.270512	ENSMUSG00000037824
Mgl2	586.971	1.00092	1.52027	0.658382	0.510293	0.882997	ENSMUSG00000040950
Gm2445	6.28902	0.999442	1.65868	0.602551	0.546807	0.898631	ENSMUSG00000098113
Mcub	2990.52	0.999008	0.378926	2.63642	0.00837859	0.162807	ENSMUSG00000027994
Fndc3b	3014.97	0.998952	0.477739	2.091	0.036528	0.383487	ENSMUSG00000039286
Arhgef10l	2498.99	0.998373	0.515097	1.93822	0.0525963	0.457798	ENSMUSG00000040964
Chrnb2	16.3309	0.998331	1.11556	0.894915	0.370832	0.835856	ENSMUSG00000027950
Nqo1	209.8	0.997881	0.583809	1.70926	0.087403	0.575538	ENSMUSG00000003849
Camk2n2	23.1513	0.995985	0.93694	1.06302	0.287773	0.803769	ENSMUSG00000051146
Nuak1	10.5421	0.995083	1.34299	0.740946	0.458726	0.871167	ENSMUSG00000020032
Cd209c	8.33735	0.995059	1.48768	0.668866	0.503581	0.881222	ENSMUSG00000040165
Mfsd9	340.64	0.992447	0.428049	2.31854	0.0204201	0.277649	ENSMUSG00000041945
Lrrc18	5.49335	0.992229	1.83174	0.541685	0.588035	0.907416	ENSMUSG00000041673
Lyrm9	226.594	0.992212	0.57978	1.71136	0.0870146	0.575249	ENSMUSG00000072640
Zfp568	98.3212	0.991787	0.618999	1.60225	0.109101	0.628006	ENSMUSG00000074221
Kcnab2	4887.31	0.991594	0.506973	1.95591	0.0504756	0.447248	ENSMUSG00000028931
C1qa	20939.8	0.991201	0.45543	2.17641	0.0295249	0.341062	ENSMUSG00000036887
Cpne1	1726.82	0.991167	0.466432	2.125	0.0335869	0.364139	ENSMUSG00000074643
Fbxw7	696.906	0.989902	0.406986	2.43228	0.0150043	0.23664	ENSMUSG00000028086
Pla2g6	377.472	0.989665	0.494429	2.00163	0.0453242	0.424527	ENSMUSG00000042632
S100a10	5469.58	0.986584	0.491178	2.00861	0.0445787	0.421705	ENSMUSG00000041959
Gpr132	45.0631	0.986479	1.03996	0.948578	0.342835	0.823595	ENSMUSG00000021298
Amz1	494.135	0.985085	0.677812	1.45333	0.146132	0.6949	ENSMUSG00000050022
Psmb3	3746.94	0.984631	0.430175	2.28891	0.0220847	0.286738	ENSMUSG00000069744
Gm5526	10.2043	0.983447	1.32872	0.740144	0.459212	0.871354	ENSMUSG00000084817
Itga5	6212.31	0.983119	0.484522	2.02905	0.0424535	0.413947	ENSMUSG00000000555
Gm10291	7.29303	0.982104	1.55646	0.630986	0.52805	0.890084	ENSMUSG00000070443
Egf	16.1367	0.980861	1.4592	0.672189	0.501463	0.879519	ENSMUSG00000028017
Sema6c	27.8922	0.980092	1.03309	0.9487	0.342773	0.823595	ENSMUSG00000038777
3110082I17Rik	932.075	0.978918	0.418113	2.34128	0.0192179	0.269414	ENSMUSG00000053553
Stk40	1564.04	0.978843	0.507319	1.92944	0.0536761	0.463253	ENSMUSG00000042608
Itgav	2967.75	0.977184	0.634762	1.53945	0.123694	0.658135	ENSMUSG00000027087
Klf16	243.959	0.977163	0.501495	1.9485	0.051355	0.450901	ENSMUSG00000035397
Nphp3	99.4301	0.976873	0.694826	1.40592	0.159747	0.709149	ENSMUSG00000032558
Nefh	7.40362	0.976284	1.91237	0.510509	0.609695	0.912138	ENSMUSG00000020396
Gata1	5.21158	0.976221	2.79785	0.348919	0.72715	0.939309	ENSMUSG00000031162
Gm49327	28.4489	0.976105	0.905717	1.07771	0.281161	0.801492	ENSMUSG00000113536
Prr14l	399.8	0.976041	0.729571	1.33783	0.180952	0.732943	ENSMUSG00000054280
Rgmb	1062.91	0.97553	0.628917	1.55113	0.120872	0.655653	ENSMUSG00000048027
Ptp4a3	1482.38	0.975308	0.481323	2.02631	0.0427335	0.413947	ENSMUSG00000059895
Raly	804.211	0.975019	0.634904	1.53569	0.124613	0.659925	ENSMUSG00000027593
Gm12070	114.792	0.97497	0.716299	1.36112	0.173475	0.730424	ENSMUSG00000069939
Cck	9.32931	0.974868	1.61464	0.603769	0.545997	0.898631	ENSMUSG00000032532
F7	312.358	0.974674	1.48941	0.654401	0.512853	0.884465	ENSMUSG00000031443
Rnft2	28.6467	0.974205	0.994937	0.979162	0.3275	0.820355	ENSMUSG00000032850
Fxyd5	20372.7	0.973113	0.408948	2.37955	0.0173337	0.25513	ENSMUSG00000009687
Ralgapa2	1089.11	0.972257	0.528196	1.84071	0.0656636	0.507109	ENSMUSG00000037110
Nhp2	2013.34	0.972137	0.50634	1.91993	0.0548668	0.466263	ENSMUSG00000001056
Ccdc92	35.3574	0.971009	1.15598	0.839987	0.400916	0.847652	ENSMUSG00000037979
Cnn2	2585.63	0.970808	0.40268	2.41087	0.0159146	0.243687	ENSMUSG00000004665
Mettl26	334.068	0.970432	0.527738	1.83885	0.0659369	0.508333	ENSMUSG00000025731
Map3k11	6856.37	0.9686	0.498138	1.94444	0.0518423	0.453612	ENSMUSG00000004054
Slc35e4	4362.81	0.967894	0.419965	2.3047	0.0211833	0.282818	ENSMUSG00000048807
Il10ra	3028.81	0.967561	0.657254	1.47213	0.140987	0.684888	ENSMUSG00000032089
Rffl	190.988	0.967432	0.590674	1.63784	0.101454	0.610425	ENSMUSG00000020696
Afdn	621.421	0.967387	0.484328	1.99738	0.045784	0.426535	ENSMUSG00000068036
Lgals4	11.6751	0.967065	1.15382	0.83814	0.401952	0.848006	ENSMUSG00000053964
Gm20521	12.6633	0.967004	1.11769	0.865179	0.386941	0.842778	ENSMUSG00000092232
Cd109	700.958	0.966711	0.560769	1.7239	0.0847255	0.567493	ENSMUSG00000046186
Lrrc20	498.858	0.966498	0.501331	1.92786	0.053872	0.464039	ENSMUSG00000037151
Mrm2	263.459	0.966382	0.44862	2.15412	0.0312307	0.349051	ENSMUSG00000029557
Tbc1d2	2000.85	0.965905	0.423348	2.28158	0.0225139	0.291365	ENSMUSG00000039813
Gm20482	12.5696	0.965406	1.71902	0.561604	0.574386	0.906392	ENSMUSG00000092490
Gna11	491.512	0.964394	0.525739	1.83436	0.0666009	0.510453	ENSMUSG00000034781
Gapdh-ps15	8.76445	0.96179	1.7286	0.556398	0.577939	0.906834	ENSMUSG00000096438
Gm44505	304.831	0.961062	0.957236	1.004	0.31538	0.814111	ENSMUSG00000118491
Trmt61a	451.391	0.96022	0.523055	1.83579	0.0663887	0.510042	ENSMUSG00000060950
Ripk2	437.882	0.959926	0.474449	2.02324	0.043048	0.415807	ENSMUSG00000041135
Nme1	2642.44	0.959761	0.560586	1.71207	0.0868846	0.575249	ENSMUSG00000037601
Phlda3	3477.61	0.959391	0.398388	2.40818	0.0160323	0.244716	ENSMUSG00000041801
Slamf6	13.9651	0.959149	1.18018	0.812714	0.416382	0.853101	ENSMUSG00000015314
Galnt2	7018.38	0.958834	0.490517	1.95474	0.0506136	0.447505	ENSMUSG00000089704
Gm10277	10.4068	0.957309	1.48028	0.646707	0.517822	0.886014	ENSMUSG00000069804
Bach2	60.71	0.957147	1.0019	0.955331	0.33941	0.821876	ENSMUSG00000040270
Notch2	3667.35	0.956797	0.690776	1.38511	0.16602	0.717896	ENSMUSG00000027878
Plscr1	1231.48	0.955261	0.407477	2.34433	0.0190612	0.268941	ENSMUSG00000032369
Kctd17	414.652	0.95266	0.512469	1.85896	0.0630325	0.496306	ENSMUSG00000033287
Sfxn3	3060.53	0.952644	0.42265	2.25398	0.0241976	0.304955	ENSMUSG00000025212
Slc66a1	2464.64	0.952119	0.424228	2.24436	0.0248093	0.308457	ENSMUSG00000028744
Rnaseh2c	815.977	0.951953	0.486802	1.95552	0.0505213	0.447277	ENSMUSG00000024925
Pard6g	19.4977	0.950952	0.993848	0.956839	0.338649	0.821646	ENSMUSG00000056214
Rbm38	106.285	0.950083	0.760683	1.24899	0.21167	0.755764	ENSMUSG00000027510
Gpr141	21.6636	0.94989	1.36841	0.694158	0.487583	0.878467	ENSMUSG00000053101
C030006K11Rik	474.986	0.949807	0.529863	1.79255	0.0730448	0.534897	ENSMUSG00000116138
Ggct	105.08	0.949236	0.989817	0.959001	0.337558	0.821646	ENSMUSG00000002797
Hmox1	51126.4	0.948108	0.689233	1.3756	0.168946	0.722244	ENSMUSG00000005413
Xkr8	426.051	0.947826	0.445561	2.12727	0.033398	0.363602	ENSMUSG00000037752
Def8	2049.76	0.947763	0.457684	2.07078	0.0383793	0.393292	ENSMUSG00000001482
Tmem141	1221.33	0.946497	0.437661	2.16263	0.0305699	0.347269	ENSMUSG00000026939
Trpm2	692.867	0.945904	0.615124	1.53774	0.124111	0.658771	ENSMUSG00000009292
Kctd12	1678.52	0.945892	0.580399	1.62973	0.103159	0.61432	ENSMUSG00000098557
Snhg4	30.4389	0.945441	0.866942	1.09055	0.275472	0.80046	ENSMUSG00000117694
Ccdc74a	5.27845	0.944558	1.76706	0.534536	0.59297	0.908266	ENSMUSG00000041617
Gpd2	1125.48	0.944453	0.407759	2.31621	0.020547	0.278568	ENSMUSG00000026827
Tirap	759.077	0.943916	0.48891	1.93065	0.053526	0.462859	ENSMUSG00000032041
Rps6ka3	371.838	0.943771	0.467671	2.01802	0.0435888	0.417631	ENSMUSG00000031309
Prkag1	2069.7	0.943488	0.430013	2.19409	0.0282289	0.330947	ENSMUSG00000067713
Borcs5	465.734	0.943427	0.461592	2.04385	0.040968	0.406347	ENSMUSG00000042992
Myoz1	82.8576	0.942469	0.578083	1.63033	0.103031	0.614073	ENSMUSG00000068697
Tnnt1	33.1898	0.940781	0.778037	1.20917	0.226596	0.769879	ENSMUSG00000064179
Bcor	387.015	0.940566	0.57069	1.64812	0.0993276	0.60612	ENSMUSG00000040363
Ubl4a	1004.37	0.940546	0.473314	1.98715	0.0469057	0.432933	ENSMUSG00000015290
Ptger1	32.5384	0.938186	1.15501	0.812276	0.416634	0.853101	ENSMUSG00000019464
Ccl24	17.2163	0.937783	1.03471	0.90632	0.364766	0.832151	ENSMUSG00000004814
Dapk1	2269.93	0.936807	0.559435	1.67456	0.0940208	0.592804	ENSMUSG00000021559
Hdac7	291.626	0.936583	0.624949	1.49866	0.133963	0.674689	ENSMUSG00000022475
Mink1	478.625	0.936562	0.526825	1.77775	0.0754453	0.540562	ENSMUSG00000020827
Doc2g	8.78589	0.935216	1.42802	0.654905	0.512529	0.884219	ENSMUSG00000024871
Pde6a	5.12347	0.934852	1.96324	0.476179	0.633947	0.917356	ENSMUSG00000024575
Ncs1	421.943	0.933469	0.452108	2.0647	0.0389513	0.395192	ENSMUSG00000062661
Ficd	502.094	0.932975	0.475259	1.96309	0.0496362	0.443059	ENSMUSG00000053334
Arhgap4	2071.13	0.932315	0.558076	1.67059	0.0948033	0.595196	ENSMUSG00000031389
Skida1	7.94003	0.932257	1.64389	0.567105	0.570643	0.905916	ENSMUSG00000054074
Chac1	20.0171	0.931953	1.19872	0.777454	0.436891	0.859275	ENSMUSG00000027313
Atg101	2314.02	0.931621	0.422927	2.20279	0.0276093	0.327054	ENSMUSG00000037204
Hsd3b7	4106.75	0.931554	0.431725	2.15775	0.0309472	0.349051	ENSMUSG00000042289
Lrfn1	44.3354	0.930921	0.918535	1.01348	0.310829	0.812274	ENSMUSG00000030600
Atp10a	292.567	0.930735	0.759516	1.22543	0.220412	0.761784	ENSMUSG00000025324
Sfn	51.2259	0.929618	0.730425	1.27271	0.203121	0.750256	ENSMUSG00000047281
Fam83c	19.7738	0.929133	1.57666	0.589306	0.555656	0.900346	ENSMUSG00000074647
F3	13.8194	0.928455	1.26726	0.73265	0.463772	0.872152	ENSMUSG00000028128
Gm6560	7.46476	0.928128	1.44271	0.643324	0.520014	0.886912	ENSMUSG00000104913
Ldha	75926.9	0.92805	0.419278	2.21345	0.0268668	0.322863	ENSMUSG00000063229
Wdr54	59.3461	0.926065	0.770246	1.2023	0.229248	0.772304	ENSMUSG00000030032
Gm4617	12.4546	0.926051	1.14579	0.808224	0.418962	0.853791	ENSMUSG00000096544
Rps29	1531.7	0.925381	0.56294	1.64384	0.10021	0.607793	ENSMUSG00000034892
Ripk3	1805.45	0.924906	0.401553	2.30332	0.0212607	0.282818	ENSMUSG00000022221
Tep1	2984.35	0.924649	0.466315	1.98288	0.0473805	0.433963	ENSMUSG00000006281
Malsu1	432.473	0.923899	0.509805	1.81226	0.0699461	0.523159	ENSMUSG00000029815
Cacna2d4	19.9802	0.923675	0.985424	0.937338	0.348585	0.824922	ENSMUSG00000041460
Prdm16	119.703	0.923031	0.570634	1.61755	0.105759	0.620001	ENSMUSG00000039410
Gtf2h3	694.115	0.922887	0.414416	2.22696	0.0259499	0.316161	ENSMUSG00000029387
Grhpr	651.083	0.921697	0.524748	1.75646	0.0790106	0.550641	ENSMUSG00000035637
Mars2	280.854	0.921512	0.438822	2.09997	0.0357318	0.377814	ENSMUSG00000046994
Trim46	12.9165	0.9208	1.31589	0.699754	0.484081	0.877312	ENSMUSG00000042766
Il27	21.9469	0.920497	1.10886	0.830131	0.406464	0.85009	ENSMUSG00000044701
Zc3h12a	185.821	0.920205	0.527382	1.74485	0.0810104	0.555406	ENSMUSG00000042677
Tnfrsf1b	11287.7	0.918908	0.497797	1.84595	0.0648996	0.504293	ENSMUSG00000028599
Emp3	9966.28	0.917783	0.466929	1.96557	0.0493479	0.441495	ENSMUSG00000040212
Nadk	8598.1	0.917484	0.389402	2.35613	0.0184663	0.264143	ENSMUSG00000029063
Procr	526.31	0.916636	0.742794	1.23404	0.217189	0.759628	ENSMUSG00000027611
Sntb2	1430.56	0.916565	0.377296	2.4293	0.015128	0.237667	ENSMUSG00000041308
Gapdhrt2	15.9764	0.915969	1.23203	0.743463	0.457201	0.870457	ENSMUSG00000110469
Tbxas1	8065.89	0.915767	0.407794	2.24566	0.0247256	0.307704	ENSMUSG00000029925
Zfp341	11.9888	0.915198	1.15049	0.795483	0.426332	0.856231	ENSMUSG00000059842
Maff	82.2344	0.914891	0.681744	1.34199	0.179601	0.732943	ENSMUSG00000042622
Gm49909	6103.07	0.914677	0.450513	2.0303	0.042326	0.413947	ENSMUSG00000117098
Gvin-ps5	7.83915	0.91437	2.03164	0.450066	0.652663	0.921332	ENSMUSG00000095457
Rtel1	570.192	0.914252	0.530388	1.72374	0.0847546	0.567493	ENSMUSG00000038685
Lrrc28	313.972	0.912585	0.479871	1.90173	0.0572063	0.475774	ENSMUSG00000030556
Txnrd3	283.11	0.912566	0.428502	2.12966	0.0331993	0.362276	ENSMUSG00000000811
Eif1ax	1366.9	0.912564	0.418036	2.18298	0.0290375	0.337653	ENSMUSG00000067194
BC064078	26.5353	0.912441	1.04328	0.874587	0.381798	0.841466	ENSMUSG00000087150
St3gal1	398.535	0.912262	0.429548	2.12377	0.0336894	0.364814	ENSMUSG00000013846
Rabepk	528.53	0.911589	0.462121	1.97262	0.0485389	0.439762	ENSMUSG00000070953
Sun1	2170.07	0.911184	0.421165	2.16348	0.0305041	0.346817	ENSMUSG00000036817
Zyx	9574.03	0.911133	0.534579	1.70439	0.0883074	0.578744	ENSMUSG00000029860
Rpl18	4005.25	0.911021	0.467343	1.94936	0.0512519	0.45082	ENSMUSG00000059070
Strip2	12.0907	0.910661	1.11428	0.817262	0.413779	0.853101	ENSMUSG00000039629
Wdfy1	218.11	0.909575	0.450493	2.01907	0.0434803	0.417631	ENSMUSG00000073643
Ckap4	5428.43	0.907899	0.462582	1.96268	0.0496836	0.443076	ENSMUSG00000046841
Vipr2	5.21582	0.907064	2.25573	0.402116	0.687598	0.929294	ENSMUSG00000011171
Polr3d	558.301	0.905875	0.453927	1.99564	0.0459731	0.426994	ENSMUSG00000000776
Arhgef3	1540.57	0.903712	0.455645	1.98337	0.0473263	0.433803	ENSMUSG00000021895
Wdr90	242.076	0.903669	0.666066	1.35673	0.174868	0.730783	ENSMUSG00000073434
Plcg2	7669.63	0.902902	0.52472	1.72073	0.0852996	0.569135	ENSMUSG00000034330
Gm6063	7.34226	0.902871	1.62008	0.557299	0.577323	0.906834	ENSMUSG00000108772
Arhgap33	66.3755	0.902749	1.13011	0.798816	0.424397	0.855007	ENSMUSG00000036882
Nol12	769.712	0.902748	0.5278	1.7104	0.0871922	0.575249	ENSMUSG00000033099
Arhgef18	142.846	0.901411	0.908901	0.991758	0.321315	0.816357	ENSMUSG00000004568
3110053B16Rik	32.497	0.90116	0.856631	1.05198	0.292808	0.803992	ENSMUSG00000085642
Flna	45995.3	0.901034	0.439222	2.05143	0.0402249	0.402351	ENSMUSG00000031328
Mapkapk2	15480.3	0.900853	0.440355	2.04575	0.0407815	0.405405	ENSMUSG00000016528
Endog	378.811	0.900437	0.443898	2.02848	0.0425116	0.413947	ENSMUSG00000015337
Pde4b	180.901	0.900091	0.718962	1.25193	0.210595	0.754054	ENSMUSG00000028525
Rhobtb3	9.60147	0.899352	1.90333	0.472514	0.63656	0.918121	ENSMUSG00000021589
Rps4l	300.127	0.89917	0.464184	1.9371	0.0527334	0.458091	ENSMUSG00000063171
Erhrt-ps	22.0384	0.898792	1.05783	0.849653	0.395518	0.845309	ENSMUSG00000063412
Ryr1	49.1446	0.898534	0.790752	1.1363	0.25583	0.7902	ENSMUSG00000030592
Sox13	6.91866	0.898297	1.55673	0.577041	0.563912	0.903034	ENSMUSG00000070643
1810055G02Rik	654.313	0.897324	0.445631	2.0136	0.0440513	0.418894	ENSMUSG00000035372
St3gal4	1091.03	0.896522	0.514605	1.74216	0.0814811	0.55543	ENSMUSG00000032038
Hip1	8843.98	0.895066	0.388568	2.3035	0.0212507	0.282818	ENSMUSG00000039959
Btbd19	248.778	0.893934	0.46546	1.92054	0.0547898	0.466263	ENSMUSG00000073771
Eeig1	2440.57	0.893028	0.550449	1.62236	0.104726	0.619177	ENSMUSG00000039157
Rnh1	30035.8	0.892531	0.42448	2.10264	0.0354969	0.37713	ENSMUSG00000038650
Eps8l1	72.3806	0.892308	0.621355	1.43607	0.150983	0.699113	ENSMUSG00000006154
Polr2f	935.123	0.891817	0.495197	1.80093	0.0717134	0.531591	ENSMUSG00000033020
Olfml2b	56.5096	0.891409	0.841116	1.05979	0.289238	0.803903	ENSMUSG00000038463
Vars1	4773	0.890902	0.534808	1.66584	0.0957458	0.598328	ENSMUSG00000007029
H3c13	13.121	0.890182	1.16882	0.761605	0.446296	0.86443	ENSMUSG00000074403
Klhl35	38.1343	0.889641	0.812629	1.09477	0.273618	0.798387	ENSMUSG00000035298
B3gnt7	93.261	0.889616	0.814713	1.09194	0.274861	0.799557	ENSMUSG00000079445
Syt12	7.59407	0.889553	1.73841	0.511705	0.608857	0.911708	ENSMUSG00000049303
Banf1	2204.4	0.889184	0.426449	2.08509	0.0370615	0.38634	ENSMUSG00000024844
Dact3	49.1938	0.888342	0.745121	1.19221	0.233178	0.774011	ENSMUSG00000078794
Gm7730	12.8508	0.88778	1.11955	0.792982	0.427788	0.856672	ENSMUSG00000110545
Calcb	12.0264	0.886744	1.30817	0.677852	0.497865	0.878934	ENSMUSG00000030666
Urah	5.4328	0.886721	1.94356	0.456235	0.648221	0.920137	ENSMUSG00000025481
Vim	54301.8	0.88644	0.461509	1.92074	0.0547641	0.466263	ENSMUSG00000026728
Rps18	2714.33	0.885743	0.492975	1.79673	0.0723783	0.533249	ENSMUSG00000008668
Cd14	27490.1	0.883842	0.580902	1.5215	0.128134	0.665989	ENSMUSG00000051439
Fgfrl1	138.663	0.882755	0.679841	1.29847	0.194125	0.743154	ENSMUSG00000008090
Gm10293	18.836	0.881624	1.16301	0.758053	0.448419	0.865924	ENSMUSG00000070490
Tspan4	6149.34	0.88139	0.382606	2.30365	0.0212424	0.282818	ENSMUSG00000025511
Nav1	2623.96	0.880591	0.648488	1.35792	0.174491	0.730442	ENSMUSG00000009418
Ccdc167	138.09	0.878961	0.490253	1.79287	0.0729935	0.534816	ENSMUSG00000024018
Cdyl2	397.791	0.877834	0.467566	1.87746	0.0604557	0.488588	ENSMUSG00000031758
Gpat3	156.237	0.877569	0.480355	1.82692	0.0677123	0.515128	ENSMUSG00000029314
Dusp3	3360.05	0.87755	0.407309	2.15451	0.0312004	0.349051	ENSMUSG00000003518
S100a6	6980.87	0.876058	0.556606	1.57393	0.115504	0.642061	ENSMUSG00000001025
Bcdin3d	152.082	0.875716	0.497889	1.75886	0.0786019	0.550131	ENSMUSG00000037525
Nenf	1104.59	0.875462	0.468845	1.86728	0.061863	0.492612	ENSMUSG00000037499
Alkbh2	125.467	0.873434	0.55076	1.58587	0.112769	0.63455	ENSMUSG00000044339
Itfg2	304.552	0.873187	0.531799	1.64195	0.100601	0.608873	ENSMUSG00000001518
Opn3	157.43	0.872093	0.482781	1.80639	0.0708567	0.526709	ENSMUSG00000026525
Gm1070	10.4217	0.871499	1.24811	0.698252	0.48502	0.877897	ENSMUSG00000073018
Endod1	2691.12	0.871089	0.48469	1.79721	0.0723028	0.533168	ENSMUSG00000037419
Ube2s	2844.19	0.870708	0.444111	1.96057	0.0499297	0.444485	ENSMUSG00000060860
Bbln	1187.78	0.870165	0.599324	1.45191	0.146526	0.69534	ENSMUSG00000039195
Asb1	214.426	0.869671	0.567078	1.5336	0.125128	0.659925	ENSMUSG00000026311
Sh2d6	22.2568	0.869266	0.900488	0.965328	0.33438	0.820613	ENSMUSG00000052631
Etv6	1336.61	0.869049	0.573108	1.51638	0.129424	0.667294	ENSMUSG00000030199
Cdc34	4272.01	0.868829	0.431295	2.01446	0.0439609	0.418894	ENSMUSG00000020307
Ddx51	909.78	0.867973	0.486592	1.78378	0.0744598	0.537515	ENSMUSG00000029504
Emc8	2295.56	0.867817	0.478103	1.81512	0.0695049	0.522123	ENSMUSG00000031819
Fmc1	108.959	0.867791	0.55557	1.56198	0.118292	0.650482	ENSMUSG00000019689
Tgfb1i1	20.7059	0.867782	4.62597	0.187589	0.851199	0.970384	ENSMUSG00000030782
Lrrc8c	1130.46	0.867692	0.63908	1.35772	0.174553	0.730471	ENSMUSG00000054720
Ndufa11	1313.35	0.867479	0.495956	1.74911	0.0802725	0.553659	ENSMUSG00000002379
Scn1b	413.764	0.867215	0.591169	1.46695	0.14239	0.688502	ENSMUSG00000019194
Nans	2285.8	0.866882	0.440995	1.96574	0.0493286	0.441495	ENSMUSG00000028334
Sod2	2637.34	0.866759	0.47343	1.83081	0.0671291	0.511883	ENSMUSG00000006818
Atg7	5333.92	0.866311	0.397995	2.17668	0.0295041	0.341062	ENSMUSG00000030314
Map3k6	334.428	0.865654	0.505407	1.71278	0.0867521	0.575249	ENSMUSG00000028862
Rcsd1	2316.42	0.865527	0.476681	1.81574	0.069411	0.522123	ENSMUSG00000040723
Car7	58.6359	0.865345	0.749438	1.15466	0.248231	0.785663	ENSMUSG00000031883
Nudt1	190.172	0.86439	0.502947	1.71865	0.0856778	0.570799	ENSMUSG00000036639
Rapgefl1	9.28587	0.864224	1.369	0.631279	0.527858	0.890084	ENSMUSG00000038020
Pgk1-rs7	2627.37	0.86386	0.451005	1.91541	0.0554401	0.468737	ENSMUSG00000066632
Zcchc24	2280.88	0.863475	0.517712	1.66787	0.0953418	0.596886	ENSMUSG00000055538
Ccdc166	170.917	0.863375	0.529012	1.63205	0.102669	0.61329	ENSMUSG00000098176
Ikbke	4609.63	0.861859	0.425076	2.02754	0.0426072	0.413947	ENSMUSG00000042349
Ube2g2	3942.64	0.861545	0.402459	2.1407	0.032298	0.355653	ENSMUSG00000009293
Sox9	21.2856	0.861188	1.73902	0.495215	0.620448	0.914638	ENSMUSG00000000567
Aldh2	34148.1	0.860188	0.419435	2.05082	0.040284	0.402369	ENSMUSG00000029455
Nudt8	271.385	0.86008	0.567429	1.51575	0.129583	0.667294	ENSMUSG00000110949
Klra2	48.3583	0.858635	0.992114	0.86546	0.386786	0.842778	ENSMUSG00000030187
Iqck	53.4691	0.858344	0.836276	1.02639	0.304709	0.809768	ENSMUSG00000073856
Cemip2	1390.5	0.858094	0.5403	1.58818	0.112246	0.633272	ENSMUSG00000024754
Myd88	4608.51	0.858004	0.38029	2.25619	0.024059	0.304252	ENSMUSG00000032508
Trpv4	308.145	0.857761	0.552202	1.55335	0.120341	0.654349	ENSMUSG00000014158
Nkain1	28.5906	0.857083	0.828027	1.03509	0.300627	0.808954	ENSMUSG00000078532
Gm12240	13.3473	0.856629	1.1848	0.723014	0.469671	0.873765	ENSMUSG00000084169
Otud1	982.921	0.85633	0.507814	1.68631	0.0917366	0.587139	ENSMUSG00000043415
Gm11578	6.19386	0.855487	1.77627	0.481621	0.630075	0.916284	ENSMUSG00000082160
Git1	2900.1	0.855149	0.45408	1.88326	0.0596657	0.487002	ENSMUSG00000011877
Rpl19-ps11	5.27142	0.85513	1.97744	0.432442	0.66542	0.924474	ENSMUSG00000081094
Afmid	135.879	0.855121	0.522555	1.63643	0.101751	0.611101	ENSMUSG00000017718
Traf1	223.168	0.855118	0.960713	0.890087	0.373419	0.83725	ENSMUSG00000026875
Rcan1	2052.19	0.854088	0.381966	2.23604	0.0253495	0.311674	ENSMUSG00000022951
Nop2	2201.59	0.853918	0.387005	2.20648	0.0273505	0.325439	ENSMUSG00000038279
Cd9	25575.6	0.852141	0.55937	1.52339	0.12766	0.665073	ENSMUSG00000030342
Zfp335	1080.39	0.851681	0.578859	1.47131	0.141208	0.685323	ENSMUSG00000039834
Zfp668	476.285	0.85127	0.493726	1.72417	0.0846765	0.567493	ENSMUSG00000049728
Sec31b	19.9432	0.851099	0.98647	0.862772	0.388263	0.842778	ENSMUSG00000051984
Frs3	28.2881	0.85093	0.890806	0.955236	0.339458	0.821876	ENSMUSG00000023266
Bcr	56.7993	0.850858	0.74035	1.14927	0.250447	0.785994	ENSMUSG00000009681
Mtln	447.901	0.850653	0.512595	1.6595	0.0970144	0.600026	ENSMUSG00000051319
Sapcd2	181.034	0.849694	0.881839	0.963547	0.335273	0.820613	ENSMUSG00000026955
Camk2a	20.8768	0.849545	0.930922	0.912584	0.361461	0.831408	ENSMUSG00000024617
Mef2a	5972.17	0.849173	0.560766	1.51431	0.129948	0.668395	ENSMUSG00000030557
Msh5	120.179	0.84844	0.56824	1.4931	0.135411	0.676786	ENSMUSG00000007035
Slc22a17	20.8561	0.848399	0.944818	0.89795	0.369212	0.835005	ENSMUSG00000022199
Tmem181c-ps	7.45092	0.847876	1.66128	0.510374	0.609789	0.912138	ENSMUSG00000093880
Hexim2	70.4982	0.847843	0.588941	1.43961	0.149979	0.697809	ENSMUSG00000043372
Ldlrad3	150.427	0.846817	0.709046	1.1943	0.232359	0.773136	ENSMUSG00000048058
Rdh9	12.5235	0.846701	1.24455	0.680328	0.496297	0.878934	ENSMUSG00000056148
Spp1	492634	0.846067	0.964599	0.877118	0.380422	0.840464	ENSMUSG00000029304
Lrrc25	866.818	0.845987	0.422314	2.00322	0.0451536	0.424425	ENSMUSG00000049988
Plekhg1	191.759	0.845947	0.4976	1.70005	0.0891212	0.5804	ENSMUSG00000040624
Col8a1	20.9069	0.845826	1.77461	0.476626	0.633628	0.917356	ENSMUSG00000068196
Aoc2	17.413	0.845623	1.15269	0.733606	0.463189	0.872152	ENSMUSG00000078651
Nfkbiz	161.293	0.844067	0.928887	0.908687	0.363515	0.831408	ENSMUSG00000035356
Samd4b	2690.31	0.84258	0.545759	1.54387	0.122621	0.655967	ENSMUSG00000109336
Tln1	40220.2	0.842081	0.459608	1.83217	0.0669259	0.511508	ENSMUSG00000028465
Lamb2	219.671	0.841125	0.608948	1.38128	0.167194	0.719725	ENSMUSG00000052911
Lrp10	9543.27	0.840687	0.508541	1.65314	0.0983034	0.60314	ENSMUSG00000022175
Abca2	1477.3	0.840661	0.631782	1.33062	0.183315	0.734442	ENSMUSG00000026944
Nr4a2	57.662	0.840535	0.896488	0.937586	0.348457	0.824922	ENSMUSG00000026826
Cav1	23.7679	0.840117	1.12658	0.745722	0.455835	0.870225	ENSMUSG00000007655
Gm15280	281.7	0.840114	0.864837	0.971413	0.331343	0.820613	ENSMUSG00000086580
Layn	327.707	0.840089	0.820351	1.02406	0.305807	0.809768	ENSMUSG00000060594
Gm9816	5.20496	0.839924	1.71003	0.491174	0.623303	0.91497	ENSMUSG00000085783
Homer3	1703.51	0.839437	0.391568	2.14379	0.0320501	0.353215	ENSMUSG00000003573
Pus7l	125.619	0.839206	0.507088	1.65495	0.0979343	0.60314	ENSMUSG00000033356
Commd9	1376.46	0.839053	0.377469	2.22284	0.0262267	0.317757	ENSMUSG00000027163
Pxmp2	117.778	0.838595	0.585719	1.43174	0.152219	0.700693	ENSMUSG00000029499
Gm7666	362.573	0.838246	0.592346	1.41513	0.157031	0.704625	ENSMUSG00000067547
Ndufb2	607.256	0.837689	0.506294	1.65455	0.0980161	0.60314	ENSMUSG00000002416
Rpl34	1372.42	0.836378	0.455117	1.83772	0.0661037	0.509029	ENSMUSG00000062006
C8g	72.8422	0.836093	0.756323	1.10547	0.268955	0.795654	ENSMUSG00000015083
Mcm2	2831.29	0.835956	0.589603	1.41783	0.156241	0.704433	ENSMUSG00000002870
Vsir	10149.1	0.835791	0.417651	2.00117	0.0453743	0.424697	ENSMUSG00000020101
Eef2kmt	797.261	0.835561	0.434338	1.92376	0.0543851	0.465442	ENSMUSG00000022544
Rinl	2306.35	0.833687	0.380196	2.19278	0.0283229	0.330987	ENSMUSG00000051735
Adgrg6	476.888	0.833088	0.534642	1.55822	0.119182	0.652152	ENSMUSG00000039116
Aldh3b1	5817.15	0.832943	0.393439	2.11708	0.0342529	0.368927	ENSMUSG00000024885
Azin2	324.178	0.83255	0.508081	1.63862	0.101293	0.610283	ENSMUSG00000028789
Ankrd44	1083.56	0.832073	0.790308	1.05285	0.292411	0.803992	ENSMUSG00000052331
Adprh	4029.36	0.83068	0.431125	1.92677	0.0540079	0.464607	ENSMUSG00000002844
Mogs	3135.36	0.828936	0.442625	1.87277	0.0610999	0.490844	ENSMUSG00000030036
Akna	2267.51	0.828144	0.618256	1.33948	0.180413	0.732943	ENSMUSG00000039158
Rara	738.333	0.827404	0.501904	1.64853	0.0992443	0.60612	ENSMUSG00000037992
B4galt5	3112.93	0.827247	0.456819	1.81089	0.0701584	0.524452	ENSMUSG00000017929
Dbndd2	541.981	0.826932	0.433394	1.90804	0.0563863	0.473011	ENSMUSG00000017734
Csrnp1	111.938	0.826061	0.814428	1.01428	0.310448	0.811917	ENSMUSG00000032515
Slc44a2	3859.64	0.825927	0.430916	1.91668	0.0552785	0.468264	ENSMUSG00000057193
Rilpl1	743.271	0.825823	0.490483	1.68369	0.0922407	0.589126	ENSMUSG00000029392
1700030J22Rik	38.9782	0.825352	0.705862	1.16928	0.24229	0.781051	ENSMUSG00000031847
Polr1e	315.164	0.824668	0.495768	1.66341	0.0962296	0.599227	ENSMUSG00000028318
Naa38	505.324	0.824454	0.528888	1.55884	0.119033	0.652152	ENSMUSG00000059278
Pira12	1757.9	0.824284	0.44129	1.86789	0.0617768	0.492547	ENSMUSG00000074417
Ss18l2	271.857	0.823936	0.672025	1.22605	0.22018	0.761784	ENSMUSG00000032526
Ankle1	195.945	0.823717	0.796263	1.03448	0.300912	0.808954	ENSMUSG00000046295
Tubg1	1632.53	0.823604	0.440915	1.86794	0.06177	0.492547	ENSMUSG00000035198
Zfp334	33.4627	0.823521	0.84531	0.974223	0.329946	0.820613	ENSMUSG00000017667
Sertad1	1601.11	0.823454	0.446643	1.84365	0.0652338	0.505611	ENSMUSG00000008384
Pdlim5	3202.67	0.822792	0.542253	1.51736	0.129176	0.667294	ENSMUSG00000028273
Fbxl22	11.7782	0.82256	1.19147	0.690374	0.489959	0.878467	ENSMUSG00000050503
Lipc	20.9281	0.822204	0.959437	0.856964	0.391465	0.843336	ENSMUSG00000032207
Tmcc3	984.816	0.822145	0.413247	1.98948	0.0466487	0.43086	ENSMUSG00000020023
Chd7	458.446	0.821811	0.536847	1.53081	0.125816	0.66174	ENSMUSG00000041235
Tnfrsf1a	8191.47	0.821359	0.423456	1.93966	0.0524216	0.456876	ENSMUSG00000030341
Ppp1r14b	3177.66	0.819543	0.432003	1.89708	0.0578174	0.477003	ENSMUSG00000056612
Smpdl3a	15766.5	0.818959	0.459205	1.78343	0.0745167	0.537515	ENSMUSG00000019872
Tom1l1	142.821	0.818537	0.678979	1.20554	0.227995	0.772304	ENSMUSG00000020541
Gpatch4	519.911	0.818404	0.429141	1.90707	0.0565109	0.473459	ENSMUSG00000028069
Cd300ld	16570.2	0.818252	0.441628	1.85281	0.06391	0.499991	ENSMUSG00000034641
Mrpl23	387.158	0.817996	0.503517	1.62456	0.104255	0.61777	ENSMUSG00000037772
Cmip	6079.73	0.817486	0.574406	1.42318	0.154683	0.702997	ENSMUSG00000034390
Gm3222	17.5179	0.817232	1.14013	0.716787	0.473506	0.874443	ENSMUSG00000079311
Mcm5	4244.29	0.816447	0.566716	1.44066	0.14968	0.697809	ENSMUSG00000005410
Emilin1	6859.55	0.815038	0.519021	1.57034	0.116337	0.643726	ENSMUSG00000029163
Mef2d	2756.35	0.815034	0.530157	1.53734	0.124209	0.659027	ENSMUSG00000001419
Efcab9	7.12176	0.814878	1.58109	0.51539	0.606281	0.910744	ENSMUSG00000044056
Msr1	8958.01	0.814278	0.467257	1.74268	0.0813901	0.55543	ENSMUSG00000025044
Pwwp3a	1093.64	0.81357	0.512359	1.58789	0.112311	0.633272	ENSMUSG00000020156
Afg3l2	4201.6	0.813565	0.401797	2.02482	0.042886	0.414845	ENSMUSG00000024527
Serf1	67.9896	0.813471	0.884286	0.919918	0.357615	0.829272	ENSMUSG00000021643
Lrmda	270.064	0.813182	0.445846	1.82391	0.0681658	0.517119	ENSMUSG00000063458
Gm6741	47.5275	0.813025	0.727077	1.11821	0.263477	0.79381	ENSMUSG00000043346
Shb	202.901	0.813002	0.536759	1.51465	0.129861	0.668288	ENSMUSG00000044813
Mrpl54	1168.07	0.812604	0.504768	1.60986	0.107429	0.623511	ENSMUSG00000034932
Afp	245.727	0.812598	0.662737	1.22612	0.220152	0.761784	ENSMUSG00000054932
Smad3	278.367	0.812485	0.874254	0.929346	0.35271	0.825914	ENSMUSG00000032402
2210418O10Rik	89.5329	0.812177	1.16631	0.696367	0.486199	0.878467	ENSMUSG00000078894
Hck	3583.03	0.811819	0.493251	1.64585	0.099794	0.607587	ENSMUSG00000003283
Fam222b	1535.3	0.811804	0.503943	1.6109	0.107201	0.622729	ENSMUSG00000037750
Lsm11	337.323	0.811086	0.446817	1.81525	0.0694849	0.522123	ENSMUSG00000044847
Tmcc2	349.661	0.810935	0.702449	1.15444	0.24832	0.785663	ENSMUSG00000042066
Abhd1	30.4279	0.810707	0.932844	0.86907	0.384809	0.842283	ENSMUSG00000006638
Spry1	11.2965	0.810566	1.33342	0.607883	0.543265	0.897772	ENSMUSG00000037211
Slc35a2	1509.36	0.810471	0.446319	1.8159	0.0693855	0.522123	ENSMUSG00000031156
Spr	1138.13	0.810174	0.435679	1.85957	0.0629466	0.496149	ENSMUSG00000033735
Epha7	14.155	0.809825	1.24032	0.652915	0.513811	0.884823	ENSMUSG00000028289
Enpp6	41.7909	0.80982	0.684571	1.18296	0.236825	0.776243	ENSMUSG00000038173
Pld1	611.342	0.809512	0.429877	1.88313	0.0596834	0.487002	ENSMUSG00000027695
Czib	635.227	0.809083	0.478996	1.68912	0.0911958	0.585839	ENSMUSG00000028608
2310034G01Rik	10.0692	0.809037	1.33608	0.605529	0.544828	0.898202	ENSMUSG00000099655
Cdc6	408.099	0.808703	0.801467	1.00903	0.312961	0.813368	ENSMUSG00000017499
Gm2546	6.02434	0.808298	1.55597	0.519482	0.603425	0.910693	ENSMUSG00000098019
D2hgdh	920.213	0.808117	0.452737	1.78496	0.0742679	0.537515	ENSMUSG00000073609
Gm10359	20396.4	0.807711	0.519576	1.55456	0.120052	0.654205	ENSMUSG00000094708
Gm12671	20396.4	0.807711	0.519576	1.55456	0.120052	0.654205	ENSMUSG00000095937
Taf4	318.581	0.807074	0.656466	1.22942	0.218913	0.76147	ENSMUSG00000039117
Ubash3b	4972.77	0.806926	0.434928	1.85531	0.0635518	0.498623	ENSMUSG00000032020
Slc25a53	70.694	0.806821	0.60131	1.34177	0.179669	0.732943	ENSMUSG00000044348
Polr1f	624.553	0.806195	0.460769	1.74967	0.080175	0.553659	ENSMUSG00000020561
Tjp2	1428.71	0.806136	0.386358	2.0865	0.0369336	0.385612	ENSMUSG00000024812
Gemin4	696.472	0.806078	0.425792	1.89313	0.0583411	0.479834	ENSMUSG00000049396
Hmga1	24728.9	0.805924	0.451532	1.78487	0.0742828	0.537515	ENSMUSG00000046711
Csf2ra	13909.5	0.805308	0.448736	1.79462	0.0727149	0.5339	ENSMUSG00000059326
Gucd1	1066.27	0.805256	0.456503	1.76397	0.0777375	0.547837	ENSMUSG00000033416
Pcsk7	1877.11	0.805109	0.461736	1.74366	0.0812191	0.55543	ENSMUSG00000035382
Hgsnat	6661.12	0.805017	0.592713	1.35819	0.174403	0.730442	ENSMUSG00000037260
Pex11a	179.888	0.80478	0.538642	1.49409	0.135152	0.676319	ENSMUSG00000030545
Dohh	2904.74	0.804758	0.422023	1.9069	0.0565329	0.473459	ENSMUSG00000078440
Ffar4	6.67108	0.803134	1.80794	0.444226	0.656879	0.922805	ENSMUSG00000054200
Jade1	872.142	0.802919	0.658132	1.22	0.222467	0.765086	ENSMUSG00000025764
Rps10	2730.18	0.802167	0.525833	1.52551	0.127131	0.663938	ENSMUSG00000052146
Ncf2	12659.4	0.802097	0.36248	2.2128	0.0269111	0.323104	ENSMUSG00000026480
Mamld1	428.547	0.801881	0.592443	1.35352	0.175891	0.730952	ENSMUSG00000059401
Pxylp1	131.85	0.80159	0.633781	1.26477	0.205953	0.753404	ENSMUSG00000043587
Nphs1	43.2772	0.799964	0.768533	1.0409	0.297923	0.807421	ENSMUSG00000006649
Ezr	2227.78	0.799683	0.527987	1.51459	0.129876	0.668288	ENSMUSG00000052397
Acvr2b	67.3728	0.799267	0.722893	1.10565	0.268878	0.795654	ENSMUSG00000061393
Eif3k	2606.94	0.798735	0.445931	1.79116	0.0732676	0.535643	ENSMUSG00000053565
Armc3	69.2615	0.798524	0.721654	1.10652	0.268502	0.795654	ENSMUSG00000037683
Polr2c	1698.14	0.798267	0.387401	2.06057	0.039344	0.39658	ENSMUSG00000031783
Gss	1289.76	0.798136	0.414576	1.92518	0.0542062	0.465018	ENSMUSG00000027610
Zswim4	1853.45	0.797986	0.529833	1.50611	0.13204	0.670361	ENSMUSG00000035671
Btg3	62.4003	0.797975	0.723057	1.10361	0.269761	0.795654	ENSMUSG00000022863
Engase	952.373	0.797747	0.514465	1.55063	0.12099	0.655653	ENSMUSG00000033857
Creb3l1	640.305	0.797357	0.424567	1.87805	0.0603746	0.488588	ENSMUSG00000027230
Zfp532	155.675	0.797088	0.687663	1.15913	0.246405	0.784422	ENSMUSG00000042439
Rmc1	2201.81	0.797039	0.401683	1.98425	0.0472283	0.433803	ENSMUSG00000024410
P2ry10b	424.818	0.796965	0.705288	1.12999	0.258482	0.792647	ENSMUSG00000054293
Sugp2	443.901	0.79673	0.460119	1.73157	0.0833495	0.562396	ENSMUSG00000036054
Cad	762.865	0.796327	0.611005	1.30331	0.19247	0.740409	ENSMUSG00000013629
Nomo1	2622.08	0.796232	0.443561	1.79509	0.0726397	0.533695	ENSMUSG00000030835
Mthfsd	901.261	0.795959	0.452739	1.7581	0.0787312	0.550627	ENSMUSG00000031816
Dap	3099.2	0.795945	0.4248	1.8737	0.0609725	0.490844	ENSMUSG00000039168
Tubb6	12164.4	0.795936	0.418065	1.90386	0.0569285	0.474678	ENSMUSG00000001473
Rps26	1213.25	0.794942	0.534019	1.4886	0.136592	0.677535	ENSMUSG00000025362
Ergic1	3609.28	0.794737	0.441521	1.8	0.0718608	0.53209	ENSMUSG00000001576
Prr3	218.662	0.794509	0.622304	1.27672	0.2017	0.748723	ENSMUSG00000038500
LTO1	440.335	0.794241	0.456461	1.74	0.0818591	0.557657	ENSMUSG00000031072
St6gal1	1837.07	0.794031	0.627203	1.26599	0.205518	0.75249	ENSMUSG00000022885
Id1	346.074	0.794006	1.55645	0.51014	0.609953	0.912138	ENSMUSG00000042745
Rps14	4802.29	0.793923	0.455186	1.74417	0.0811289	0.555406	ENSMUSG00000024608
Slc25a51	1293.16	0.793882	0.45336	1.75111	0.0799274	0.553289	ENSMUSG00000045973
Mrps25	951.305	0.793654	0.490027	1.61961	0.105316	0.619796	ENSMUSG00000014551
Snrpd2	676.688	0.791988	0.517447	1.53057	0.125876	0.661796	ENSMUSG00000040824
Rpl31	1318.52	0.791167	0.490519	1.61292	0.106762	0.621387	ENSMUSG00000073702
Gnb2	7108.69	0.791029	0.446802	1.77042	0.0766569	0.545228	ENSMUSG00000029713
Pfkp	6826.14	0.790982	0.382444	2.06823	0.0386184	0.394701	ENSMUSG00000021196
Phtf2	616.065	0.790223	0.432907	1.82539	0.0679426	0.515877	ENSMUSG00000039987
Rps8	2354.09	0.79021	0.483391	1.63472	0.102107	0.611691	ENSMUSG00000047675
Gm49496	19.7144	0.789744	3.28042	0.240745	0.809753	0.963255	ENSMUSG00000116016
Socs5	408.783	0.789551	0.585818	1.34778	0.177731	0.732243	ENSMUSG00000037104
Ikbkg	1842.14	0.788586	0.509735	1.54705	0.121851	0.655967	ENSMUSG00000004221
Exosc2	587.521	0.788468	0.426892	1.847	0.0647477	0.503648	ENSMUSG00000039356
Gm15928	20.6693	0.788137	1.168	0.674776	0.499818	0.879113	ENSMUSG00000082093
Celsr2	5.41971	0.787639	2.51393	0.31331	0.754045	0.94703	ENSMUSG00000068740
Eif4ebp1	2528.17	0.787434	0.486146	1.61975	0.105287	0.619796	ENSMUSG00000031490
Cnksr3	236.842	0.787392	0.466956	1.68622	0.0917529	0.587139	ENSMUSG00000015202
Septin9	8177.33	0.787141	0.391239	2.01192	0.0442288	0.41959	ENSMUSG00000059248
Ncln	7180.01	0.786915	0.458096	1.71779	0.0858343	0.571555	ENSMUSG00000020238
Rps15	2000.54	0.785801	0.465703	1.68734	0.0915376	0.586891	ENSMUSG00000063457
Ino80c	1136.63	0.785337	0.384862	2.04057	0.0412939	0.408445	ENSMUSG00000047989
Gins2	1099.52	0.785026	0.423301	1.85453	0.0636628	0.499199	ENSMUSG00000031821
Rassf8	382.657	0.784924	0.52224	1.50299	0.132841	0.671935	ENSMUSG00000030259
Mmp11	35.1582	0.784405	0.748694	1.0477	0.294778	0.804677	ENSMUSG00000000901
Rps23	1347.83	0.78431	0.425943	1.84135	0.0655703	0.506683	ENSMUSG00000049517
Prkcz	13.9273	0.784267	1.15717	0.677746	0.497933	0.878934	ENSMUSG00000029053
Abcc10	318.174	0.784262	0.496637	1.57914	0.114303	0.638052	ENSMUSG00000032842
Pfkl	6699.38	0.78418	0.496434	1.57963	0.114193	0.638052	ENSMUSG00000020277
Cdnf	17.762	0.783094	1.32633	0.59042	0.554909	0.900346	ENSMUSG00000039496
Clpp	971.386	0.782884	0.450945	1.73609	0.0825471	0.560907	ENSMUSG00000002660
Tuba1c	19410.6	0.782314	0.401427	1.94884	0.0513151	0.450901	ENSMUSG00000043091
Bcl2l13	1619.4	0.782293	0.393019	1.99047	0.0465388	0.430144	ENSMUSG00000009112
Rpl27	2234.36	0.782198	0.44129	1.77252	0.0763075	0.544133	ENSMUSG00000063316
Deptor	529.793	0.781847	0.518584	1.50766	0.131642	0.669788	ENSMUSG00000022419
Znrd2	230.756	0.781168	0.550259	1.41964	0.155714	0.704421	ENSMUSG00000079478
Myrf	60.2095	0.780447	0.998283	0.78179	0.434338	0.857768	ENSMUSG00000036098
Psmb5	5937.13	0.78005	0.513637	1.51868	0.128843	0.667294	ENSMUSG00000022193
Magi2	41.5915	0.77844	0.848103	0.917861	0.358692	0.829272	ENSMUSG00000040003
Lzts3	200.781	0.77839	0.578136	1.34638	0.178181	0.732458	ENSMUSG00000037703
Ttll11	39.9275	0.778373	0.735729	1.05796	0.290073	0.803928	ENSMUSG00000026885
Eif6	4937.41	0.778022	0.416459	1.86818	0.0617363	0.492547	ENSMUSG00000027613
Sft2d1rt	8.99983	0.777914	1.3972	0.556766	0.577687	0.906834	ENSMUSG00000069899
Zfp407	299.789	0.777806	0.575248	1.35212	0.176336	0.731554	ENSMUSG00000048410
Trpt1	32.2036	0.777404	0.77763	0.999709	0.317451	0.815348	ENSMUSG00000047656
Nfya	102.444	0.776333	0.529441	1.46633	0.142559	0.688502	ENSMUSG00000023994
Rpl29	2954.27	0.775946	0.470581	1.64891	0.0991658	0.60612	ENSMUSG00000048758
Nxt1	683.92	0.775716	0.405797	1.91159	0.0559293	0.470777	ENSMUSG00000036992
Pdia5	178.395	0.775237	0.475444	1.63055	0.102984	0.614071	ENSMUSG00000022844
Fut8	716.391	0.774962	0.433017	1.78968	0.073505	0.536498	ENSMUSG00000021065
Wdr46	1341.02	0.773826	0.431948	1.79148	0.0732164	0.535564	ENSMUSG00000024312
Micos13	1038.54	0.773756	0.537664	1.43911	0.15012	0.697809	ENSMUSG00000049760
Znhit1	1640.9	0.773684	0.48281	1.60246	0.109054	0.628003	ENSMUSG00000059518
Flot1	2745.69	0.773182	0.406431	1.90237	0.0571231	0.475704	ENSMUSG00000059714
Fam53b	1790.48	0.772471	0.620976	1.24396	0.213513	0.757152	ENSMUSG00000030956
Tigd5	120.633	0.772381	0.562228	1.37379	0.169508	0.723302	ENSMUSG00000103906
Bach1	699.012	0.771108	0.399221	1.93153	0.0534173	0.462521	ENSMUSG00000025612
Gm20695	66.4781	0.770819	0.62085	1.24155	0.214401	0.758277	ENSMUSG00000093575
Niban2	26418.5	0.770682	0.453879	1.69799	0.0895096	0.580512	ENSMUSG00000026796
Bop1	3249.66	0.770526	0.444903	1.73189	0.0832924	0.562396	ENSMUSG00000022557
Ttll4	173.109	0.770472	0.609615	1.26387	0.206278	0.753643	ENSMUSG00000033257
Cyba	31308.6	0.769007	0.456976	1.68282	0.0924104	0.589317	ENSMUSG00000006519
Dcaf15	245.659	0.768827	0.573535	1.34051	0.180081	0.732943	ENSMUSG00000037103
Nat8f1	44.2232	0.768621	0.717581	1.07113	0.284112	0.802835	ENSMUSG00000057103
Pld6	11.4304	0.767576	1.24648	0.615796	0.538029	0.895224	ENSMUSG00000043648
Mad2l1bp	652.46	0.767572	0.442217	1.73574	0.0826104	0.56105	ENSMUSG00000034509
Wdr4	680.23	0.767082	0.437575	1.75303	0.0795967	0.55215	ENSMUSG00000024037
Nt5c	1551.57	0.766072	0.434994	1.76111	0.0782197	0.54809	ENSMUSG00000020736
Tmem63a	1565.21	0.765837	0.547491	1.39881	0.161869	0.712621	ENSMUSG00000026519
Fam89b	6527.42	0.765759	0.41035	1.86611	0.0620259	0.493054	ENSMUSG00000024939
Dusp1	6082.15	0.765437	1.38533	0.552531	0.580585	0.906834	ENSMUSG00000024190
Nle1	256.784	0.764735	0.497124	1.53832	0.123971	0.65855	ENSMUSG00000020692
Ndor1	47.0215	0.764706	1.33027	0.57485	0.565393	0.903745	ENSMUSG00000115018
Lgr4	20.007	0.764462	0.955494	0.800069	0.423671	0.855007	ENSMUSG00000050199
Prr13	13355.5	0.764177	0.406023	1.8821	0.0598224	0.487194	ENSMUSG00000023048
Gnb5	461.591	0.763406	0.436244	1.74995	0.0801264	0.553659	ENSMUSG00000032192
Spryd4	372.99	0.763406	0.42816	1.78299	0.0745877	0.537515	ENSMUSG00000051346
Atox1	2848.03	0.762219	0.514017	1.48287	0.13811	0.681118	ENSMUSG00000018585
Rpl18a	8031.44	0.762099	0.461846	1.65011	0.0989195	0.605965	ENSMUSG00000045128
Uqcr11	1535.93	0.761615	0.54765	1.3907	0.164318	0.715579	ENSMUSG00000020163
Slc26a6	220.867	0.761269	0.495469	1.53646	0.124425	0.65991	ENSMUSG00000023259
Rnf126	1062.12	0.760999	0.456849	1.66576	0.0957617	0.598328	ENSMUSG00000035890
Greb1l	8.99722	0.760686	1.39209	0.546434	0.584768	0.907273	ENSMUSG00000042942
Fis1	3139.79	0.759614	0.440428	1.72472	0.0845781	0.567493	ENSMUSG00000019054
Rpl38	782.992	0.75936	0.612873	1.23902	0.215339	0.759451	ENSMUSG00000057322
Map3k7	1516.73	0.759237	0.515689	1.47228	0.140946	0.684888	ENSMUSG00000028284
Calm1	26858.5	0.758907	0.416203	1.8234	0.0682423	0.517206	ENSMUSG00000001175
Nop10	937.503	0.75872	0.524951	1.44532	0.148369	0.697055	ENSMUSG00000027133
Nsmce3	911.558	0.758101	0.426201	1.77874	0.0752824	0.540161	ENSMUSG00000070520
Rps16-ps2	931.718	0.757168	0.530245	1.42796	0.153304	0.702359	ENSMUSG00000060419
Tex2	1759.43	0.757068	0.420983	1.79833	0.0721244	0.532854	ENSMUSG00000040548
Chid1	1922.85	0.756566	0.404253	1.87152	0.0612732	0.490844	ENSMUSG00000025512
Foxp4	90.5612	0.755617	0.676292	1.11729	0.263869	0.79381	ENSMUSG00000023991
Dnah8	6.07813	0.75547	1.53806	0.491183	0.623297	0.91497	ENSMUSG00000033826
Msantd3	148.968	0.755423	0.945927	0.798607	0.424518	0.855007	ENSMUSG00000039693
Rnf215	632.789	0.75517	0.4648	1.62472	0.104223	0.61777	ENSMUSG00000003581
Zscan25	7.57743	0.75515	1.42935	0.528317	0.597279	0.909761	ENSMUSG00000070420
Gm10693	59.5093	0.75479	0.638955	1.18129	0.237489	0.777453	ENSMUSG00000074420
Ptges2	966.402	0.754709	0.435984	1.73105	0.0834432	0.562396	ENSMUSG00000026820
Fhip2b	913.423	0.754504	0.493919	1.52759	0.126615	0.663219	ENSMUSG00000022095
Lats2	1570.73	0.754437	0.461122	1.63609	0.101821	0.611248	ENSMUSG00000021959
Tpst2	5015.21	0.754319	0.454237	1.66063	0.0967884	0.600007	ENSMUSG00000029344
Tango6	190.12	0.754118	0.474332	1.58985	0.111868	0.632848	ENSMUSG00000041949
Pom121	965.683	0.753992	0.706886	1.06664	0.286135	0.803207	ENSMUSG00000053293
Pars2	194.035	0.753824	0.578107	1.30395	0.19225	0.740355	ENSMUSG00000043572
Grpel1	3380.84	0.753756	0.466155	1.61697	0.105886	0.620001	ENSMUSG00000029198
Arhgap32	32.0269	0.753561	0.835781	0.901625	0.367256	0.833681	ENSMUSG00000041444
Rpl37a	2809.03	0.753547	0.494164	1.52489	0.127286	0.664216	ENSMUSG00000046330
Shisa5	19697.5	0.752222	0.498166	1.50998	0.131047	0.669714	ENSMUSG00000025647
Rcor2	48.6535	0.752188	0.986398	0.76256	0.445726	0.864081	ENSMUSG00000024968
Mrpl14	876.74	0.751633	0.426625	1.76181	0.0781013	0.54809	ENSMUSG00000023939
Tymp	131.997	0.750069	0.511818	1.4655	0.142784	0.688824	ENSMUSG00000022615
Gapdh	64502.8	0.749802	0.413322	1.81409	0.0696646	0.522123	ENSMUSG00000057666
Thbd	266.266	0.749659	0.934476	0.802224	0.422424	0.854686	ENSMUSG00000074743
Ubald2	1485.23	0.749632	0.400166	1.87331	0.0610263	0.490844	ENSMUSG00000050628
Uqcrq	1967.17	0.749588	0.585595	1.28004	0.20053	0.747962	ENSMUSG00000044894
Pycr1	41.8785	0.74935	0.792552	0.94549	0.344409	0.823742	ENSMUSG00000025140
Dok4	320.617	0.749286	0.584352	1.28225	0.199755	0.745979	ENSMUSG00000040631
Ndufa8	2616.25	0.748927	0.424571	1.76396	0.0777384	0.547837	ENSMUSG00000026895
Gtf3c5	646.502	0.748855	0.510641	1.4665	0.142512	0.688502	ENSMUSG00000026816
Mettl25b	285.982	0.748464	0.539574	1.38714	0.165399	0.71758	ENSMUSG00000004896
Dnajc11	3009.18	0.748027	0.450542	1.66028	0.0968581	0.600026	ENSMUSG00000039768
C2cd2l	2425.3	0.748014	0.477287	1.56722	0.117063	0.646669	ENSMUSG00000032120
Gnb1l	156.469	0.747972	0.48989	1.52682	0.126807	0.663661	ENSMUSG00000000884
Gm12481	1710.85	0.747864	0.626199	1.19429	0.232364	0.773136	ENSMUSG00000043770
Ribc1	42.0792	0.746608	0.735823	1.01466	0.310269	0.811844	ENSMUSG00000025257
Srfbp1	458.932	0.746549	0.448818	1.66337	0.0962393	0.599227	ENSMUSG00000024528
Cib1	1699.33	0.746388	0.520164	1.43491	0.151313	0.699408	ENSMUSG00000030538
Actg2	17.3116	0.746301	1.60418	0.465222	0.641773	0.919302	ENSMUSG00000059430
Mbnl3	14.1442	0.746128	1.18557	0.629342	0.529125	0.890832	ENSMUSG00000036109
Tbl3	2235.88	0.74602	0.421664	1.76923	0.0768555	0.545374	ENSMUSG00000040688
Ltv1	1114.58	0.745848	0.406676	1.83401	0.0666523	0.510453	ENSMUSG00000019814
Rpl8	5572.16	0.745491	0.428806	1.73853	0.0821183	0.558564	ENSMUSG00000003970
Plod2	159.293	0.744629	0.607781	1.22516	0.220515	0.761784	ENSMUSG00000032374
Ssbp4	3992.17	0.744133	0.458941	1.62141	0.104929	0.619796	ENSMUSG00000070003
Odc1	4172.14	0.743748	0.423232	1.75731	0.0788656	0.550627	ENSMUSG00000011179
Mcl1	16902.1	0.743323	0.421216	1.76471	0.077613	0.547837	ENSMUSG00000038612
Sidt2	5586.47	0.743125	0.574371	1.29381	0.195732	0.743697	ENSMUSG00000034908
Spc24	344.041	0.743121	0.568948	1.30613	0.191508	0.740355	ENSMUSG00000074476
Dcp1b	198.755	0.742675	0.540457	1.37416	0.169392	0.723302	ENSMUSG00000041477
Llph-ps2	125.013	0.742153	0.662191	1.12075	0.262393	0.79381	ENSMUSG00000083364
Dusp7	7171.51	0.742095	0.487184	1.52323	0.1277	0.665073	ENSMUSG00000053716
Cox6a1	4988.84	0.741536	0.479813	1.54547	0.122233	0.655967	ENSMUSG00000041697
Elob	2690.01	0.739583	0.507927	1.45608	0.14537	0.693451	ENSMUSG00000055839
Elovl5	3525.95	0.7394	0.415138	1.7811	0.0748969	0.538958	ENSMUSG00000032349
Atoh8	11.3086	0.739362	1.95566	0.378062	0.705384	0.933458	ENSMUSG00000037621
Timeless	534.778	0.739287	0.526023	1.40543	0.159895	0.709332	ENSMUSG00000039994
Prep	3623.07	0.73907	0.398899	1.85278	0.0639143	0.499991	ENSMUSG00000019849
Zbtb3	103.131	0.738931	0.633176	1.16702	0.243202	0.781775	ENSMUSG00000071661
Mgat1	7315.63	0.738383	0.398692	1.85201	0.0640241	0.500261	ENSMUSG00000020346
Trem6l	3018.81	0.73836	0.454451	1.62473	0.10422	0.61777	ENSMUSG00000043740
Cdc42se1	7011.97	0.737757	0.445456	1.65618	0.0976846	0.602272	ENSMUSG00000046722
Exoc3l2	17.1517	0.737519	1.64128	0.449356	0.653175	0.921587	ENSMUSG00000011263
P2ry1	628.439	0.737144	0.444861	1.65702	0.0975152	0.601749	ENSMUSG00000027765
Cplane2	25.6444	0.736467	0.970534	0.758827	0.447956	0.865501	ENSMUSG00000073733
Minpp1	2364.5	0.735951	0.38967	1.88865	0.0589384	0.483286	ENSMUSG00000024896
Zfp428	54.6937	0.735708	0.727701	1.011	0.312015	0.813136	ENSMUSG00000064264
Chsy1	557.837	0.734905	0.572446	1.2838	0.199213	0.745821	ENSMUSG00000032640
Zfp511	557.865	0.734679	0.498943	1.47247	0.140894	0.684888	ENSMUSG00000025470
Pkn3	183.633	0.734088	0.588858	1.24663	0.212533	0.756646	ENSMUSG00000026785
Sort1	2463.09	0.733832	0.490641	1.49566	0.134742	0.676161	ENSMUSG00000068747
Cept1	1744.39	0.733499	0.45244	1.62121	0.104973	0.619796	ENSMUSG00000040774
Rpl37	1259.67	0.732922	0.551329	1.32937	0.183725	0.734442	ENSMUSG00000041841
Ltbr	3443.71	0.732777	0.440091	1.66506	0.0959008	0.598693	ENSMUSG00000030339
Sdf2l1	7891.5	0.732776	0.436554	1.67855	0.09324	0.590964	ENSMUSG00000022769
Zfp592	922.221	0.731908	0.596061	1.22791	0.219482	0.761784	ENSMUSG00000005621
Lsm4	996.756	0.73146	0.485941	1.50524	0.132261	0.670692	ENSMUSG00000031848
Gm14760	15.7465	0.731149	1.04011	0.702951	0.482086	0.877312	ENSMUSG00000081221
Tnf	126.892	0.730937	0.800135	0.913517	0.360971	0.831408	ENSMUSG00000024401
Styx-ps	10.5256	0.730507	1.80806	0.404028	0.686192	0.929267	ENSMUSG00000071748
Per2	63.3741	0.72949	0.987698	0.738576	0.460165	0.871695	ENSMUSG00000055866
Nubp1	1925.93	0.728688	0.407504	1.78817	0.0737484	0.537054	ENSMUSG00000022503
Dda1	3889.32	0.728676	0.415854	1.75224	0.0797325	0.55244	ENSMUSG00000074247
Chst12	4054.1	0.728531	0.45086	1.61587	0.106123	0.620232	ENSMUSG00000036599
Nphp4	63.265	0.728526	0.896092	0.813003	0.416216	0.853101	ENSMUSG00000039577
Nup188	883.746	0.728362	0.507364	1.43558	0.151121	0.699113	ENSMUSG00000052533
Borcs6	319.714	0.728348	0.573212	1.27064	0.203856	0.751884	ENSMUSG00000045176
Asb18	7.43337	0.728036	1.47163	0.494713	0.620803	0.914856	ENSMUSG00000067081
Zfp608	91.9938	0.72757	0.53739	1.3539	0.17577	0.730952	ENSMUSG00000052713
Pira2	7169.25	0.727383	0.405458	1.79398	0.0728165	0.534108	ENSMUSG00000089942
Rpusd2	62.6702	0.727226	0.622799	1.16767	0.242938	0.781775	ENSMUSG00000027324
Igf2bp2	2806.2	0.726532	0.519098	1.3996	0.161632	0.711849	ENSMUSG00000033581
Smad7	271.994	0.726067	0.841893	0.862422	0.388456	0.842778	ENSMUSG00000025880
Msrb1	724.716	0.726023	0.511407	1.41966	0.155708	0.704421	ENSMUSG00000075705
Efna2	35.088	0.724441	0.788291	0.919002	0.358095	0.829272	ENSMUSG00000003070
Bicdl1	156.968	0.724069	0.533954	1.35605	0.175083	0.730846	ENSMUSG00000041609
Guca1a	112.95	0.723289	0.628167	1.15143	0.249556	0.785994	ENSMUSG00000023982
Traf3	714.77	0.723271	0.457878	1.57961	0.114195	0.638052	ENSMUSG00000021277
Uba52	4662.39	0.722869	0.540371	1.33773	0.180985	0.732943	ENSMUSG00000090137
Pofut1	1410.29	0.72275	0.462103	1.56404	0.117807	0.649145	ENSMUSG00000046020
Ncor2	1392.89	0.722635	0.541182	1.33529	0.181781	0.734442	ENSMUSG00000029478
Trappc5	767.614	0.72253	0.424017	1.70401	0.0883791	0.57886	ENSMUSG00000040236
Spaca6	5.72025	0.722445	1.61143	0.448326	0.653918	0.921801	ENSMUSG00000080316
Eef1d	2964.08	0.722135	0.436761	1.65339	0.098252	0.60314	ENSMUSG00000055762
Calhm2	479.471	0.722039	0.694669	1.0394	0.298619	0.807845	ENSMUSG00000033033
B3gat3	2094.43	0.721897	0.426739	1.69166	0.0907109	0.584127	ENSMUSG00000071649
Ndufa13	1913.68	0.720543	0.565038	1.27521	0.202235	0.748723	ENSMUSG00000036199
Cpne8	22.3906	0.719357	0.91855	0.783144	0.433542	0.857768	ENSMUSG00000052560
Madd	2491.97	0.719132	0.646901	1.11166	0.266286	0.795539	ENSMUSG00000040687
Stard10	45.7726	0.718958	0.691358	1.03992	0.298377	0.807636	ENSMUSG00000030688
Fbrsl1	759.148	0.718759	0.635401	1.13119	0.257975	0.792647	ENSMUSG00000043323
Cbr3	993.311	0.718132	0.463492	1.54939	0.121287	0.655899	ENSMUSG00000022947
Accs	309.073	0.717979	0.54198	1.32473	0.185259	0.735298	ENSMUSG00000040272
Prkd2	543.702	0.717639	0.570995	1.25682	0.208819	0.754054	ENSMUSG00000041187
Pdlim4	2327.92	0.717522	0.470769	1.52415	0.127472	0.664776	ENSMUSG00000020388
Lrrc10b	35.2827	0.717224	1.02333	0.700875	0.483381	0.877312	ENSMUSG00000090291
Polr2j	809.636	0.717156	0.469249	1.52831	0.126436	0.663219	ENSMUSG00000039771
Uqcc2	743.706	0.717125	0.533702	1.34368	0.179052	0.732943	ENSMUSG00000024208
Efnb1	167.674	0.716956	0.587444	1.22047	0.222288	0.765	ENSMUSG00000031217
Rrp7a	3591.79	0.716934	0.419648	1.70842	0.0875591	0.575953	ENSMUSG00000018040
Taldo1	24218.6	0.71684	0.483865	1.48149	0.138476	0.682168	ENSMUSG00000025503
Midn	247.773	0.716819	0.579669	1.2366	0.216236	0.759451	ENSMUSG00000035621
Pip5k1b	8.93848	0.716071	1.52516	0.469507	0.638708	0.918983	ENSMUSG00000024867
Mfsd5	7367.3	0.715913	0.443927	1.61268	0.106813	0.621387	ENSMUSG00000045665
Gm10284	21.0145	0.715725	1.03591	0.690916	0.489618	0.878467	ENSMUSG00000070025
1810037I17Rik	702.342	0.715586	0.508448	1.40739	0.159311	0.7084	ENSMUSG00000054091
Gbx2	67.557	0.715297	0.72847	0.981917	0.326141	0.818956	ENSMUSG00000034486
Irak2	2205.02	0.714787	0.442656	1.61477	0.106361	0.620572	ENSMUSG00000060477
Nudt22	288.042	0.714609	0.507505	1.40808	0.159107	0.708086	ENSMUSG00000037349
Cds2	1370.66	0.714402	0.408946	1.74693	0.080649	0.555104	ENSMUSG00000058793
Irf2bpl	3951.44	0.713013	0.502026	1.42027	0.155529	0.704064	ENSMUSG00000034168
A430005L14Rik	1187.79	0.711928	0.379243	1.87723	0.0604864	0.488588	ENSMUSG00000047613
Srm	2244.83	0.711136	0.407753	1.74404	0.0811525	0.555406	ENSMUSG00000006442
Ppdpf	1342.64	0.710347	0.483074	1.47047	0.141434	0.686058	ENSMUSG00000016344
Blvrb	8916.64	0.710282	0.47473	1.49618	0.134606	0.676161	ENSMUSG00000040466
Ehbp1l1	9551.65	0.710213	0.447155	1.58829	0.11222	0.633272	ENSMUSG00000024937
Slc20a2	596.709	0.709966	0.469745	1.51138	0.13069	0.669693	ENSMUSG00000037656
Rpl36al	1830.65	0.709889	0.49106	1.44562	0.148283	0.696896	ENSMUSG00000049751
Pcyox1l	663.89	0.709625	0.480472	1.47693	0.139694	0.684752	ENSMUSG00000024579
Enho	75.9231	0.709324	0.673117	1.05379	0.291979	0.803992	ENSMUSG00000028445
Macrod2	14.155	0.709152	1.21081	0.585684	0.558088	0.900876	ENSMUSG00000068205
Mrps11	748.221	0.708004	0.496416	1.42623	0.153802	0.702949	ENSMUSG00000030611
Trim8	11268.2	0.707502	0.446917	1.58307	0.113405	0.636247	ENSMUSG00000025034
9130008F23Rik	63.7593	0.707329	0.716842	0.986729	0.323776	0.817198	ENSMUSG00000054951
Stim2	852.51	0.707088	0.484629	1.45903	0.144557	0.692553	ENSMUSG00000039156
Jcad	96.281	0.704916	0.724847	0.972502	0.330801	0.820613	ENSMUSG00000033960
Atp2a3	5993.58	0.704486	0.544913	1.29284	0.196066	0.743697	ENSMUSG00000020788
H2aj	1989.99	0.704448	0.538662	1.30778	0.19095	0.740347	ENSMUSG00000060032
Esyt3	8.4085	0.704307	1.60508	0.438799	0.660807	0.923288	ENSMUSG00000037681
2410002F23Rik	636.551	0.703963	0.474819	1.48259	0.138183	0.681226	ENSMUSG00000045411
Cd300lf	785.359	0.703909	0.419352	1.67857	0.0932368	0.590964	ENSMUSG00000047798
Gadd45g	1110.82	0.703627	0.626127	1.12378	0.261108	0.79381	ENSMUSG00000021453
Trib3	331.462	0.703504	0.480452	1.46426	0.143124	0.688991	ENSMUSG00000032715
Rpl13a	4333.75	0.70346	0.460965	1.52606	0.126995	0.66374	ENSMUSG00000074129
Ip6k2	43.2287	0.702905	0.768083	0.915143	0.360117	0.831044	ENSMUSG00000032599
Dnajc4	620.534	0.702616	0.441342	1.592	0.111386	0.632379	ENSMUSG00000024963
Ssna1	1718.18	0.702505	0.397408	1.76772	0.0771079	0.546582	ENSMUSG00000026966
Ciao2b	638.045	0.702226	0.484173	1.45036	0.146957	0.69534	ENSMUSG00000031879
Tlcd2	396.964	0.702102	0.504109	1.39276	0.163692	0.715398	ENSMUSG00000038217
Trnau1ap	942.638	0.701661	0.394506	1.77858	0.075308	0.540161	ENSMUSG00000028898
Lrig1	107.887	0.701555	0.60759	1.15465	0.248233	0.785663	ENSMUSG00000030029
Zdhhc23	13.7997	0.701521	1.35733	0.516839	0.605268	0.910693	ENSMUSG00000036304
Hip1r	24.6328	0.70072	1.22605	0.571525	0.567644	0.904759	ENSMUSG00000000915
Klhdc8b	81.8478	0.700661	0.656974	1.0665	0.286199	0.803207	ENSMUSG00000032609
Rundc3a	59.9586	0.70025	0.645175	1.08536	0.27776	0.801209	ENSMUSG00000006575
Ccl4	3170	0.700187	0.551336	1.26998	0.204091	0.751884	ENSMUSG00000018930
Gm4735	16.383	0.700126	1.1082	0.631767	0.527539	0.890013	ENSMUSG00000064193
Ago2	1269.48	0.700027	0.511012	1.36988	0.170723	0.724981	ENSMUSG00000036698
Casz1	168.354	0.699814	0.483604	1.44708	0.147874	0.696209	ENSMUSG00000028977
H2ac11	9.48478	0.699612	1.38233	0.50611	0.61278	0.912505	ENSMUSG00000069301
Wdr62	832.596	0.699113	0.609967	1.14615	0.251733	0.786689	ENSMUSG00000037020
Mxi1	1599.26	0.698896	0.373654	1.87044	0.0614233	0.491202	ENSMUSG00000025025
Fstl3	36.3802	0.698638	0.740493	0.943477	0.345437	0.824851	ENSMUSG00000020325
Gba2	1239.52	0.698611	0.448574	1.5574	0.119375	0.652574	ENSMUSG00000028467
Slc12a4	3923	0.698592	0.412044	1.69543	0.0899939	0.582331	ENSMUSG00000017765
Top1mt	251.043	0.698073	0.452016	1.54435	0.122502	0.655967	ENSMUSG00000000934
Gm49356	8.3447	0.697711	1.33472	0.52274	0.601155	0.910693	ENSMUSG00000115463
Gadd45gip1	1192.13	0.697612	0.46259	1.50806	0.13154	0.669788	ENSMUSG00000033751
Pycr2	2162.96	0.697544	0.424346	1.64381	0.100215	0.607793	ENSMUSG00000026520
Pcbd2	494.951	0.697428	0.461548	1.51107	0.130772	0.669714	ENSMUSG00000021496
Lrrk1	1168.66	0.697401	0.625485	1.11498	0.264861	0.794993	ENSMUSG00000015133
Fas	214.46	0.697134	0.55344	1.25964	0.207801	0.754054	ENSMUSG00000024778
Nip7	927.285	0.696745	0.42226	1.65004	0.098935	0.605965	ENSMUSG00000031917
Tmem198b	675.287	0.696591	0.459556	1.51579	0.129572	0.667294	ENSMUSG00000047090
Ext1	817.043	0.696483	0.390244	1.78474	0.0743038	0.537515	ENSMUSG00000061731
Pced1b	67.2283	0.696435	0.814921	0.854604	0.39277	0.843424	ENSMUSG00000044250
Sf3b5	2027.72	0.696286	0.467737	1.48863	0.136586	0.677535	ENSMUSG00000078348
Dcn	15.6313	0.696281	1.23319	0.564618	0.572334	0.906028	ENSMUSG00000019929
Carns1	30.9357	0.695919	0.75778	0.918364	0.358428	0.829272	ENSMUSG00000075289
Myo1c	11296	0.695871	0.457355	1.52151	0.128132	0.665989	ENSMUSG00000017774
Rps21	450.887	0.695623	0.537386	1.29446	0.195508	0.743697	ENSMUSG00000039001
Cd300a	9407.43	0.695042	0.398087	1.74595	0.0808188	0.555406	ENSMUSG00000034652
Ankrd34a	49.5129	0.694531	0.665318	1.04391	0.296528	0.805797	ENSMUSG00000049097
Acaa2	3650.85	0.694438	0.391367	1.77439	0.0759981	0.543607	ENSMUSG00000036880
Nmt1	5790.33	0.694408	0.39247	1.76933	0.0768388	0.545374	ENSMUSG00000020936
Hint2	491.913	0.69435	0.454113	1.52903	0.126258	0.663219	ENSMUSG00000028470
1810014B01Rik	53.8495	0.694291	0.674795	1.02889	0.30353	0.809572	ENSMUSG00000097412
Tcn2	10866.7	0.694051	0.426081	1.62892	0.103331	0.614757	ENSMUSG00000020432
Rai1	288.248	0.693637	0.554364	1.25123	0.21085	0.754054	ENSMUSG00000062115
Coa7	361.495	0.693632	0.459244	1.51038	0.130947	0.669714	ENSMUSG00000048351
Mad2l2	474.043	0.693394	0.470794	1.47282	0.1408	0.684752	ENSMUSG00000029003
Rcc1	1030.26	0.692736	0.493	1.40514	0.159978	0.709432	ENSMUSG00000028896
Ugt1a6b	17.1323	0.692515	1.27184	0.544498	0.586099	0.907378	ENSMUSG00000090145
Tmem160	1953.62	0.692129	0.485192	1.42651	0.153722	0.702828	ENSMUSG00000019158
Zfp518b	109.92	0.692025	0.589849	1.17322	0.240706	0.780103	ENSMUSG00000046572
Nim1k	96.9632	0.691705	0.538081	1.2855	0.198617	0.745821	ENSMUSG00000095930
Cyfip1	21200.5	0.691663	0.398916	1.73386	0.0829431	0.561302	ENSMUSG00000030447
Ptrh1	288.264	0.690616	0.632438	1.09199	0.274838	0.799557	ENSMUSG00000053746
Rpl11	1622.62	0.690365	0.437288	1.57874	0.114395	0.638299	ENSMUSG00000059291
Ppp1r12c	7291.91	0.690255	0.463703	1.48857	0.1366	0.677535	ENSMUSG00000019254
Slc12a7	4035.07	0.690156	0.446818	1.5446	0.122443	0.655967	ENSMUSG00000017756
Slc1a5	2157.78	0.689561	0.514819	1.33942	0.180433	0.732943	ENSMUSG00000001918
Zfp598	291.985	0.689491	0.567111	1.2158	0.224063	0.76596	ENSMUSG00000041130
Dennd2a	206.689	0.689482	0.472965	1.45779	0.144899	0.692553	ENSMUSG00000038456
Pou6f1	158.604	0.689372	0.780503	0.883241	0.377106	0.838531	ENSMUSG00000009739
Cnnm2	764.508	0.688759	0.40318	1.70831	0.0875781	0.575953	ENSMUSG00000064105
Trim56	205.09	0.688513	0.531727	1.29486	0.195368	0.743697	ENSMUSG00000043279
Ifrd2	227.994	0.688371	0.514179	1.33878	0.180644	0.732943	ENSMUSG00000010048
Rps5	4022.6	0.688351	0.407567	1.68893	0.0912336	0.585839	ENSMUSG00000012848
Tyro3	17.8696	0.688113	0.996605	0.690457	0.489907	0.878467	ENSMUSG00000027298
Proser3	115.129	0.687993	0.627299	1.09675	0.272749	0.797546	ENSMUSG00000036864
Ing5	356.436	0.687875	0.463259	1.48486	0.13758	0.679516	ENSMUSG00000026283
Rab5c	1038.11	0.687756	0.444312	1.54791	0.121644	0.655967	ENSMUSG00000019173
Il1rl1	557.639	0.687651	0.657706	1.04553	0.295778	0.805261	ENSMUSG00000026069
Trak2	1259.21	0.6876	0.471405	1.45862	0.14467	0.692553	ENSMUSG00000026028
Txn2	5636.72	0.687557	0.411563	1.6706	0.0948005	0.595196	ENSMUSG00000005354
Rack1	6966.46	0.687435	0.461805	1.48858	0.136597	0.677535	ENSMUSG00000020372
Plscr4	815.308	0.687122	0.412924	1.66404	0.0961044	0.599227	ENSMUSG00000032377
Dhodh	713.932	0.687093	0.480248	1.43071	0.152515	0.700923	ENSMUSG00000031730
Szrd1	1401.14	0.686744	0.420107	1.63469	0.102114	0.611691	ENSMUSG00000040842
Pfdn2	834.565	0.686346	0.485794	1.41283	0.157705	0.705981	ENSMUSG00000006412
Ticam1	809.604	0.686332	0.449265	1.52768	0.126593	0.663219	ENSMUSG00000047123
Rhbdf2	2870.45	0.686281	0.494414	1.38807	0.165116	0.717175	ENSMUSG00000020806
Mrto4	880.373	0.686133	0.438668	1.56413	0.117787	0.649145	ENSMUSG00000028741
Exosc5	1152.13	0.685911	0.452216	1.51678	0.129323	0.667294	ENSMUSG00000061286
Josd2	867.845	0.685897	0.458314	1.49656	0.134507	0.676161	ENSMUSG00000038695
Chaf1a	1310.74	0.685579	0.534541	1.28256	0.199647	0.745929	ENSMUSG00000002835
Scfd2	591.172	0.685575	0.402861	1.70177	0.0887989	0.5804	ENSMUSG00000062110
Trib1	583.259	0.685424	0.646607	1.06003	0.28913	0.803879	ENSMUSG00000032501
Slc7a1	476.823	0.685331	0.464867	1.47425	0.140414	0.684752	ENSMUSG00000041313
Galk1	2595.95	0.684458	0.412588	1.65894	0.0971277	0.600161	ENSMUSG00000020766
Ccr5	2527.78	0.68424	0.7137	0.958723	0.337698	0.821646	ENSMUSG00000079227
Scrn2	123.183	0.683939	0.641297	1.06649	0.286201	0.803207	ENSMUSG00000020877
Taf10	3477.32	0.683773	0.482427	1.41736	0.156378	0.704433	ENSMUSG00000043866
Setd4	151.372	0.682856	0.682345	1.00075	0.316948	0.815123	ENSMUSG00000022948
Snta1	682.815	0.682248	0.518813	1.31502	0.188505	0.739328	ENSMUSG00000027488
Gata3	11.5704	0.682074	1.26595	0.538784	0.590036	0.908168	ENSMUSG00000015619
Ndufb7	1639.74	0.681967	0.484266	1.40825	0.159057	0.708086	ENSMUSG00000033938
Cyb5rl	367.76	0.68194	0.446265	1.52811	0.126486	0.663219	ENSMUSG00000028621
Akr1b1	7896.38	0.681415	0.390449	1.74521	0.0809488	0.555406	ENSMUSG00000001642
Cyc1	4793.75	0.680581	0.45078	1.50979	0.131098	0.669714	ENSMUSG00000022551
Ppan	1032.84	0.680221	0.471254	1.44343	0.1489	0.697364	ENSMUSG00000004100
Mex3d	297.872	0.679983	0.74128	0.917309	0.358981	0.829487	ENSMUSG00000048696
Dand5	109.369	0.679609	0.522346	1.30107	0.193234	0.74141	ENSMUSG00000053226
Prrg2	931.366	0.679512	0.414826	1.63807	0.101408	0.610423	ENSMUSG00000007837
Polr1a	1086.25	0.678669	0.410461	1.65343	0.098243	0.60314	ENSMUSG00000049553
Adgra3	101.627	0.678637	0.55657	1.21932	0.222723	0.765504	ENSMUSG00000029090
Snx18	3762.49	0.678531	0.413656	1.64033	0.100937	0.609635	ENSMUSG00000042364
Gpr68	26.95	0.678441	0.917346	0.73957	0.459561	0.871455	ENSMUSG00000047415
Usp24	714.669	0.677803	0.438326	1.54634	0.122022	0.655967	ENSMUSG00000028514
Gpr180	1252.05	0.677282	0.396003	1.71029	0.0872114	0.575249	ENSMUSG00000022131
Dnajb12	846.134	0.677176	0.43995	1.53921	0.123752	0.658181	ENSMUSG00000020109
Gm45808	60.091	0.676541	0.899665	0.751992	0.452056	0.867367	ENSMUSG00000109926
Gde1	2632.42	0.675597	0.482103	1.40135	0.161109	0.710921	ENSMUSG00000033917
Ap2a2	11896.1	0.674917	0.448126	1.50609	0.132045	0.670361	ENSMUSG00000002957
Spryd3	2023.92	0.674841	0.446993	1.50974	0.131111	0.669714	ENSMUSG00000036966
Trmt112	1159.73	0.673868	0.464827	1.44972	0.147137	0.695449	ENSMUSG00000038812
Dad1	3269.76	0.673523	0.50739	1.32743	0.184367	0.734979	ENSMUSG00000022174
Edf1	3938.97	0.673353	0.46849	1.43728	0.150638	0.69899	ENSMUSG00000015092
Ppp2r5a	5870.78	0.673319	0.388483	1.7332	0.0830603	0.561809	ENSMUSG00000026626
Rpusd3	178.392	0.672916	0.547895	1.22818	0.219378	0.761784	ENSMUSG00000051169
Gm10566	12.4979	0.672628	1.22783	0.547818	0.583817	0.90714	ENSMUSG00000073737
Oxsm	172.372	0.672567	0.569148	1.18171	0.237321	0.777098	ENSMUSG00000021786
Spindoc	464.747	0.672166	0.434477	1.54707	0.121846	0.655967	ENSMUSG00000024970
Sec13	4791.13	0.671785	0.398477	1.68588	0.0918189	0.587278	ENSMUSG00000030298
Rassf1	1123.46	0.671555	0.481236	1.39548	0.162871	0.714005	ENSMUSG00000010067
Actn3	5.29344	0.671467	1.62627	0.412888	0.679688	0.927965	ENSMUSG00000006457
Lmtk2	246.929	0.671386	0.484451	1.38587	0.165787	0.717896	ENSMUSG00000038970
Lrp1	49794.3	0.671273	0.596955	1.1245	0.260803	0.79381	ENSMUSG00000040249
Cmc2	351.829	0.671254	0.488921	1.37293	0.169774	0.723617	ENSMUSG00000014633
Btbd17	10.8568	0.671116	1.50159	0.446936	0.654921	0.922338	ENSMUSG00000000202
Fau	2604.41	0.670305	0.414846	1.61579	0.10614	0.620232	ENSMUSG00000038274
Foxo1	817.528	0.670073	0.546346	1.22646	0.220025	0.761784	ENSMUSG00000044167
Lamb3	16.9873	0.669537	1.39635	0.479492	0.631588	0.916527	ENSMUSG00000026639
Nrros	28395	0.668915	0.409213	1.63464	0.102125	0.611691	ENSMUSG00000052384
Cdk2ap1rt	33.3883	0.66884	0.912215	0.733204	0.463434	0.872152	ENSMUSG00000078154
1110065P20Rik	465.38	0.667513	0.510599	1.30731	0.191106	0.740355	ENSMUSG00000078570
Rhog	10555.4	0.667193	0.434672	1.53494	0.1248	0.659925	ENSMUSG00000073982
Tmem107	111.836	0.666807	0.535625	1.24491	0.213163	0.756727	ENSMUSG00000020895
Mknk2	6241.79	0.666787	0.470293	1.41781	0.156246	0.704433	ENSMUSG00000020190
Rps7	3353.26	0.666763	0.392262	1.69979	0.0891705	0.5804	ENSMUSG00000061477
D8Ertd738e	2131.04	0.666174	0.446766	1.4911	0.135934	0.677535	ENSMUSG00000019362
Card9	484.095	0.666111	0.570972	1.16662	0.243362	0.781775	ENSMUSG00000026928
Polm	275.747	0.665103	0.526209	1.26395	0.206247	0.753643	ENSMUSG00000020474
Cd37	6726.13	0.665102	0.488137	1.36253	0.17303	0.729845	ENSMUSG00000030798
Acot8	688.915	0.665029	0.447859	1.48491	0.137569	0.679516	ENSMUSG00000017307
Klhl2	586.918	0.664607	0.586855	1.13249	0.257429	0.79256	ENSMUSG00000031605
Mrpl44	835.098	0.664588	0.382561	1.73721	0.0823509	0.55986	ENSMUSG00000026248
Myo1e	14012.9	0.664431	0.439293	1.5125	0.130407	0.669342	ENSMUSG00000032220
Slx1b	209.601	0.664175	0.468729	1.41697	0.156492	0.704433	ENSMUSG00000059772
Ak1	476.047	0.663923	0.428577	1.54913	0.121349	0.655899	ENSMUSG00000026817
Sptan1	4000.68	0.66388	0.446005	1.4885	0.136618	0.677535	ENSMUSG00000057738
Mgst3	2235.49	0.663741	0.436405	1.52093	0.128277	0.665989	ENSMUSG00000026688
St6galnac4	3931.17	0.663652	0.439484	1.51007	0.131025	0.669714	ENSMUSG00000079442
Ebna1bp2	1610.76	0.66318	0.385479	1.7204	0.0853589	0.569245	ENSMUSG00000028729
Hyal2	2285.27	0.66308	0.417272	1.58908	0.112042	0.63314	ENSMUSG00000010047
Ccl2	4013.92	0.662734	0.666582	0.994228	0.320112	0.816357	ENSMUSG00000035385
Rpl41	4071.52	0.662548	0.539523	1.22803	0.219437	0.761784	ENSMUSG00000093674
Creb3	4584.21	0.661859	0.382278	1.73136	0.0833883	0.562396	ENSMUSG00000028466
Mtcl2	1057.78	0.661651	0.52893	1.25092	0.210962	0.754054	ENSMUSG00000055485
Gm10233	135.437	0.661383	2.05562	0.321744	0.747647	0.945821	ENSMUSG00000068165
Gm10171	135.437	0.661383	2.05562	0.321744	0.747647	0.945821	ENSMUSG00000089803
Nfkbie	686.728	0.66089	0.628685	1.05123	0.293155	0.80415	ENSMUSG00000023947
Dus3l	785.312	0.660871	0.4786	1.38084	0.167327	0.719725	ENSMUSG00000007603
Mrpl12	2240.74	0.659922	0.492895	1.33887	0.180613	0.732943	ENSMUSG00000039640
Rnaseh2a	1156.79	0.659295	0.41411	1.59208	0.111367	0.632379	ENSMUSG00000052926
[truncated: 11,254 more rows]
