# Supplementary material for: KLF family members control expression of genes required for tissue macrophage identities
Source: J Exp Med. 2025 Mar 12;222(5):e20240379. doi: 10.1084/jem.20240379 (PMC11899981; doi:10.1084/jem.20240379)
Supplement: Table S4 — shows the DESeq2 results for GATA6OE BMMs relative to EV. [file jem_20240379_tables4.xlsx]

## Sheet: 20241113RVOEBMMG6vEVallnoNA
Gene name	baseMean	log2FoldChange	lfcSE	stat	pvalue	padj
Gnai3	4043.87	-0.490059	0.623992	-0.785361	0.432242	0.998825
Cdc45	473.816	0.131768	0.529617	0.248799	0.803516	0.998825
Scml2	10.5068	-2.08387	1.47125	-1.4164	0.156658	0.99628
Narf	1121.09	-0.639832	0.431059	-1.48432	0.137723	0.969652
Cav2	2136.92	-0.190353	0.683467	-0.278511	0.78062	0.998825
Klf6	7960.83	-0.824729	0.408824	-2.01732	0.043662	0.578543
Scmh1	920.726	0.350085	0.558815	0.626477	0.531002	0.998825
Cox5a	3132.44	-0.0383672	0.556427	-0.0689529	0.945027	0.998825
Wnt9a	9.1525	-1.61912	1.29536	-1.24994	0.211322	0.998825
Fer	870.86	-0.487815	0.515258	-0.946738	0.343772	0.998825
Xpo6	3540.68	-0.0538588	0.408607	-0.131811	0.895134	0.998825
Tfe3	5702.83	0.0835928	0.475741	0.175711	0.860521	0.998825
Brat1	1081.96	0.514899	0.477551	1.07821	0.280941	0.998825
Gna12	12664.4	-0.172736	0.487124	-0.354603	0.722887	0.998825
Slc22a18	186.278	0.553848	0.555541	0.996953	0.318787	0.998825
Pih1d2	11.2317	1.32585	1.25365	1.05759	0.290243	0.998825
Dlat	2387.3	-0.158373	0.481326	-0.329034	0.74213	0.998825
Sdhd	5799.62	-0.0359329	0.404102	-0.0889205	0.929145	0.998825
Ccnd2	1713.83	2.95966	0.807621	3.66466	0.000247664	0.0143782
Gpr107	2979.24	-0.404888	0.370848	-1.09179	0.274926	0.998825
Btbd17	10.8568	-2.01033	1.60635	-1.25149	0.210755	0.998825
Slfn4	45.9829	-2.51463	0.799974	-3.14339	0.00167005	0.0640936
Tspan32	1512.21	0.114856	0.397468	0.288968	0.772605	0.998825
Lhx2	24.3004	-1.1546	1.31595	-0.877391	0.380274	0.998825
Gmpr	1354.51	0.444758	0.480106	0.926373	0.354252	0.998825
Mid2	11.6751	0.437103	1.81089	0.241374	0.809265	0.998825
Trim25	3099.55	-0.290139	0.372722	-0.778434	0.436313	0.998825
Dgke	374.83	-0.252484	0.416905	-0.605616	0.54477	0.998825
Scpep1	15438.3	-0.798408	0.396485	-2.01371	0.0440395	0.580155
Mnt	601.518	0.0740158	0.612017	0.120937	0.903741	0.998825
Itgb2	60066.4	1.21781	0.507488	2.39969	0.0164089	0.317093
Hddc2	219.198	0.176086	0.588306	0.299311	0.764703	0.998825
Pemt	53.7403	0.555611	0.942103	0.589756	0.555354	0.998825
Cdh1	19.3337	3.4825	1.31134	2.65568	0.00791482	0.200255
Bcl6b	20.9157	-0.721988	1.02552	-0.704019	0.481421	0.998825
Clec10a	1852.22	-1.37328	0.501874	-2.73631	0.0062133	0.167576
Comt	3306.39	-0.171397	0.397182	-0.431534	0.66608	0.998825
Rtca	1357.37	0.227578	0.385736	0.589985	0.555201	0.998825
Dbt	340.234	0.0127979	0.502025	0.0254925	0.979662	0.998825
Dazap2	18090.2	-0.339231	0.383874	-0.883705	0.376855	0.998825
Mcts1	535.927	0.0415682	0.824233	0.0504326	0.959778	0.998825
Rem1	5.08956	3.70746	2.60927	1.42088	0.155352	0.994614
Rnf17	18.2753	0.209769	0.960013	0.218506	0.827035	0.998825
Trappc10	710.606	0.479325	0.469526	1.02087	0.307316	0.998825
Ccm2	3131.17	0.0289942	0.406539	0.0713195	0.943143	0.998825
Tbrg4	290.706	0.755466	0.461008	1.63873	0.10127	0.879174
Mx1	258.362	-1.83611	0.462522	-3.96978	7.19401242788857e-05	0.00546914
Ndufa9	3675.52	-0.0893249	0.436955	-0.204426	0.838021	0.998825
Lck	10.054	0.0722764	1.24696	0.0579621	0.953779	0.998825
Galnt1	2542.44	-0.326714	0.393722	-0.829809	0.406647	0.998825
Mkrn2	873.205	-0.153132	0.465583	-0.328904	0.742228	0.998825
Pparg	1562.63	-0.515212	0.420469	-1.22533	0.220451	0.998825
Raf1	3177.21	0.076242	0.443037	0.172089	0.863367	0.998825
Pdgfb	1908.21	0.767946	0.587608	1.3069	0.191246	0.998825
Acvrl1	2170.28	-0.162369	0.429592	-0.377961	0.705459	0.998825
Tamalin	61.3194	2.31352	0.859988	2.69018	0.00714128	0.186341
Acvr1b	67.0028	0.0261699	0.695862	0.0376079	0.97	0.998825
Tom1l2	1149.21	0.136404	0.549384	0.248285	0.803914	0.998825
Zfp385a	1005.25	0.300419	0.505856	0.593882	0.552591	0.998825
Itga5	6212.31	0.911193	0.484543	1.88052	0.0600371	0.692397
Gabra2	8.27475	0.578135	1.39613	0.414099	0.678802	0.998825
Wdr77	1406.37	0.462986	0.435189	1.06387	0.287386	0.998825
Adora3	185.855	5.03608	0.677137	7.43731	1.02756021226329e-13	5.08199703453819e-11
Atp5pb	5582.15	-0.0753871	0.705223	-0.106898	0.91487	0.998825
Sox9	21.2856	4.79466	1.66848	2.87368	0.00405725	0.126051
Hnrnpd	2649.23	-0.117151	0.380073	-0.308232	0.757906	0.998825
Dynlt1c	397.144	-0.840587	0.516627	-1.62707	0.103723	0.887359
C1d	683.316	0.0494612	0.518815	0.0953351	0.924049	0.998825
Gm2a	10411.1	-0.391883	0.386417	-1.01415	0.310513	0.998825
Krit1	416.581	-0.237519	0.651969	-0.36431	0.715627	0.998825
Clcn4	3463.53	0.101217	0.390318	0.25932	0.795388	0.998825
Grm6	5.14471	4.93715	3.06602	1.61028	0.107337	0.898635
Hk2	488.656	2.01226	0.490735	4.10049	4.12268618079617e-05	0.0033869
Myo18a	4023.04	0.244002	0.484027	0.504108	0.614185	0.998825
Haao	142.214	2.50658	0.881518	2.84348	0.00446239	0.135564
Cd52	5403.66	0.959441	0.583526	1.64421	0.100132	0.877182
Abhd15	425.842	1.83424	0.830427	2.20879	0.0271893	0.437614
Loxl3	524.508	-0.602077	0.626454	-0.961087	0.336509	0.998825
Kat2b	193.207	0.179077	0.619087	0.289259	0.772383	0.998825
Rab5b	1844.05	-0.456552	0.428036	-1.06662	0.286144	0.998825
Dnmt3l	20.6245	1.91201	1.28802	1.48446	0.137688	0.969652
Icosl	307.398	1.36263	0.682434	1.99671	0.0458563	0.594513
Spg7	2815.42	0.628019	0.4087	1.53663	0.124385	0.938953
Sult5a1	7.90146	-0.150496	1.33035	-0.113125	0.909931	0.998825
Rpl13	11043.7	0.426513	0.37114	1.1492	0.250474	0.998825
Chmp1a	9672.59	0.209261	0.387582	0.539914	0.589256	0.998825
Rpa1	2948.94	0.272389	0.403178	0.675605	0.499291	0.998825
Serpinf1	23.3048	1.85812	1.24362	1.49412	0.135144	0.962449
Tubgcp3	922.274	-0.0189662	0.494983	-0.0383169	0.969435	0.998825
Polr3d	558.301	0.597769	0.454232	1.316	0.188174	0.998825
Ddx3x	3457.68	-0.544483	0.524268	-1.03856	0.29901	0.998825
Il12rb1	5.33708	-0.217806	1.67716	-0.129866	0.896673	0.998825
Usp32	162.989	-0.303891	0.489505	-0.620812	0.534723	0.998825
Txnrd3	283.11	-0.0604978	0.431621	-0.140164	0.88853	0.998825
Zfp512b	505.533	0.916529	0.531549	1.72426	0.0846607	0.815172
Dnajc5	4173.15	-0.0106921	0.405963	-0.0263375	0.978988	0.998825
Tpd52l2	2370.96	0.018947	0.389228	0.0486785	0.961176	0.998825
Fmr1	466.039	-0.7646	0.611539	-1.25029	0.211194	0.998825
Bcl11a	6.88464	3.97979	1.70916	2.3285	0.0198854	0.358981
Il4	6.14616	-2.15138	1.58075	-1.36099	0.173518	0.998825
Pxmp4	990.68	-0.0363707	0.399758	-0.0909818	0.927507	0.998825
Dlg3	250.67	-0.137195	0.692215	-0.198197	0.842891	0.998825
Gnb1l	156.469	1.18614	0.490116	2.42012	0.0155155	0.306283
Mmp11	35.1582	0.422265	0.755246	0.559109	0.576087	0.998825
Smarcb1	2111.94	0.249485	0.428038	0.582859	0.559988	0.998825
Hip1r	24.6328	1.8269	1.19942	1.52315	0.12772	0.950493
Nsun5	438.315	0.485055	0.490326	0.989249	0.322541	0.998825
Top1mt	251.043	0.314685	0.453123	0.694479	0.487382	0.998825
Hoxa4	4.91805	1.07934	1.71661	0.628765	0.529503	0.998825
Mmp14	54.5432	4.12435	1.11615	3.69515	0.000219755	0.0129221
Slc7a7	1263.52	0.131098	0.389467	0.336609	0.736411	0.998825
Oxa1l	973.291	0.173852	0.45862	0.379076	0.704631	0.998825
Heatr6	988.353	-0.256671	0.476998	-0.538098	0.59051	0.998825
Ccl3	2726.82	-0.0760108	0.566106	-0.13427	0.893189	0.998825
Wfdc18	16.9467	0.440048	1.16289	0.37841	0.705126	0.998825
Icam4	17.1595	1.95598	1.1101	1.76199	0.0780714	0.784781
Ilf2	1080.89	-0.211903	0.414103	-0.511714	0.608851	0.998825
Chtop	1444.23	-0.0528702	0.373941	-0.141386	0.887565	0.998825
Snapin	2984.28	-0.485916	0.481247	-1.0097	0.312638	0.998825
S100a4	5301.35	0.380818	0.488311	0.779867	0.435469	0.998825
S100a3	6.51884	2.37751	1.85744	1.27999	0.200549	0.998825
S100a6	6980.87	0.17282	0.556678	0.310448	0.75622	0.998825
Icam2	925.95	0.434049	0.472709	0.918216	0.358506	0.998825
Mapk7	1363.47	0.0329566	0.47407	0.0695183	0.944577	0.998825
Epn2	157.528	-0.175955	0.529612	-0.332234	0.739712	0.998825
B9d1	13.0673	0.669235	1.25848	0.531779	0.594879	0.998825
Sec24b	1840.51	0.140195	0.576814	0.24305	0.807967	0.998825
N4bp3	174.09	-0.325893	0.771721	-0.422293	0.672811	0.998825
Rmnd5b	2408.95	0.167209	0.397498	0.420653	0.674009	0.998825
Nhp2	2013.34	0.595037	0.506493	1.17482	0.240068	0.998825
Vps9d1	1140.29	0.104066	0.492436	0.211328	0.832631	0.998825
Zfp276	835.859	-0.0570178	0.56815	-0.100357	0.920061	0.998825
Mfsd10	1454.92	0.500695	0.54834	0.913111	0.361184	0.998825
Luzp1	1022.39	0.545895	0.597034	0.914345	0.360536	0.998825
Slc13a2	37.567	-0.251377	0.753758	-0.333499	0.738758	0.998825
Kctd10	4777.86	0.126225	0.42836	0.29467	0.768246	0.998825
Poldip2	2217.25	0.182507	0.384589	0.47455	0.635108	0.998825
Ift20	863.759	0.00183315	0.51161	0.00358309	0.997141	1
Col6a1	21.9489	3.63562	4.5903	0.792023	0.428347	0.998825
Pcbp3	85.5639	0.905483	0.601571	1.5052	0.132274	0.954837
Lgals9	8453.65	-0.464364	0.41284	-1.1248	0.260672	0.998825
Araf	2695.62	0.327661	0.410643	0.797921	0.424916	0.998825
Cfp	37805.7	-0.289156	0.441487	-0.654958	0.512495	0.998825
Timp1	121.738	4.16921	0.966072	4.31564	1.59143931868028e-05	0.00153551
Uxt	248.177	0.00589946	0.543469	0.0108552	0.991339	0.999804
Cnnm3	1166.48	0.233141	0.638443	0.365171	0.714984	0.998825
Lman2l	1684.41	0.312763	0.376734	0.830195	0.406428	0.998825
Mcm3ap	1086.54	0.400235	0.516491	0.774912	0.438392	0.998825
Pcnt	559.282	0.639062	0.620179	1.03045	0.3028	0.998825
Mxd1	717.851	-0.555424	0.546455	-1.01641	0.309433	0.998825
Gmcl1	626.78	-0.257452	0.435891	-0.590634	0.554766	0.998825
Snrnp27	608.599	0.00727357	0.667124	0.0109029	0.991301	0.999804
Oas1c	246.663	-0.38987	0.457324	-0.852502	0.393935	0.998825
Ocrl	745.946	-0.402828	0.429456	-0.937998	0.348246	0.998825
Calm1	26858.5	0.0902734	0.416218	0.21689	0.828294	0.998825
Agpat3	4309.24	0.220131	0.460844	0.477669	0.632886	0.998825
Slc26a3	4.44641	0.0225474	1.84227	0.0122389	0.990235	0.999159
Sema6b	627.359	0.177158	0.698458	0.253642	0.799772	0.998825
Uhrf1	2264.81	0.22704	0.630373	0.360167	0.718722	0.998825
Dpp9	2984.37	0.467271	0.51269	0.911411	0.362079	0.998825
Ramp2	11.7889	0.745756	1.25839	0.592627	0.553431	0.998825
Lsr	250.444	3.43223	0.807583	4.25	2.1376686552367e-05	0.00197893
Gramd1a	2238.04	0.0130456	0.471129	0.02769	0.977909	0.998825
Hpn	22.8179	0.375356	1.17739	0.318805	0.749875	0.998825
Ckb	47440.3	0.833493	0.426525	1.95415	0.0506838	0.632284
Sp1	333.044	0.100395	0.522647	0.19209	0.847671	0.998825
Itgb7	5991.43	5.10586	0.634296	8.04964	8.30368880091631e-16	5.98783369796602e-13
Myg1	762.88	0.364821	0.415992	0.876991	0.380492	0.998825
Rarg	367.286	1.2917	0.694893	1.85885	0.0630484	0.709217
Pfdn5	1634.48	0.120294	0.497306	0.241891	0.808865	0.998825
Efnb2	193.591	2.93642	0.70512	4.16443	3.12133009448036e-05	0.00274137
Rrp15	449.032	0.340449	0.40324	0.844284	0.398511	0.998825
Rnd2	379.303	-0.384483	0.42504	-0.90458	0.365688	0.998825
Srr	541.662	-0.737299	0.492807	-1.49612	0.134622	0.962155
Acp5	123.003	0.310301	0.629385	0.493022	0.621997	0.998825
Cnn1	9.6615	7.22933	2.35702	3.06715	0.00216108	0.0781241
Fbxo9	1242.34	0.567957	0.414458	1.37036	0.170574	0.998825
Vps50	1473.12	-0.486965	0.606521	-0.802882	0.422043	0.998825
Hars1	2695.87	-0.0270577	0.363472	-0.0744423	0.940658	0.998825
Zmat2	1329.83	-0.300237	0.524569	-0.57235	0.567085	0.998825
Ube2c	973.769	0.303041	0.475837	0.636859	0.524217	0.998825
Smg5	451.462	0.417149	0.479546	0.869883	0.384364	0.998825
Cct3	6145.26	0.173466	0.393301	0.441051	0.659176	0.998825
Glmp	15848.3	0.123957	0.464265	0.266997	0.789472	0.998825
Mef2d	2756.35	0.707488	0.53022	1.33433	0.182096	0.998825
Tmem79	15.1503	0.928028	1.09017	0.851272	0.394618	0.998825
Snd1	6869.67	0.187691	0.420963	0.44586	0.655698	0.998825
Col18a1	2515.55	0.575675	0.519161	1.10886	0.267493	0.998825
Slc19a1	621.291	0.450043	0.442991	1.01592	0.309667	0.998825
Kpnb1	1217.2	0.146883	0.484439	0.303203	0.761735	0.998825
Npepps	1044.16	-0.583997	0.422462	-1.38237	0.166859	0.998825
Mrpl10	1802.54	0.13006	0.384537	0.338225	0.735193	0.998825
Cyp51	3199.79	-3.0271	0.547878	-5.52513	3.2924496861363e-08	6.44426473567907e-06
Tcf25	8613	0.219954	0.392984	0.559702	0.575683	0.998825
Tubb6	12164.4	0.455462	0.418094	1.08938	0.275987	0.998825
Def8	2049.76	0.516537	0.457877	1.12811	0.259272	0.998825
Col1a1	112.063	4.15427	2.5987	1.5986	0.10991	0.901724
Itga3	4.94987	5.55971	2.79054	1.99234	0.0463337	0.600017
Foxm1	797.287	0.357369	0.753045	0.474565	0.635097	0.998825
Itfg2	304.552	0.303267	0.532954	0.56903	0.569336	0.998825
Nrip2	6.7699	-1.41002	1.66605	-0.846325	0.397371	0.998825
Tulp3	50.787	0.108071	0.706655	0.152933	0.878451	0.998825
Gtf2h4	696.25	0.26618	0.423337	0.628766	0.529502	0.998825
Tubb5	14362	0.56064	0.415841	1.34821	0.177592	0.998825
Ell2	2704.88	0.154657	0.386365	0.400287	0.688945	0.998825
Jup	770.94	0.920491	0.499748	1.84191	0.0654881	0.722272
Fkbp10	19.0244	8.19509	3.40478	2.40694	0.016087	0.313079
Nom1	1087.54	0.105029	0.447096	0.234914	0.814275	0.998825
Ergic1	3609.28	0.556081	0.441606	1.25922	0.20795	0.998825
Acap1	70.85	-0.382939	0.738603	-0.518465	0.604134	0.998825
Tcea3	8.8509	-0.704898	1.45542	-0.484327	0.628154	0.998825
Ifrd1	2078.54	-0.148118	0.532511	-0.27815	0.780897	0.998825
Stk38l	198.222	-0.634836	0.518491	-1.22439	0.220804	0.998825
Brpf1	3171.38	0.0926029	0.400151	0.23142	0.816989	0.998825
Akr1b1	7896.38	0.332538	0.3905	0.851571	0.394452	0.998825
Gstt1	21.6059	-0.402234	0.97491	-0.412586	0.67991	0.998825
Gstt3	308.102	0.584682	0.634032	0.922166	0.356442	0.998825
Ddt	398.772	0.252555	0.509936	0.495267	0.620412	0.998825
Ddx18	897.073	-0.167316	0.404461	-0.413677	0.679111	0.998825
Ubl3	9802.13	-0.409287	0.357679	-1.14428	0.252506	0.998825
Gramd2b	1094.79	-0.87781	0.565395	-1.55256	0.120528	0.933497
Eef1e1	452.342	0.457741	0.55146	0.830053	0.406509	0.998825
Akt1	18422.8	0.329335	0.421029	0.782215	0.434088	0.998825
Il16	1005.16	0.332815	0.788338	0.422173	0.672899	0.998825
Tcirg1	16404.7	-0.205688	0.419645	-0.490148	0.624029	0.998825
Naglu	12657	0.0655513	0.39969	0.164005	0.869727	0.998825
Coasy	1503.64	0.0329491	0.461034	0.0714677	0.943026	0.998825
Smo	378.415	0.462607	0.483403	0.956981	0.338577	0.998825
Tspan33	206.208	1.03692	0.800397	1.29551	0.195144	0.998825
Crnkl1	828.696	-0.416858	0.493176	-0.845253	0.39797	0.998825
Rin2	6135.33	-1.18242	0.477942	-2.47398	0.0133619	0.279925
Chordc1	773.691	-0.797425	0.621955	-1.28213	0.199798	0.998825
Rtcb	3680.08	0.246614	0.383125	0.64369	0.519776	0.998825
Pwp1	1449.95	-0.206905	0.456887	-0.452858	0.650651	0.998825
Fbxo7	853.476	-0.0525259	0.392916	-0.133682	0.893654	0.998825
Capns1	3613.79	0.445639	0.457361	0.974371	0.329872	0.998825
Folr1	106.317	2.34963	0.643531	3.65115	0.000261072	0.0148421
Clpb	1459.49	0.235052	0.424775	0.553357	0.580019	0.998825
Septin7	4459.75	-0.273519	1.33201	-0.205344	0.837304	0.998825
Zdhhc4	1038.9	-0.0436676	0.434658	-0.100464	0.919976	0.998825
Rac1	16787.9	-0.247309	0.361018	-0.68503	0.493325	0.998825
Nup214	2120.29	0.0819417	0.507097	0.16159	0.871629	0.998825
Aif1l	5.09201	5.66283	2.74958	2.05953	0.0394437	0.544733
Cpa3	1049.13	10.9388	1.66551	6.56784	5.10494859855527e-11	1.84060265128436e-08
Ltbp1	39.8464	6.84194	1.31859	5.18883	2.11624801935976e-07	3.5795943349689e-05
Ugp2	3157.08	-0.35391	0.805335	-0.439457	0.660331	0.998825
Trmt1	1079.26	0.290973	0.475592	0.611811	0.540663	0.998825
Nacc1	1188.19	0.382746	0.526244	0.727316	0.467032	0.998825
Nfix	386.301	0.0239951	0.688585	0.034847	0.972202	0.998825
Slc1a5	2157.78	0.190298	0.515002	0.36951	0.711748	0.998825
Uba1	13555.4	0.224084	0.402199	0.557148	0.577426	0.998825
Vwf	1063.95	-1.26239	0.407273	-3.0996	0.00193779	0.071193
Siae	1547.11	-0.263521	0.379839	-0.69377	0.487827	0.998825
Esam	9.81961	2.01306	1.80442	1.11563	0.264582	0.998825
Spa17	5.89959	0.290908	1.94216	0.149786	0.880933	0.998825
Fam50a	2326.82	-0.365828	0.376797	-0.970887	0.331604	0.998825
Emd	388.617	-0.293916	0.420216	-0.69944	0.484277	0.998825
Taco1	148.961	-0.224647	0.536451	-0.418766	0.675387	0.998825
Grik3	4.07624	1.41898	1.87294	0.757621	0.448678	0.998825
Gria3	4.23537	-0.691426	1.76842	-0.390984	0.695809	0.998825
Npas1	25.3252	0.178121	0.903663	0.19711	0.843741	0.998825
Sipa1l2	873.595	0.869113	0.634879	1.36894	0.171017	0.998825
Ap4e1	325.546	-0.83423	0.579309	-1.44004	0.149855	0.988017
Blvra	5024.47	0.1374	0.457656	0.300226	0.764005	0.998825
Srpk3	73.5175	0.20059	0.577808	0.347158	0.728473	0.998825
Idh3g	3360.18	0.245515	0.390499	0.628722	0.529531	0.998825
Pnck	5.64108	1.86825	1.8042	1.0355	0.300437	0.998825
Ssr4	2128.83	0.853432	0.515222	1.65644	0.0976336	0.871055
Bcap31	7011.87	-0.174888	0.525032	-0.3331	0.739059	0.998825
Fam98a	658.167	0.176267	0.435951	0.404327	0.685972	0.998825
Ltbp2	51.5899	2.05655	2.34493	0.877022	0.380475	0.998825
Kmt2a	288.844	-0.10862	0.517316	-0.209969	0.833692	0.998825
Ift46	502.555	-0.118865	0.416803	-0.285184	0.775503	0.998825
Tmem25	55.5352	0.211282	0.699134	0.302204	0.762496	0.998825
Trappc6a	1479.12	0.45065	0.443922	1.01515	0.310032	0.998825
Supt6	2399.99	0.292338	0.529877	0.551709	0.581148	0.998825
Spag5	454.435	-0.391318	0.689346	-0.567666	0.570262	0.998825
Unc119	3305.8	0.672109	0.463419	1.45033	0.146968	0.982305
Rab34	753.306	-0.12265	0.404568	-0.303164	0.761765	0.998825
Sdf2	2246.2	0.181043	0.423857	0.427132	0.669284	0.998825
Ccne1	684.557	0.704133	0.387418	1.8175	0.0691399	0.744024
Hsf2bp	7.3561	-1.19794	1.68253	-0.711987	0.476473	0.998825
Bbc3	802.705	0.333034	0.749666	0.444243	0.656867	0.998825
Mybpc3	5.22069	0.814691	1.61799	0.50352	0.614599	0.998825
Psmc3	7779.64	0.238348	0.390431	0.610474	0.541548	0.998825
Acp2	6545.6	-0.300027	0.377417	-0.794948	0.426644	0.998825
Rapsn	80.1085	-1.26763	0.832296	-1.52305	0.127745	0.950493
Slc39a13	1256.49	0.331111	0.531712	0.622727	0.533464	0.998825
Celf2	3938.1	0.0159983	0.469309	0.034089	0.972806	0.998825
Nr1h3	1676.85	0.268139	0.613537	0.437037	0.662084	0.998825
Ddb2	60.1696	0.0914286	0.947179	0.0965273	0.923102	0.998825
Spi1	19535.4	0.299124	0.43784	0.683181	0.494493	0.998825
Sf3a1	1862.02	0.344747	0.458549	0.751823	0.452158	0.998825
Stat6	15358	0.147047	0.439991	0.334205	0.738225	0.998825
Napsa	886.855	0.826437	0.48541	1.70256	0.0886512	0.830573
Vrk3	985.421	-0.0919073	0.407032	-0.225798	0.821358	0.998825
Smg9	825.466	0.541618	0.539962	1.00307	0.315829	0.998825
Paxip1	923.981	-0.056115	0.644451	-0.087074	0.930613	0.998825
Rmnd5a	847.453	-0.656359	0.485669	-1.35145	0.17655	0.998825
Mov10	2017.25	-0.254952	0.495107	-0.514943	0.606593	0.998825
Ppm1j	101.835	1.44832	0.656468	2.20622	0.0273684	0.439054
Rhoc	6951.54	-0.0283965	0.505211	-0.0562072	0.955177	0.998825
Tead3	4.5775	1.25214	1.73706	0.720837	0.47101	0.998825
Ppard	22.4759	1.34995	1.00538	1.34273	0.179361	0.998825
Def6	3052.99	0.483133	0.425736	1.13482	0.256451	0.998825
Metrn	810.646	0.323177	0.453564	0.712527	0.476138	0.998825
Lmf1	1191.79	0.554403	0.404896	1.36925	0.170922	0.998825
Ciao3	1888.75	0.238637	0.4113	0.580202	0.561779	0.998825
Angptl4	529.149	3.68671	0.581923	6.3354	2.36733363098791e-10	6.90102937833306e-08
Dbf4	499.208	-0.530775	0.495391	-1.07143	0.283978	0.998825
Daxx	1805.39	-0.575841	0.39598	-1.45422	0.145886	0.980304
Cd320	355.078	0.196962	0.654996	0.300708	0.763637	0.998825
Ipo4	2614.19	0.582967	0.4243	1.37395	0.169458	0.998825
Tm9sf1	4220.13	0.310737	0.438257	0.70903	0.478306	0.998825
Rec8	4.14204	3.18643	2.15771	1.47676	0.13974	0.975435
Irf9	2213.65	-0.601304	0.454267	-1.32368	0.185609	0.998825
Gmpr2	2182.73	0.0960728	0.427194	0.224893	0.822063	0.998825
Mdp1	720.624	0.0299993	0.392417	0.0764476	0.939063	0.998825
Dhrs1	3372.84	-0.298574	0.38066	-0.784358	0.43283	0.998825
Ncan	27.9419	0.0667497	0.843784	0.0791076	0.936947	0.998825
Tmem161a	1367.15	0.58432	0.424248	1.37731	0.168417	0.998825
Armc6	479.826	0.574337	0.461762	1.2438	0.213575	0.998825
Borcs8	481.651	0.393036	0.443961	0.885294	0.375998	0.998825
Slc25a42	88.0455	0.122302	0.753117	0.162395	0.870995	0.998825
Snx9	5170.36	-0.0415177	0.359123	-0.115608	0.907963	0.998825
Ranbp3	2908.73	0.366327	0.449107	0.815678	0.414684	0.998825
Ndufa11	1313.35	0.498155	0.49622	1.0039	0.315427	0.998825
Nr2f6	1904.11	0.241701	0.415528	0.581672	0.560788	0.998825
Use1	1736.04	-0.0860584	0.448927	-0.191698	0.847979	0.998825
Ocel1	847.146	-0.0371829	0.466131	-0.0797694	0.936421	0.998825
Dyrk1b	443.944	0.00181594	0.512354	0.00354431	0.997172	1
Braf	286.299	0.0108884	0.651833	0.0167043	0.986673	0.998825
Ndufb2	607.256	0.434578	0.50679	0.857511	0.391162	0.998825
Hltf	765.181	-0.755777	0.597696	-1.26449	0.206056	0.998825
Prpf6	2512.29	0.175341	0.397838	0.440733	0.659406	0.998825
Rgs19	3359.86	0.396874	0.414398	0.957711	0.338209	0.998825
Abhd3	59.2166	1.22361	0.631825	1.93662	0.0527914	0.647533
Snrpd1	435.751	0.0200877	0.670107	0.0299768	0.976086	0.998825
Tchp	215.793	0.0823346	0.570727	0.144263	0.885293	0.998825
Tiam1	350.512	2.09423	0.550424	3.80476	0.000141941	0.00910817
Tsc2	2923.01	0.364795	0.48073	0.758835	0.447951	0.998825
Nherf2	262.317	3.68309	0.896664	4.10754	3.99889628865376e-05	0.00334079
Puf60	5592.22	0.318263	0.436153	0.729704	0.465571	0.998825
Golga2	2030.46	0.406578	0.472026	0.861347	0.389047	0.998825
Uck1	1574.33	0.315012	0.461224	0.682992	0.494612	0.998825
Scin	7.15304	0.565341	1.4761	0.382995	0.701723	0.998825
Mien1	1364.77	0.240687	0.519832	0.463009	0.643358	0.998825
Axl	831.512	1.88757	0.552982	3.41345	0.00064147	0.031501
Tgfb1	7583.63	0.335282	0.444334	0.754572	0.450506	0.998825
Ccdc97	1801.56	0.509329	0.560482	0.908733	0.363491	0.998825
Zfp40	59.3547	-0.681245	0.83976	-0.811238	0.417229	0.998825
Akap8l	1662.45	0.471474	0.415886	1.13366	0.256937	0.998825
Pdcd2l	852.126	0.204617	0.401675	0.509409	0.610465	0.998825
Gtf2f1	3031.99	0.223241	0.399504	0.558797	0.576301	0.998825
Clpp	971.386	0.531599	0.45122	1.17814	0.238742	0.998825
Alkbh7	297.635	0.137648	0.469302	0.293305	0.769289	0.998825
Pspn	5.49348	1.14395	1.61108	0.710048	0.477675	0.998825
Dennd1c	1381.31	-0.0848453	0.562203	-0.150916	0.880042	0.998825
Med6	340.499	-0.0763898	0.65352	-0.11689	0.906947	0.998825
Lcp2	4683.38	1.04451	0.464843	2.24703	0.0246384	0.408681
Cse1l	1444.82	-0.630099	0.584337	-1.07831	0.280894	0.998825
Naa20	3061.9	-0.583966	0.630812	-0.925736	0.354583	0.998825
Prkra	642.155	-0.243844	0.401248	-0.607713	0.543378	0.998825
Fkbp7	65.0219	0.374573	0.628444	0.596032	0.551154	0.998825
Plekha3	1554.99	0.076756	0.37917	0.202431	0.83958	0.998825
Ykt6	3800.31	0.222665	0.436869	0.509683	0.610273	0.998825
Baz1b	1952.38	-0.0923722	0.430375	-0.214632	0.830054	0.998825
Pex6	2045.19	0.378719	0.4729	0.800844	0.423222	0.998825
Mrpl2	1239.5	0.51705	0.446549	1.15788	0.246913	0.998825
Mea1	1727.44	0.360653	0.475898	0.757837	0.448549	0.998825
Gnmt	6.14182	0.522764	1.58089	0.330677	0.740889	0.998825
Grin2d	28.0783	1.15075	0.851908	1.3508	0.176761	0.998825
Kdelr1	1291.13	-0.0593722	0.411027	-0.144448	0.885147	0.998825
Tmem143	134.95	0.333934	0.48272	0.691775	0.489079	0.998825
Ggct	105.08	1.24753	0.988978	1.26143	0.207153	0.998825
Jag2	187.197	1.53325	0.985348	1.55605	0.119697	0.933109
Btbd6	577.988	0.582524	0.483854	1.20393	0.228618	0.998825
Nudt14	832.091	0.692209	0.513382	1.34833	0.177552	0.998825
Epdr1	202.836	0.157264	0.640801	0.245418	0.806133	0.998825
Flii	10849.4	0.275803	0.431967	0.638482	0.52316	0.998825
Top3a	687.153	-0.0866893	0.426025	-0.203484	0.838757	0.998825
Atg4d	1364.01	0.4007	0.427217	0.937931	0.34828	0.998825
Qtrt1	232.642	0.501869	0.464673	1.08005	0.280121	0.998825
Hdgfl2	1887.94	0.403179	0.458183	0.879951	0.378886	0.998825
Chaf1a	1310.74	0.253258	0.534763	0.47359	0.635792	0.998825
Adprh	4029.36	0.350627	0.431222	0.813099	0.416161	0.998825
Tmem39a	233.619	0.319251	0.558258	0.571869	0.56741	0.998825
Timmdc1	159.076	0.0297142	0.523466	0.0567643	0.954733	0.998825
Pla1a	6.08313	-1.03634	2.60852	-0.397292	0.691152	0.998825
Mcm2	2831.29	0.350706	0.589718	0.594702	0.552043	0.998825
Tpra1	3858.66	-0.29666	0.419297	-0.707517	0.479245	0.998825
Nab1	2969.73	-0.0540759	0.471238	-0.114753	0.908641	0.998825
Adgre5	3735.69	4.08348	0.68705	5.9435	2.78996009775194e-09	6.95004423623624e-07
Il17ra	1984.61	1.84784	0.670033	2.75784	0.00581848	0.160724
Lamb1	20.0888	3.62877	1.2002	3.02348	0.00249889	0.0871979
Kcnn1	16.4565	-0.238116	0.991544	-0.240147	0.810216	0.998825
Arrdc2	187.062	-0.481316	0.572629	-0.840538	0.400607	0.998825
Cd36	54203.5	0.195016	0.586756	0.332363	0.739615	0.998825
Map2k7	1557.49	0.101435	0.491264	0.206478	0.836417	0.998825
Timm44	1192.83	0.168066	0.382763	0.439086	0.6606	0.998825
Ap2a2	11896.1	-0.335111	0.448204	-0.747675	0.454656	0.998825
Pnkp	2175.67	0.460566	0.434637	1.05966	0.289301	0.998825
Med25	1991.25	0.537293	0.520336	1.03259	0.301796	0.998825
Bcam	102.923	0.591217	0.781676	0.756345	0.449442	0.998825
Clptm1	12899.5	0.0727661	0.362687	0.200631	0.840987	0.998825
Relb	1192.07	0.461019	0.623711	0.739154	0.459813	0.998825
Tomm40	3892.26	0.458358	0.43382	1.05656	0.290711	0.998825
Apoe	41780.2	1.4386	0.455847	3.15588	0.00160014	0.0626351
Apoc2	1532.39	5.43927	0.550406	9.8823	4.96794770999469e-23	1.13443085957729e-19
Hbp1	3664.64	-0.500767	0.416817	-1.20141	0.229594	0.998825
Prkar2b	763.028	0.681893	0.423647	1.60958	0.10749	0.898635
Cdkn1b	57.4323	-0.247515	0.633087	-0.390965	0.695823	0.998825
Klf4	121.738	1.59287	0.764891	2.08248	0.037299	0.530118
Ap1m1	4238.9	0.393607	0.440258	0.894036	0.371302	0.998825
Rab8a	6443.5	-0.0802431	0.385864	-0.207957	0.835263	0.998825
Hmgn2	3101.01	-0.0778718	0.455325	-0.171024	0.864205	0.998825
Fam32a	3914.46	0.170575	0.363075	0.469807	0.638493	0.998825
Stard3nl	2946.15	-0.576633	0.497676	-1.15865	0.246599	0.998825
Stk11	305.395	0.722326	0.507898	1.42219	0.154972	0.993278
Efna2	35.088	0.0669317	0.797734	0.0839023	0.933134	0.998825
Atp5f1d	6537.2	0.393237	0.461817	0.851498	0.394493	0.998825
Ppp5c	2698.07	0.397964	0.405897	0.980456	0.326861	0.998825
Cdk12	217.726	0.380102	0.495077	0.767764	0.442628	0.998825
Lipe	423.46	0.247853	0.582942	0.425177	0.670708	0.998825
Pafah1b2	2765.61	-0.107977	0.370153	-0.291708	0.77051	0.998825
Tbc1d8	551.318	0.428978	0.653745	0.656186	0.511704	0.998825
Cnot11	958.424	0.428139	0.40025	1.06968	0.284763	0.998825
Slc2a3	569.03	0.377251	0.689957	0.546775	0.584534	0.998825
Foxj2	1201.64	0.385249	0.750976	0.512998	0.607953	0.998825
Sri	3501.75	-0.162147	0.390134	-0.415619	0.677689	0.998825
Dgcr2	2590.2	0.249596	0.477826	0.522358	0.601421	0.998825
Irf3	1332.76	0.159176	0.452457	0.351803	0.724986	0.998825
Bcl2l12	270.899	0.544697	0.549812	0.990697	0.321834	0.998825
Zfp959	55.2098	-0.478179	0.822367	-0.581467	0.560926	0.998825
Mpnd	3438.33	-0.392633	0.40567	-0.967863	0.333113	0.998825
Sh3gl1	5702.03	0.243149	0.477909	0.508777	0.610909	0.998825
Ebi3	1773.44	0.667336	0.54871	1.21619	0.223913	0.998825
Yju2	408.614	0.352176	0.484137	0.727431	0.466962	0.998825
Ranbp2	1297.07	-1.21013	0.627829	-1.92748	0.0539202	0.653836
Grk5	189.625	0.856456	0.51295	1.66967	0.0949854	0.860711
Dvl3	732.643	0.48389	0.593156	0.81579	0.41462	0.998825
Abcf3	2229.65	0.186067	0.382591	0.486334	0.626731	0.998825
Eif2b5	2564.94	0.0251229	0.398721	0.0630086	0.94976	0.998825
Cyth2	2017.65	0.125503	0.40656	0.308694	0.757554	0.998825
Sult2b1	24.0802	3.44331	1.07705	3.19698	0.00138876	0.0564612
Car11	15.4053	0.923398	1.19661	0.771676	0.440306	0.998825
Dlgap1	12.395	0.705673	1.10829	0.636723	0.524305	0.998825
Plag1	9.41763	0.167181	1.61924	0.103247	0.917767	0.998825
Hck	3583.03	0.501058	0.493328	1.01567	0.309787	0.998825
Mrpl4	3261.29	0.380148	0.420309	0.904449	0.365757	0.998825
Keap1	4083.75	0.0683826	0.416971	0.163999	0.869732	0.998825
Glg1	10951.4	0.0818221	0.412703	0.198259	0.842842	0.998825
Btbd2	1659.13	0.361537	0.470754	0.767996	0.44249	0.998825
Csnk1g2	6508.33	0.185614	0.446074	0.416105	0.677333	0.998825
Abhd17a	6074.42	0.158993	0.415319	0.382821	0.701852	0.998825
Mob3a	5692.87	-0.160396	0.422567	-0.379576	0.70426	0.998825
Cacnb3	11.3386	3.2261	1.50125	2.14894	0.0316392	0.480487
Fkbp11	52.5705	0.751058	0.932644	0.8053	0.420647	0.998825
Ddx23	150.949	-0.185123	0.534729	-0.346199	0.729193	0.998825
Pld3	38244.7	-0.163193	0.446769	-0.365274	0.714907	0.998825
Grik5	7.98493	-0.133199	1.47074	-0.0905658	0.927838	0.998825
Cd79a	5.85739	1.69526	1.87218	0.905501	0.3652	0.998825
Rabac1	4509.9	0.435762	0.423324	1.02938	0.303301	0.998825
Etv3	1949.95	-0.737663	0.491269	-1.50155	0.133215	0.958599
Prkcsh	4156.94	0.613959	0.439748	1.39616	0.162666	0.998825
Rab3b	11.3064	1.8284	1.32847	1.37632	0.168723	0.998825
Fcgrt	8232.75	-0.473807	0.468224	-1.01192	0.311575	0.998825
Nosip	1959.18	0.363905	0.46106	0.789278	0.42995	0.998825
Pih1d1	1256.05	0.125378	0.436832	0.287017	0.774099	0.998825
Rps11	4234.47	0.169073	0.507116	0.333402	0.738831	0.998825
Supt5	6831.27	0.473951	0.483094	0.981074	0.326556	0.998825
Dll3	5.46933	1.82896	1.92392	0.950639	0.341788	0.998825
Paf1	1942.65	0.147317	0.368509	0.399765	0.68933	0.998825
Timm50	2665.05	0.204391	0.391025	0.522705	0.601179	0.998825
Med29	751.116	0.501089	0.522787	0.958496	0.337813	0.998825
Bicd1	36.9239	1.35472	1.03229	1.31234	0.189407	0.998825
Ncstn	9213.27	0.438996	0.422907	1.03804	0.29925	0.998825
Pex19	2745.1	-0.075481	0.378729	-0.199301	0.842027	0.998825
Cyp4f18	1046.73	3.71889	0.4393	8.46547	2.55119661918743e-17	2.33026299196579e-14
Impdh1	7301.01	1.2107	0.450141	2.68959	0.0071539	0.186341
Dusp3	3360.05	-0.0143492	0.407527	-0.0352103	0.971912	0.998825
Prodh	90.3263	0.597035	0.682824	0.874362	0.381921	0.998825
Ess2	1067.34	0.156892	0.451239	0.347691	0.728072	0.998825
Slc25a1	4592.9	-0.513728	0.473926	-1.08398	0.278372	0.998825
Dgcr6	401.448	0.0410857	0.482653	0.0851246	0.932162	0.998825
Ddr1	7.12525	6.67208	2.68125	2.48842	0.0128311	0.271294
Ier3	265.706	0.715911	0.885258	0.808704	0.418686	0.998825
Fosb	28.7042	1.03864	0.979738	1.06012	0.289092	0.998825
Klc4	3821.2	-0.130223	0.399021	-0.326357	0.744154	0.998825
Ercc1	713.539	0.381459	0.446342	0.854634	0.392754	0.998825
As3mt	159.179	-1.7634	0.621186	-2.83877	0.00452881	0.136672
Homer3	1703.51	0.448213	0.391839	1.14387	0.252677	0.998825
Crtc1	370.125	0.940908	0.488987	1.9242	0.0543296	0.65522
Rnf215	632.789	0.207946	0.465472	0.446743	0.655061	0.998825
Sec14l2	5.82633	1.68054	1.67387	1.00398	0.315386	0.998825
Aven	507.348	-0.019563	0.476332	-0.0410701	0.96724	0.998825
Cp	7.85179	-2.8667	1.66295	-1.72386	0.084733	0.815258
Crot	1675.07	-0.61159	0.559018	-1.09404	0.273936	0.998825
Rps6ka1	8203.53	1.20119	0.466535	2.5747	0.0100327	0.23601
Snrnp200	3574.34	0.031023	0.511374	0.060666	0.951625	0.998825
Ciao1	1553.08	0.287541	0.463183	0.620793	0.534736	0.998825
Taf6l	1217.94	0.129168	0.416461	0.310155	0.756443	0.998825
Insig2	995.424	-0.0666526	0.408601	-0.163124	0.870421	0.998825
Kpna6	1027.19	-0.0373019	0.42918	-0.0869143	0.93074	0.998825
Man1a	4036.36	-0.60888	0.604531	-1.00719	0.313841	0.998825
Itpkc	447.28	-0.142053	0.416183	-0.341323	0.73286	0.998825
Coq8b	1095.07	0.129948	0.465053	0.279426	0.779918	0.998825
Brd8	990.84	-0.261223	0.55405	-0.47148	0.637298	0.998825
Kif20a	1715.93	-0.00454573	0.603065	-0.00753771	0.993986	1
Farsa	2774	0.443163	0.448607	0.987863	0.32322	0.998825
Gcdh	665.735	0.0448065	0.404027	0.1109	0.911696	0.998825
Mast2	1643.8	0.0786048	0.477334	0.164675	0.8692	0.998825
Dnase2a	1704.18	-0.130198	0.394203	-0.330281	0.741187	0.998825
Rad23a	3697.56	0.188451	0.431443	0.436791	0.662263	0.998825
Calr	43408.3	0.321583	0.485243	0.662726	0.507506	0.998825
Syce2	236.936	0.215428	0.439442	0.49023	0.623971	0.998825
Nfat5	171.691	-0.719803	0.633369	-1.13647	0.255761	0.998825
Nob1	975.426	0.36446	0.417256	0.873468	0.382408	0.998825
Nqo1	209.8	1.87825	0.581988	3.22731	0.00124962	0.0524016
Ppfia3	26.6326	-0.356363	0.905985	-0.393343	0.694066	0.998825
Gys1	1282.06	0.447156	0.413513	1.08136	0.279538	0.998825
Ruvbl2	1224.39	0.589742	0.416239	1.41684	0.156531	0.99628
Lin7b	5.54848	-0.0536979	1.51806	-0.0353726	0.971783	0.998825
Bax	7254.71	0.284292	0.432502	0.657321	0.510974	0.998825
Il7r	1249.22	-0.714372	0.80642	-0.885856	0.375695	0.998825
Tfam	452.159	-0.620339	0.649765	-0.954714	0.339722	0.998825
Zfp81	85.9773	-0.613959	1.09198	-0.562244	0.57395	0.998825
Mmd	2281.94	0.437647	0.391544	1.11775	0.263676	0.998825
Hlf	16.0445	6.30314	2.13964	2.94589	0.00322023	0.104799
Fam162a	640.608	0.395648	0.659394	0.600018	0.548495	0.998825
Rpl8	5572.16	0.504674	0.428858	1.17679	0.239281	0.998825
Ssbp2	48.713	-0.704247	0.739106	-0.952836	0.340673	0.998825
Fancl	237.67	-0.326748	0.646259	-0.505599	0.613138	0.998825
Gstm5	205.556	0.112179	0.597582	0.187721	0.851095	0.998825
Gstm7	9.85412	0.721948	1.43002	0.504852	0.613662	0.998825
Stat3	5135.69	0.17376	0.499147	0.348113	0.727755	0.998825
Stat5a	984.474	0.202375	0.501898	0.40322	0.686786	0.998825
Cavin1	498.974	-0.259941	0.49995	-0.519935	0.603109	0.998825
Map3k11	6856.37	0.334926	0.49821	0.672259	0.501419	0.998825
Akt2	2824.4	0.132268	0.432732	0.305659	0.759865	0.998825
Dnaja3	2388.14	0.194143	0.383092	0.506779	0.61231	0.998825
Hmox2	7426.6	-0.191411	0.387479	-0.49399	0.621313	0.998825
Cdip1	1034.03	-0.659861	0.398888	-1.65425	0.0980764	0.871633
Map3k20	1743.01	-0.826406	0.442295	-1.86845	0.0616992	0.699962
Cwc15	2137.08	-0.124185	0.548258	-0.226509	0.820806	0.998825
Dnmt1	4110.74	0.238072	0.600381	0.396535	0.691711	0.998825
Ppan	1032.84	0.763617	0.471265	1.62036	0.105156	0.893206
Angptl2	3302.53	0.431804	0.462698	0.933229	0.350702	0.998825
Cacna1e	7.92472	0.477811	1.41471	0.337745	0.735555	0.998825
Cacna1b	18.939	-1.19364	1.20496	-0.990605	0.321878	0.998825
Trmt10a	135.722	-0.359682	0.589162	-0.610498	0.541532	0.998825
Etv1	1404.29	-0.293904	0.378151	-0.777215	0.437032	0.998825
Kifc2	72.0041	-0.287735	0.751299	-0.382983	0.701733	0.998825
Psap	134733	-0.342166	0.484648	-0.706009	0.480183	0.998825
Ikbkg	1842.14	0.419396	0.509763	0.822729	0.410662	0.998825
Wars2	121.813	-0.00719355	0.580597	-0.0123899	0.990115	0.999159
Atn1	194.723	0.795745	0.68139	1.16783	0.242877	0.998825
Phb2	5627.19	0.270642	0.404437	0.669181	0.50338	0.998825
Ptpn6	14835.9	0.0620752	0.45528	0.136345	0.891549	0.998825
Eno2	102.533	-0.723738	0.656216	-1.1029	0.270072	0.998825
Emg1	1323.83	0.378763	0.393465	0.962634	0.335731	0.998825
Lpcat3	3262.1	-0.690525	0.393654	-1.75414	0.0794059	0.793538
Atp6v1f	4360.33	0.120564	0.482356	0.249947	0.802628	0.998825
Clcn5	1098.3	-0.628283	0.439738	-1.42876	0.153072	0.990836
Clcn3	1341.89	-0.218623	0.435749	-0.501717	0.615867	0.998825
Pde1c	140.855	-0.264854	0.955587	-0.277164	0.781654	0.998825
Utp20	436.764	-0.422	0.52339	-0.806283	0.42008	0.998825
Spic	19.8337	0.519093	1.06262	0.488502	0.625194	0.998825
Cul3	1766.14	-0.551916	0.694513	-0.794681	0.426799	0.998825
Large1	97.9196	-0.115525	0.738654	-0.1564	0.875718	0.998825
Ddx56	2259.13	0.16635	0.386946	0.429906	0.667264	0.998825
Tmed4	3465.35	0.106942	0.381165	0.280566	0.779044	0.998825
Col26a1	4.95022	-0.294307	1.78343	-0.165023	0.868926	0.998825
Bid	3634.69	0.271073	0.41849	0.647741	0.517153	0.998825
Ralb	7060.51	-0.202843	0.358198	-0.566288	0.571198	0.998825
Ppp1cc	7529.75	-0.398241	0.392333	-1.01506	0.310079	0.998825
Dnajb11	6185.7	0.33119	0.424299	0.780559	0.435062	0.998825
Tbccd1	614.503	-0.133828	0.593725	-0.225403	0.821665	0.998825
Clec11a	13.8706	-0.224944	1.09574	-0.205289	0.837346	0.998825
Zfp324	358.833	-0.161417	0.541691	-0.297988	0.765712	0.998825
Gab2	2308.49	0.298431	0.628488	0.47484	0.634901	0.998825
Coro1c	27587.2	-0.0936046	0.429144	-0.218119	0.827336	0.998825
Tax1bp1	5851.91	-0.4064	0.60222	-0.674836	0.49978	0.998825
Ctse	64.517	3.27407	0.850267	3.85063	0.000117813	0.00803062
Ndrg2	5.39288	6.43618	2.75257	2.33825	0.0193744	0.356388
Mettl17	287.068	-0.262176	0.478469	-0.547948	0.583728	0.998825
Arhgef40	39.7863	0.460804	0.862491	0.534272	0.593153	0.998825
Pnpla6	876.336	0.490862	0.438614	1.11912	0.263089	0.998825
Mcoln1	3432.69	0.232124	0.408232	0.568608	0.569622	0.998825
Arhgef18	142.846	1.3753	0.90845	1.5139	0.130052	0.952059
Pkn2	671.855	-0.30435	0.442574	-0.687683	0.491653	0.998825
Cd33	897.937	-0.646466	0.542088	-1.19255	0.233046	0.998825
Etfb	2947.56	0.568147	0.435661	1.3041	0.192198	0.998825
Stxbp2	7831.96	0.282093	0.453048	0.622655	0.533511	0.998825
Sgce	7.00731	2.99929	1.6518	1.81577	0.0694049	0.744024
Chn2	992.999	0.735818	0.460451	1.59804	0.110034	0.901932
Wwox	311.258	0.109883	0.455049	0.241474	0.809187	0.998825
Slbp	1278.17	-0.336847	0.536825	-0.627479	0.530345	0.998825
Arid3b	380.367	-0.0345698	0.477394	-0.0724137	0.942273	0.998825
Cnn2	2585.63	0.306939	0.402925	0.761778	0.446192	0.998825
Polr2e	2562.39	0.663145	0.436103	1.52061	0.128357	0.950614
Abca13	15.8157	-0.165211	1.06899	-0.154549	0.877177	0.998825
Myo9b	4825.91	0.133362	0.461164	0.289185	0.772439	0.998825
Hdac9	819.67	0.288045	0.617627	0.466373	0.640949	0.998825
Ly9	4464.76	-0.946554	0.425996	-2.22198	0.0262849	0.427199
Cd244a	236.504	1.57805	0.497291	3.17328	0.00150726	0.0602577
Adgre1	57222.1	1.08493	0.465964	2.32835	0.0198935	0.358981
Mtfp1	36.1973	-1.06322	0.809382	-1.31362	0.188975	0.998825
Rab23	182.648	0.179842	0.481906	0.37319	0.709007	0.998825
Rab11a	5517.98	-0.447724	0.687733	-0.651015	0.515037	0.998825
Eif2b2	1768.05	0.288119	0.420472	0.685228	0.4932	0.998825
Dlst	4530.81	-0.0548948	0.36877	-0.148859	0.881665	0.998825
Pgf	7.15355	4.4133	2.00571	2.20037	0.027781	0.443105
Ulk2	2475.47	-0.552777	0.535559	-1.03215	0.302003	0.998825
Ccl24	17.2163	0.459866	1.04795	0.438824	0.660789	0.998825
Dgkq	718.508	-0.0852394	0.488572	-0.174466	0.861499	0.998825
Grap	793.35	-1.07449	0.471212	-2.28026	0.0225922	0.385955
Chmp2b	2023.37	-0.258129	0.633613	-0.407393	0.68372	0.998825
Plod3	6113.96	0.836137	0.47353	1.76575	0.0774373	0.782437
Ap1s1	7662.14	0.415488	0.441827	0.940386	0.347019	0.998825
Mapk13	4.70015	0.974709	1.9539	0.498853	0.617883	0.998825
Srpk1	1051.19	0.0273593	0.455376	0.0600806	0.952091	0.998825
Lbr	1870.08	-0.812832	0.70851	-1.14724	0.251282	0.998825
Nes	3448.08	-0.171054	0.392761	-0.435518	0.663187	0.998825
Prcc	389.88	0.53729	0.447861	1.19968	0.230263	0.998825
Mettl25b	285.982	0.13431	0.540394	0.248541	0.803716	0.998825
Hdgf	8412.04	0.249078	0.406138	0.613284	0.539688	0.998825
Slc25a18	11.441	-0.631089	1.6737	-0.377062	0.706127	0.998825
Thop1	1324.82	0.634354	0.441207	1.43777	0.150499	0.988017
Apba3	1518.56	0.273386	0.43075	0.634675	0.52564	0.998825
Matk	748.831	-0.884704	0.574465	-1.54005	0.123549	0.938848
Pias4	1845.09	0.458968	0.406797	1.12825	0.259215	0.998825
Map2k1	7681.14	0.0550247	0.383888	0.143335	0.886025	0.998825
Sgta	5927.32	0.3498	0.419026	0.834793	0.403834	0.998825
Tmem242	1041.06	0.0202811	0.462214	0.0438782	0.965001	0.998825
Dtx2	505.926	0.627009	0.487245	1.28685	0.198148	0.998825
Hspb1	50.9932	3.63011	0.991704	3.66048	0.000251747	0.0144317
Rasa4	4540.29	-0.322197	0.490737	-0.656557	0.511466	0.998825
Hnrnpa2b1	9636.12	-0.244782	0.519406	-0.471274	0.637445	0.998825
Yju2b	506.658	0.390694	0.44973	0.868728	0.384996	0.998825
Mri1	710.589	0.109996	0.510686	0.215389	0.829464	0.998825
Prkacb	6788.79	-0.395194	0.418519	-0.944269	0.345032	0.998825
Sgsh	1285.81	-0.475849	0.502014	-0.94788	0.34319	0.998825
Chd5	5.92633	-0.287817	1.90688	-0.150936	0.880026	0.998825
Cstb	9177.12	-0.088279	0.59144	-0.149261	0.881348	0.998825
Sh2b2	419.85	1.38051	0.515915	2.67585	0.00745397	0.191608
Pex5	2269.12	0.219661	0.445575	0.492982	0.622025	0.998825
Jkamp	880.011	0.305914	0.385222	0.794124	0.427123	0.998825
Cd44	9567.18	-0.201306	0.390937	-0.514933	0.6066	0.998825
Slc1a2	6.78926	-0.621017	1.95824	-0.31713	0.751145	0.998825
Eif2ak4	679.138	-0.0187383	0.445142	-0.0420952	0.966423	0.998825
Wdr1	32624.6	0.0698663	0.364312	0.191776	0.847917	0.998825
Slc2a9	402.711	0.159324	0.479199	0.332481	0.739526	0.998825
Ccn4	4.21151	3.25832	2.80784	1.16044	0.245871	0.998825
Ndrg1	1881.47	-0.886422	0.559161	-1.58527	0.112905	0.912588
4930550C14Rik	5.70199	-0.976487	1.56237	-0.625003	0.531969	0.998825
Man2b1	37583	0.727524	0.451723	1.61055	0.107278	0.898635
Klf5	7.54293	5.27658	2.10628	2.50517	0.0122394	0.265207
Wdr83	528.384	0.146212	0.461887	0.316553	0.751583	0.998825
Prdx2	6083.35	0.155144	0.471918	0.328752	0.742343	0.998825
Polr2a	1968.57	0.240284	0.460697	0.521567	0.601972	0.998825
Senp3	1368.4	0.181544	0.489154	0.371138	0.710535	0.998825
Plekha8	358.844	-0.403134	0.660215	-0.61061	0.541458	0.998825
Spc25	525.746	-0.271485	0.683035	-0.397468	0.691022	0.998825
Dnah2	22.9328	3.91098	1.09937	3.55747	0.000374437	0.0195808
Ufd1	1400.07	-0.12202	0.401496	-0.303915	0.761193	0.998825
Zfp287	158.479	-0.0940333	0.51041	-0.184231	0.853832	0.998825
Letm1	3322.47	0.428464	0.429346	0.997945	0.318306	0.998825
Ubqln1	6504.96	0.0949943	0.362435	0.2621	0.793244	0.998825
Txn2	5636.72	0.279266	0.411638	0.678427	0.497501	0.998825
Slc1a3	5.32529	0.714071	1.83566	0.389	0.697276	0.998825
Crbn	1028.24	-0.445641	0.476775	-0.934699	0.349944	0.998825
Msh6	1100.87	-0.309853	0.517077	-0.599238	0.549014	0.998825
Fbxo11	123.807	-0.683039	0.581234	-1.17515	0.239933	0.998825
Mlxipl	90.3631	1.61054	0.967526	1.6646	0.0959925	0.865184
Tbl2	1125.95	0.573363	0.57742	0.992974	0.320723	0.998825
Bud23	1696.82	0.439653	0.426826	1.03005	0.302986	0.998825
Nid1	44.3163	7.20887	1.50339	4.79509	1.62601328956919e-06	0.000216291
Mcm5	4244.29	0.515128	0.566771	0.908882	0.363412	0.998825
Hmox1	51126.4	1.67055	0.689228	2.4238	0.0153592	0.304099
Mprip	2617.78	0.397621	0.478571	0.830851	0.406058	0.998825
Cic	876.956	0.575204	0.521393	1.10321	0.269938	0.998825
Pafah1b3	556.288	0.337758	0.511359	0.66051	0.508926	0.998825
Il27ra	301.473	1.80279	0.48955	3.68255	0.000230911	0.0135201
Prkaca	3145.99	0.0952983	0.393154	0.242394	0.808475	0.998825
Asf1b	1490.72	0.0450612	0.50711	0.0888588	0.929194	0.998825
Ddx39a	2517.78	0.525498	0.395543	1.32855	0.183997	0.998825
Dnajb1	1804.17	-0.112673	0.400318	-0.28146	0.778358	0.998825
Msh4	8.17326	0.301529	1.36311	0.221206	0.824932	0.998825
Usp40	421.805	-0.58175	0.453378	-1.28315	0.199441	0.998825
Kbtbd4	498.854	0.070572	0.431147	0.163684	0.86998	0.998825
Celf1	846.206	0.152378	0.384011	0.396806	0.691511	0.998825
Ndufs3	923.574	0.0578863	0.446383	0.129679	0.896821	0.998825
Por	26167.9	0.215122	0.471787	0.455973	0.64841	0.998825
Igf1r	48.7371	1.40709	0.878422	1.60184	0.109191	0.900794
Insr	619.499	0.119237	0.443479	0.268867	0.788032	0.998825
Fcer2a	6.86183	0.711948	1.47498	0.482683	0.629321	0.998825
Trim28	2488.75	0.606724	0.448128	1.35391	0.175766	0.998825
Ube2m	7180.09	0.247935	0.441273	0.561864	0.574209	0.998825
Adcy9	212.466	-0.0136828	0.487446	-0.0280703	0.977606	0.998825
Mef2c	2499.07	-0.62277	0.40894	-1.52289	0.127787	0.950493
Ctr9	1640.56	-0.521958	0.452964	-1.15232	0.249191	0.998825
Eif4g2	18866.7	-0.157235	0.386455	-0.406865	0.684107	0.998825
Irag1	51.3005	-0.476707	0.842281	-0.565972	0.571413	0.998825
Pcyt1a	4433.45	-0.648258	0.363205	-1.78483	0.0742891	0.771899
Zfp592	922.221	0.900019	0.595935	1.51026	0.130976	0.953813
Psmd4	4923.53	0.292196	0.411275	0.710464	0.477417	0.998825
Snx6	3577.71	-0.760832	0.500373	-1.52053	0.128378	0.950614
Mthfd2	1129.93	-0.241507	0.392512	-0.615287	0.538365	0.998825
Kit	23.3985	0.0984744	1.46492	0.0672216	0.946405	0.998825
Tomm40l	1814.11	-0.0277287	0.428355	-0.0647331	0.948387	0.998825
Apoa2	5.83391	0.992607	1.57359	0.630791	0.528177	0.998825
Pan2	348.716	0.356422	0.549109	0.649091	0.51628	0.998825
Cs	8241.62	-0.0268057	0.375016	-0.0714788	0.943017	0.998825
Ampd3	2802.41	-0.244243	0.479554	-0.509311	0.610534	0.998825
Bcas2	1672.91	-0.238687	0.470615	-0.507181	0.612028	0.998825
Ctcf	1005	0.0532337	0.431304	0.123425	0.90177	0.998825
Pard6a	228.233	0.271552	0.517476	0.524763	0.599748	0.998825
Tfap4	16.1583	0.463005	1.0925	0.423802	0.67171	0.998825
Ranbp1	2000.18	0.240655	0.489439	0.491695	0.622935	0.998825
Rfx5	378.492	0.755952	0.627312	1.20507	0.228178	0.998825
Psmb4	4011.86	0.204055	0.445775	0.457753	0.64713	0.998825
Mmp8	511.032	3.45791	0.77532	4.45998	8.19676020927689e-06	0.000925359
Slc30a4	97.7485	-1.05379	0.606995	-1.73607	0.0825512	0.807305
Sqor	2305.16	-0.335807	0.365506	-0.918745	0.358229	0.998825
Bloc1s6	2029.7	-0.206806	0.403032	-0.513125	0.607864	0.998825
Metap1	1279.35	0.00545906	0.439519	0.0124205	0.99009	0.999159
Gpr108	3454.25	0.323228	0.430655	0.750549	0.452924	0.998825
Tnfsf14	174.073	3.25464	0.784768	4.14726	3.36478796601594e-05	0.00293637
Gata6	7187.88	16.7761	1.5285	10.9755	5.01114202957019e-28	2.2885885649047e-24
Rsl1d1	2460.34	-0.344659	0.64737	-0.532398	0.59445	0.998825
Apc	628.147	-0.538163	0.507243	-1.06096	0.288709	0.998825
Reep5	5733.95	0.474457	0.485843	0.976564	0.328785	0.998825
Ergic3	5228.14	0.693925	0.405803	1.71001	0.0872646	0.82605
Uqcc1	1405.25	-0.0134769	0.434883	-0.0309898	0.975278	0.998825
Ncoa2	843.426	0.0688902	0.543779	0.126688	0.899187	0.998825
Nr2c2	422.187	-0.399361	0.492184	-0.811406	0.417132	0.998825
Nr2c1	429.85	0.138095	0.441179	0.313013	0.754271	0.998825
Smpd4	952.656	0.285322	0.524945	0.543527	0.586767	0.998825
Pex1	452.933	-0.113195	0.472403	-0.239616	0.810628	0.998825
Kctd20	3031.85	0.120822	0.445325	0.271312	0.786151	0.998825
Itgae	11.2129	-3.92295	2.04333	-1.91988	0.0548726	0.658905
Ctns	1389.64	-0.28108	0.42136	-0.667078	0.504722	0.998825
P2rx5	9.18148	0.55166	1.44369	0.382118	0.702374	0.998825
Shpk	233.317	0.409156	0.485675	0.842448	0.399538	0.998825
Ephb3	4.4238	5.057	2.83526	1.78361	0.0744871	0.771899
Tuft1	334.218	-0.332369	0.438324	-0.758272	0.448288	0.998825
Rcn1	464.826	-0.0640852	0.515205	-0.124388	0.901008	0.998825
Dnase1	17.4044	-0.365084	0.989176	-0.369079	0.712069	0.998825
Trap1	2781.86	-0.00374692	0.39314	-0.00953076	0.992396	1
Naa60	2610.33	0.406744	0.452534	0.898816	0.368751	0.998825
1700037C18Rik	91.3007	0.162039	0.624867	0.259317	0.795391	0.998825
Ankrd13d	388.788	0.485451	0.556116	0.872932	0.3827	0.998825
Tpr	3367.39	-0.252127	0.379817	-0.663812	0.50681	0.998825
Odr4	1267.22	-0.482685	0.570132	-0.84662	0.397207	0.998825
Prg4	29.3368	2.28696	1.51908	1.50549	0.132199	0.954799
Dhx34	1459.83	-0.000745569	0.459647	-0.00162205	0.998706	1
Kptn	289.294	-0.167684	0.438704	-0.382226	0.702294	0.998825
Napa	12212	0.00643961	0.423311	0.0152125	0.987863	0.998825
Sra1	1591.43	-0.00171036	0.488757	-0.00349941	0.997208	1
Atp5mc1	2667.39	0.370329	0.548714	0.674904	0.499737	0.998825
Snf8	1408.03	0.410562	0.433234	0.947668	0.343298	0.998825
Tbcb	3515.09	0.269495	0.488546	0.551626	0.581205	0.998825
Inpp5k	2393.42	-0.218828	0.414275	-0.528219	0.597348	0.998825
Crkl	1920.12	-0.0265188	0.446304	-0.0594186	0.952619	0.998825
Eps8l1	72.3806	1.09988	0.617383	1.78152	0.0748281	0.771899
Clint1	4981.88	0.169055	0.468202	0.361073	0.718045	0.998825
Prss16	86.6261	0.79104	0.564439	1.40146	0.161076	0.998825
Cdkal1	696.989	-0.47728	0.461742	-1.03365	0.301299	0.998825
Htra1	12.6515	1.37071	1.21483	1.12832	0.259185	0.998825
Zbtb17	1074.08	0.283899	0.413235	0.687016	0.492073	0.998825
Clcnkb	5.68526	2.36569	1.94219	1.21806	0.223203	0.998825
Fblim1	3790.15	0.255576	0.413614	0.61791	0.536635	0.998825
Hspb7	5.66848	1.91125	1.88618	1.01329	0.310921	0.998825
Epor	141.004	0.29057	0.505525	0.574788	0.565435	0.998825
Ccdc159	63.2119	0.38368	0.621862	0.616986	0.537244	0.998825
Mob1b	278.462	-0.371512	0.53637	-0.692643	0.488534	0.998825
Atp6v1b2	27253.9	-0.300853	0.514873	-0.584325	0.559002	0.998825
Eps15l1	1300.05	0.178636	0.432895	0.412654	0.67986	0.998825
Tep1	2984.35	0.281214	0.466402	0.602944	0.546546	0.998825
Ttc5	1771.04	0.206892	0.403711	0.512475	0.608318	0.998825
Osgep	1261.68	-0.0532464	0.40866	-0.130295	0.896333	0.998825
Aamp	8889.01	0.20091	0.411469	0.488274	0.625356	0.998825
Tmbim1	6112.79	0.588016	0.391682	1.50126	0.133289	0.95863
Arpc2	29959.3	-0.201606	0.440235	-0.457952	0.646987	0.998825
Kmt2b	174.6	1.15366	0.607805	1.89807	0.0576869	0.676685
Zbtb32	15.8276	0.897238	1.2481	0.71888	0.472215	0.998825
Upk1a	4.86624	-0.216974	2.01252	-0.107812	0.914145	0.998825
Tmem147	1943.39	0.172268	0.440911	0.39071	0.696012	0.998825
Rps9	7855.53	0.368886	0.427328	0.863239	0.388006	0.998825
Tfpt	455.948	0.433818	0.476853	0.909753	0.362953	0.998825
Ggt5	18.7498	0.0612623	1.15433	0.0530718	0.957675	0.998825
Crip2	92.2385	2.4966	0.767033	3.25489	0.00113438	0.0487214
Crip1	5876.81	-0.153198	0.509371	-0.300759	0.763598	0.998825
Cbfa2t3	323.981	5.62639	0.85759	6.5607	5.35558986054268e-11	1.88145991485372e-08
Pgrmc1	2911.69	-0.377403	0.629226	-0.599789	0.548647	0.998825
Gcat	566.264	-0.523017	0.610442	-0.856784	0.391564	0.998825
Elovl1	6946.42	-0.196662	0.422182	-0.465824	0.641342	0.998825
Med8	1628.48	0.0129716	0.402244	0.0322482	0.974274	0.998825
Hyi	570.83	-0.0573058	0.4579	-0.125149	0.900406	0.998825
Cdc20	1208.38	0.425487	0.616934	0.689679	0.490396	0.998825
Nectin4	452.181	-0.721482	0.745849	-0.96733	0.333379	0.998825
Pfdn2	834.565	0.320437	0.485772	0.659645	0.509482	0.998825
Rnf114	4846.11	-0.181424	0.401295	-0.452096	0.6512	0.998825
Steep1	1075.66	-0.34129	0.673596	-0.506669	0.612387	0.998825
Neurl1a	38.3263	0.126294	0.860135	0.146831	0.883266	0.998825
Srm	2244.83	0.734199	0.407794	1.80042	0.0717947	0.75791
Epha2	34.0271	4.09564	1.63421	2.50619	0.0122039	0.265207
Rbm14	2183.8	0.473624	0.529441	0.894574	0.371015	0.998825
Actn3	5.29344	0.854635	1.62424	0.526176	0.598766	0.998825
Zdhhc24	589.927	0.47947	0.422739	1.1342	0.256711	0.998825
Bbs1	58.509	-0.928628	0.791838	-1.17275	0.240896	0.998825
Ndor1	857.494	0.227865	0.461225	0.494042	0.621276	0.998825
Nsmf	753.689	-0.246003	0.433594	-0.567357	0.570471	0.998825
Pdk1	4134.82	-0.746553	0.575	-1.29835	0.194165	0.998825
Ptbp1	7874.76	0.446905	0.509405	0.877307	0.38032	0.998825
Mvd	1618.67	-2.05985	0.587761	-3.50458	0.000457328	0.0231212
Cyba	31308.6	0.275892	0.456991	0.603715	0.546033	0.998825
Stimate	532.102	0.56611	0.476507	1.18804	0.234817	0.998825
Sfmbt1	1218.13	-0.572454	0.410262	-1.39534	0.162914	0.998825
Rundc3a	59.9586	0.958952	0.643621	1.48993	0.136242	0.966616
Slc4a3	26.8338	1.15711	0.952135	1.21528	0.224258	0.998825
Cdt1	1846.38	0.364176	0.472974	0.76997	0.441318	0.998825
Aprt	5668.5	0.200632	0.516019	0.388807	0.697419	0.998825
Gtf2h1	1991.11	-0.337925	0.563272	-0.599933	0.548551	0.998825
Hfe	2601.76	0.402662	0.472317	0.852526	0.393922	0.998825
Abhd1	30.4279	0.0575467	0.943305	0.0610054	0.951355	0.998825
Slc5a6	279.078	0.410222	0.528926	0.775576	0.437999	0.998825
Nphs1	43.2772	0.432698	0.773225	0.559602	0.575751	0.998825
Aplp1	305.206	1.42063	0.53301	2.66529	0.00769213	0.195892
Qrich1	4078.17	0.0210347	0.422417	0.049796	0.960285	0.998825
P4htm	34.7664	0.503797	0.790298	0.637478	0.523813	0.998825
Usp19	4979.19	0.477019	0.486427	0.98066	0.326761	0.998825
Pola1	330.613	-1.02984	0.645192	-1.59618	0.110449	0.903439
Cdc42	30305.8	-0.577009	0.570591	-1.01125	0.311898	0.998825
Pknox1	1135.39	-0.104134	0.501311	-0.207724	0.835445	0.998825
D130043K22Rik	7.20294	4.10987	2.19186	1.87506	0.0607846	0.697491
Gmnn	1008.55	-0.0482138	0.463481	-0.104025	0.917149	0.998825
Acot13	895.607	-0.0945016	0.527455	-0.179165	0.857808	0.998825
Cdk4	6139.62	0.112822	0.420267	0.268453	0.78835	0.998825
B4galnt1	4225.58	0.613326	0.504003	1.21691	0.223638	0.998825
Mettl1	236.106	0.346155	0.546485	0.633422	0.526458	0.998825
Tspan31	5952.01	-0.0112839	0.390231	-0.0289159	0.976932	0.998825
Kif5b	5252.39	-0.189531	0.602339	-0.314658	0.753021	0.998825
Saal1	333.756	-0.040706	0.448876	-0.0906841	0.927744	0.998825
Cnp	3537.05	-0.00280507	0.390248	-0.00718792	0.994265	1
Odad4	8.65713	0.323295	1.2732	0.253924	0.799555	0.998825
Sulf2	3881.03	0.243985	0.417825	0.583942	0.55926	0.998825
Sod2	2637.34	0.178774	0.473634	0.377451	0.705838	0.998825
Tmco6	368.247	0.249719	0.518549	0.481573	0.630109	0.998825
Stambp	1149.28	-0.182865	0.400797	-0.456254	0.648208	0.998825
Ezh1	2189.49	0.0282729	0.543255	0.0520436	0.958494	0.998825
Hap1	15.4083	0.750398	1.43313	0.523608	0.600551	0.998825
P3h4	27.9191	3.89351	0.941649	4.13478	3.5530000407342e-05	0.00306161
Ctnnb1	7861	0.345897	0.421625	0.820391	0.411993	0.998825
Eif1b	1170.96	-0.0094702	0.419245	-0.0225887	0.981978	0.998825
Psmd2	16816.7	0.0531912	0.398501	0.133478	0.893815	0.998825
Syngr3	4.6934	-0.15248	1.74209	-0.0875274	0.930252	0.998825
Vars1	4773	0.792283	0.534822	1.4814	0.138501	0.972631
Vwa7	35.9825	1.73462	0.756388	2.29329	0.0218311	0.379097
Hspa1l	26.0656	0.526124	0.93731	0.561313	0.574584	0.998825
Msh5	120.179	2.02597	0.562043	3.60465	0.000312573	0.0171112
Abhd16a	3259.35	0.572815	0.407949	1.40413	0.160279	0.998825
Neu1	7216.89	0.224269	0.402684	0.556936	0.577571	0.998825
Ddah2	756.008	0.813161	0.691633	1.17571	0.23971	0.998825
Clic1	24679.7	0.468002	0.422113	1.10871	0.267554	0.998825
Lsm2	642.322	0.27202	0.40446	0.672552	0.501232	0.998825
Pole	358.08	0.10921	0.533143	0.204841	0.837696	0.998825
Stx1a	13.7024	0.826706	1.08107	0.764713	0.444442	0.998825
Zfp775	331.36	-0.615875	0.522633	-1.17841	0.238633	0.998825
Mrpl49	915.439	-0.0479437	0.435247	-0.110153	0.912288	0.998825
Dennd2c	498.947	0.579899	0.630475	0.919782	0.357687	0.998825
Mark3	1616.07	0.0196202	0.366761	0.0534959	0.957337	0.998825
Gatad1	584.98	-0.41094	0.462748	-0.888042	0.374518	0.998825
M6pr	11984.4	-0.100937	0.451749	-0.223435	0.823197	0.998825
Lrrc8a	236.48	0.859813	0.480402	1.78978	0.0734896	0.770506
Ppp2r1a	13110.1	0.245513	0.406357	0.60418	0.545724	0.998825
Fance	919.465	0.0219008	0.411081	0.0532761	0.957512	0.998825
Tinf2	662.918	-0.0172368	0.464387	-0.0371174	0.970391	0.998825
Tssk4	8.75912	-0.364581	1.37337	-0.265465	0.790651	0.998825
Hapln4	7.63684	2.12959	1.5793	1.34844	0.177517	0.998825
Dus3l	785.312	0.564812	0.478785	1.17968	0.238129	0.998825
Gtpbp3	456.191	0.0301395	0.451716	0.0667222	0.946803	0.998825
Tgfbr1	1051.9	0.192055	0.543507	0.353363	0.723816	0.998825
Homer1	437.929	-0.768048	0.437809	-1.7543	0.0793796	0.793538
Rad51c	49.831	0.258512	0.666911	0.387627	0.698292	0.998825
Cav1	23.7679	3.21839	1.06073	3.03413	0.00241228	0.0852581
Arpp19	890.67	0.0595411	0.628426	0.0947463	0.924516	0.998825
Bcl2l1	9221.48	-0.359378	0.392227	-0.916249	0.359536	0.998825
Khsrp	4436.2	0.398029	0.582051	0.683839	0.494077	0.998825
Dio2	15.0245	-0.783852	1.57696	-0.497066	0.619142	0.998825
Ccdc124	2258.54	0.482951	0.487459	0.990753	0.321806	0.998825
Cct4	4126.02	-0.375422	0.599754	-0.62596	0.531341	0.998825
Trappc2b	546.406	-0.0845247	0.590906	-0.143042	0.886257	0.998825
Cpt1c	50.9008	-1.11173	1.22689	-0.906136	0.364864	0.998825
Zfp655	827.624	-0.399429	0.487642	-0.819103	0.412728	0.998825
Rhoa	12976.6	0.0270711	0.362074	0.0747668	0.9404	0.998825
Zmiz1	4918.18	0.378092	0.650276	0.581433	0.560949	0.998825
Ankrd26	227.488	-0.124759	0.48317	-0.25821	0.796245	0.998825
Aldh16a1	2304.62	0.015994	0.446369	0.0358314	0.971417	0.998825
Hnrnpa0	943.084	0.466532	0.530755	0.878996	0.379404	0.998825
Prrg2	931.366	0.398659	0.415156	0.960263	0.336923	0.998825
Hnrnph1	1037.43	-0.101111	0.477975	-0.211541	0.832465	0.998825
Ift43	203.598	0.0202718	0.504579	0.0401757	0.967953	0.998825
Id3	1118.32	4.06122	1.65144	2.4592	0.0139245	0.287319
Arid1a	646.337	0.536816	0.530441	1.01202	0.311529	0.998825
Crlf1	7.11844	6.7208	2.8689	2.34264	0.0191478	0.354584
Ctsd	1.21114e+06	0.670899	0.499762	1.34244	0.179454	0.998825
Rplp1	3855.23	0.39172	0.485736	0.806446	0.419986	0.998825
Abhd8	1102.9	0.145547	0.427954	0.340099	0.733782	0.998825
Ift22	1124.43	0.177941	0.537331	0.331156	0.740526	0.998825
Fzd3	4.66648	-0.30299	1.96061	-0.154538	0.877185	0.998825
1700008O03Rik	9.4225	0.697907	1.3507	0.5167	0.605365	0.998825
Mid1ip1	6339.98	-1.6655	0.458353	-3.63367	0.000279414	0.0157541
Ap2s1	7275.77	-0.0806565	0.456418	-0.176716	0.859731	0.998825
Fgfrl1	138.663	1.00307	0.679027	1.47722	0.139617	0.975435
Brme1	17.1507	1.06536	1.03844	1.02592	0.304928	0.998825
Fhl2	14.5226	7.79151	2.1724	3.58659	0.000335032	0.0179203
Emc10	3661.82	0.686942	0.493059	1.39323	0.163551	0.998825
Clstn3	8.62471	1.58713	1.54155	1.02957	0.303213	0.998825
Fbxw9	691.648	0.0288664	0.47511	0.0607573	0.951552	0.998825
Fnbp4	640.816	-0.747566	0.426443	-1.75303	0.0795975	0.794418
Cers4	357.321	-0.873503	0.606124	-1.44113	0.149549	0.988017
Scrn3	541.828	-0.0501685	0.507726	-0.09881	0.921289	0.998825
Phax	1176.42	-0.172818	0.490498	-0.352332	0.724589	0.998825
Tle1	726.944	2.72645	0.701608	3.886	0.000101908	0.00708752
1700109H08Rik	9.35315	-0.621514	1.39592	-0.445237	0.656148	0.998825
Relt	194.525	-0.11524	0.591406	-0.194858	0.845504	0.998825
Snrpb2	495.562	-0.578743	0.632309	-0.915286	0.360041	0.998825
Ubc	116403	0.230095	0.491792	0.467871	0.639877	0.998825
Prpf31	3599.74	0.177752	0.391311	0.454248	0.649651	0.998825
Sertad1	1601.11	0.51995	0.446857	1.16357	0.244598	0.998825
Carhsp1	4092.94	-0.393212	0.411573	-0.95539	0.339381	0.998825
Elk3	1166.47	0.376206	0.475316	0.791487	0.42866	0.998825
Herpud2	3222.17	-0.102941	0.419983	-0.245108	0.806373	0.998825
Rdh13	378.753	0.148383	0.458603	0.323555	0.746275	0.998825
Nutf2	2375.65	0.378742	0.393378	0.962793	0.335651	0.998825
Arpc5	27307.4	-0.366345	0.554125	-0.661123	0.508534	0.998825
Pou2f2	622.315	0.42434	0.815011	0.520655	0.602607	0.998825
Mgst1	2305.55	0.738502	0.588815	1.25422	0.209763	0.998825
Nfib	5.75679	-0.0524553	2.14795	-0.0244211	0.980517	0.998825
Ubqln4	1494.58	0.22326	0.445839	0.500762	0.616538	0.998825
Rps18	2714.33	0.240679	0.493175	0.488019	0.625536	0.998825
Rpl10	6132.88	0.141503	0.364106	0.388633	0.697548	0.998825
Rps15a	994.464	-0.258089	0.650836	-0.39655	0.6917	0.998825
Ncaph2	5806.12	0.149371	0.448744	0.332864	0.739237	0.998825
Hipk1	748.636	-0.023457	0.503339	-0.0466027	0.96283	0.998825
Gprc5b	225.349	0.0931534	0.615905	0.151246	0.879781	0.998825
Man1a2	950.341	-0.213297	0.407646	-0.52324	0.600807	0.998825
Acyp1	186.355	0.791127	0.623775	1.26829	0.204694	0.998825
Cd163	662.024	-0.892667	0.480573	-1.85751	0.0632393	0.710781
Hdac5	3510.76	0.100566	0.485685	0.207059	0.835964	0.998825
Rala	2122.36	-0.139166	0.55771	-0.249531	0.80295	0.998825
Vdac3	3622.11	-0.410862	0.620751	-0.661879	0.508049	0.998825
Vps72	1822.5	0.346902	0.433221	0.800749	0.423277	0.998825
Gabpa	808.153	-0.462209	0.491321	-0.940748	0.346834	0.998825
Bmp7	4.08616	1.40872	1.89312	0.744127	0.4568	0.998825
Dynll1	3100.28	0.0769349	0.639301	0.120342	0.904212	0.998825
Pdcl	955.082	-0.299356	0.465601	-0.642946	0.520259	0.998825
Tmem184b	5316.52	0.518579	0.489072	1.06033	0.288993	0.998825
Nf2	2223.41	-0.048972	0.425572	-0.115073	0.908387	0.998825
Zmat5	759.771	0.377641	0.431921	0.87433	0.381939	0.998825
Ewsr1	8286.24	0.128548	0.406416	0.316298	0.751777	0.998825
Ap1b1	12138.4	-0.541126	0.453726	-1.19263	0.233015	0.998825
Derl3	27.4035	1.91111	0.907512	2.10588	0.0352151	0.516023
Bcl2l13	1619.4	0.256464	0.393207	0.652235	0.514249	0.998825
Dqx1	15.7771	-0.682123	1.0242	-0.666007	0.505407	0.998825
Ccl8	24.8896	-3.8831	1.19371	-3.25296	0.00114208	0.048899
Lnpk	366.62	-0.942828	0.574169	-1.64207	0.100575	0.87825
Trpm5	6.23965	2.73717	1.85361	1.47667	0.139765	0.975435
Ascl2	23.9702	-0.632747	0.955719	-0.662063	0.507931	0.998825
Pttg1ip	6835.88	0.0894355	0.366288	0.244167	0.807101	0.998825
Trpm2	692.867	0.62318	0.615279	1.01284	0.311136	0.998825
Ube2g2	3942.64	0.365274	0.402583	0.907325	0.364235	0.998825
Met	31.1712	4.79078	1.14672	4.17783	2.94304669181399e-05	0.00263547
Slc16a12	5.17337	-3.16732	2.39343	-1.32334	0.185722	0.998825
Syn2	6.77376	4.05275	1.89755	2.13578	0.0326972	0.489254
Elk1	579.648	-0.124638	0.482507	-0.258314	0.796165	0.998825
Nav1	2623.96	0.353009	0.648562	0.544295	0.586238	0.998825
Tnpo1	1003.15	-0.345035	0.397566	-0.867869	0.385466	0.998825
Rnmt	915.489	-0.212203	0.496122	-0.427724	0.668852	0.998825
Kcnq1	182.816	-1.47226	0.632176	-2.32888	0.0198655	0.358981
Srp14	3053.12	0.129463	0.504497	0.256618	0.797474	0.998825
6330409D20Rik	4.9556	-1.12132	1.98059	-0.566153	0.571289	0.998825
Cdk9	5221.73	-0.08686	0.378316	-0.229596	0.818406	0.998825
Tor2a	2249.36	0.295977	0.419273	0.70593	0.480232	0.998825
Fpgs	345.03	0.433483	0.467901	0.92644	0.354217	0.998825
Mrtfb	720.028	-0.150684	0.437283	-0.344592	0.730401	0.998825
Cbx5	461.693	-0.720624	0.550428	-1.30921	0.190464	0.998825
Apobec3	1608.26	0.749615	0.488455	1.53467	0.124866	0.940673
Sardh	90.4978	-0.304627	0.803928	-0.378923	0.704745	0.998825
Vav2	883.202	0.717367	0.486652	1.47409	0.140459	0.975435
Ppp2cb	1196.56	0.087323	0.451833	0.193264	0.846752	0.998825
Dmap1	830.535	0.238559	0.40836	0.584186	0.559095	0.998825
Mcu	1212	0.776602	0.42762	1.8161	0.0693544	0.744024
Oit3	442.207	0.38748	0.433049	0.894772	0.370909	0.998825
Bcr	56.7993	1.05618	0.738994	1.42922	0.152941	0.990836
Fxyd5	20372.7	1.59022	0.408934	3.88869	0.000100785	0.007048
Tfcp2	289.05	0.167224	0.47004	0.355766	0.722016	0.998825
Pou6f1	158.604	0.852718	0.780154	1.09301	0.274388	0.998825
Ubp1	985.773	-0.125012	0.425251	-0.293972	0.768779	0.998825
Nuak2	1162.29	0.661178	0.445602	1.48379	0.137865	0.969937
Cilk1	241.797	-0.581251	0.459988	-1.26362	0.206366	0.998825
Sdhb	6100.82	-0.0059515	0.460573	-0.0129219	0.98969	0.999159
Cox4i2	7.45497	0.610322	1.48782	0.410212	0.68165	0.998825
Snap47	2367.67	0.132639	0.411791	0.322103	0.747375	0.998825
Kdsr	629.591	-0.24413	0.422958	-0.577197	0.563806	0.998825
Vps4b	4463.3	-0.577666	0.522181	-1.10626	0.268615	0.998825
Rps25	2733.51	0.110453	0.544677	0.202787	0.839301	0.998825
Nxf2	5.70871	0.24345	1.88578	0.129098	0.89728	0.998825
Tafazzin	1749.84	0.0264701	0.416688	0.0635249	0.949349	0.998825
Kif19a	83.2783	0.160588	0.751504	0.213688	0.83079	0.998825
Aldh3a2	2682.91	-0.238962	0.36942	-0.646857	0.517725	0.998825
Zmynd10	6.6436	2.66876	1.61047	1.65714	0.0974916	0.870917
Tmem115	2631.67	0.194605	0.434869	0.447504	0.654511	0.998825
Hyal2	2285.27	0.23827	0.417458	0.570765	0.568159	0.998825
Ifrd2	227.994	0.0823901	0.516683	0.15946	0.873307	0.998825
Hyal1	962.301	-0.470117	0.45109	-1.04218	0.297328	0.998825
Tusc2	1661.49	0.0936445	0.386054	0.242568	0.80834	0.998825
Nprl2	551.798	0.190157	0.431665	0.440521	0.65956	0.998825
Rassf1	1123.46	-0.146822	0.481864	-0.304695	0.760598	0.998825
Slc3a2	10926.6	0.831134	0.481496	1.72615	0.0843206	0.813439
Nxf1	1722.98	-0.0867194	0.369618	-0.234619	0.814505	0.998825
Stx5a	2485.72	0.163698	0.370447	0.441893	0.658566	0.998825
Tnfrsf13b	1480.72	0.0911996	0.473786	0.192491	0.847358	0.998825
Spire2	5.20092	6.09538	2.56742	2.37413	0.0175906	0.334734
Raver1	995.007	0.628647	0.579845	1.08416	0.278293	0.998825
Bltp2	13691.7	0.160288	0.482262	0.332368	0.739612	0.998825
AI597479	220.204	-0.544432	0.566692	-0.96072	0.336693	0.998825
Tmem86a	5407.37	0.907671	0.4423	2.05216	0.0401542	0.54767
Tex14	4.63973	1.7723	2.46353	0.719417	0.471884	0.998825
Ifi35	2029.1	-0.135321	0.449026	-0.301367	0.763135	0.998825
Rdm1	266.349	0.841441	0.829316	1.01462	0.310287	0.998825
Nedd8	3035.95	0.227656	0.52615	0.432684	0.665244	0.998825
Gosr1	1459.01	-0.474993	0.420651	-1.12918	0.25882	0.998825
Mrpl52	321.861	0.9516	0.552563	1.72216	0.0850411	0.816504
Kansl3	1061.31	-0.124573	0.499379	-0.249456	0.803008	0.998825
Eya4	77.2243	-0.639476	0.732878	-0.872555	0.382906	0.998825
Faf1	2081.68	-0.231991	0.454566	-0.510358	0.609801	0.998825
Tsacc	24.9729	0.146403	0.961065	0.152335	0.878923	0.998825
Mettl16	717.487	-0.297205	0.402532	-0.738341	0.460307	0.998825
Pigyl	373.419	0.53261	0.485803	1.09635	0.272926	0.998825
Rbm25	1311.61	-0.407713	0.549238	-0.742325	0.457891	0.998825
Psen2	3244.4	0.353725	0.472775	0.748188	0.454347	0.998825
Plcd1	407.764	0.818696	0.426292	1.92051	0.054794	0.658537
Fads1	3478.04	-1.37521	0.444534	-3.0936	0.00197744	0.0724409
Lmbr1	136.271	-0.859872	0.499917	-1.72003	0.0854273	0.818175
Tnfrsf22	307.891	-0.680638	0.590912	-1.15184	0.249385	0.998825
Cars1	2054.97	-0.458958	0.391949	-1.17096	0.241614	0.998825
Kdelr3	14.3663	3.96026	1.40383	2.82103	0.00478695	0.141093
Apip	548.4	0.0980411	0.56194	0.174469	0.861497	0.998825
Pdhx	860.513	0.310158	0.411241	0.754199	0.45073	0.998825
Vac14	4806.83	-0.0393161	0.435987	-0.0901773	0.928146	0.998825
Mcoln2	1527.09	-0.847566	0.550084	-1.54079	0.123367	0.938848
Akt1s1	2156.21	0.437442	0.433265	1.00964	0.312668	0.998825
Tbrg1	2778.53	0.0672219	0.38668	0.173844	0.861988	0.998825
Adss1	7558.09	0.814772	0.487165	1.67248	0.0944301	0.859088
Cfap161	4.37242	-1.21168	2.34664	-0.516347	0.605612	0.998825
Brf1	1148.71	0.154809	0.47405	0.326567	0.743995	0.998825
Vipr2	5.21582	3.97943	2.16882	1.83484	0.0665299	0.728639
Odc1	4172.14	1.19433	0.423179	2.82227	0.00476848	0.141093
Thg1l	185.776	-0.0478554	0.504468	-0.0948631	0.924424	0.998825
Adam19	43.0395	-1.58988	1.26951	-1.25236	0.21044	0.998825
Pabpc4	284.504	0.957649	0.567003	1.68897	0.0912259	0.842241
Exoc3l2	17.1517	1.18008	1.6379	0.720483	0.471228	0.998825
Zfp296	13.9851	1.14208	1.15271	0.990778	0.321794	0.998825
Sugp1	1584.22	0.195169	0.425548	0.458631	0.646499	0.998825
Dhdh	592.04	-0.324367	0.386312	-0.839651	0.401104	0.998825
Zfp790	334.23	-0.481512	0.527535	-0.91276	0.361369	0.998825
Fuz	346.467	0.00676822	0.505431	0.013391	0.989316	0.999159
Sptbn4	15.9257	-0.780114	1.0392	-0.75069	0.452839	0.998825
Pgam1	32489.6	0.226569	0.541007	0.418792	0.675368	0.998825
Evi5	878.11	-0.0930183	0.507906	-0.183141	0.854688	0.998825
Evi5l	1035.22	0.170703	0.466585	0.365855	0.714473	0.998825
Snapc2	861.206	0.39357	0.439357	0.895785	0.370367	0.998825
Git1	2900.1	0.741971	0.454135	1.63381	0.102299	0.880901
Gltp	18300.4	-0.203172	0.368691	-0.551063	0.58159	0.998825
Bnip2	4116.33	-0.368368	0.451692	-0.815528	0.41477	0.998825
Ccnt1	913.794	-0.0912064	0.429197	-0.212505	0.831713	0.998825
Scarf2	179.875	1.31709	0.622511	2.11577	0.034364	0.506259
Brms1l	259.731	-0.0739059	0.444162	-0.166394	0.867847	0.998825
Med15	5546.05	0.151674	0.538997	0.2814	0.778404	0.998825
Dhdds	1603.71	0.0156935	0.413015	0.0379974	0.96969	0.998825
Crybg2	13.2581	0.0384942	1.33347	0.0288677	0.97697	0.998825
Ubxn11	82.6529	1.60765	0.576183	2.79018	0.00526789	0.150679
Tjap1	689.51	0.659563	0.507615	1.29934	0.193829	0.998825
Rpl15	2524.05	-0.00971097	0.489109	-0.0198544	0.98416	0.998825
Tmem167	1517.05	-0.182166	0.79718	-0.228514	0.819247	0.998825
Mplkip	429.768	0.0719853	0.59805	0.120367	0.904193	0.998825
Kif11	330.282	-0.900927	0.611265	-1.47387	0.140515	0.975435
Rpa3	95.0728	0.289367	0.734477	0.393977	0.693598	0.998825
Mlkl	748.655	-0.491159	0.502851	-0.976749	0.328693	0.998825
Tnpo3	2542.5	-0.278271	0.382459	-0.727585	0.466868	0.998825
Ttll5	245.585	-0.257435	0.576714	-0.446382	0.655321	0.998825
Zfp715	310.937	-0.496744	0.59052	-0.841197	0.400237	0.998825
Cdh23	92.6086	0.117608	0.532893	0.220697	0.825328	0.998825
Rps5	4022.6	0.183817	0.4077	0.450865	0.652087	0.998825
Podnl1	7.6399	4.01452	2.51504	1.59621	0.110442	0.903439
Adgrl1	16.7795	1.89376	1.19219	1.58847	0.112181	0.911077
Amotl1	64.0457	1.19028	0.655642	1.81545	0.0694552	0.744024
Etv5	6866.91	0.343056	0.444688	0.771454	0.440438	0.998825
Gfod2	105.055	0.752304	0.654668	1.14914	0.2505	0.998825
Enkd1	171.988	0.260649	0.524233	0.4972	0.619048	0.998825
Atp6v0d1	5356.79	0.0736355	0.383879	0.19182	0.847883	0.998825
Ptprs	5268.53	0.918422	0.537722	1.70799	0.0876388	0.827526
Slc41a1	420.778	0.526047	0.528908	0.994592	0.319935	0.998825
Igf2bp1	5.48467	2.59209	1.88209	1.37724	0.168437	0.998825
Zbtb47	70.355	1.24655	0.592502	2.10387	0.0353896	0.516791
Nelfb	3321.2	0.107082	0.403331	0.265494	0.790629	0.998825
Tmem175	1744.62	0.0555079	0.432916	0.128219	0.897976	0.998825
Bcas1	4.96575	0.928029	1.88034	0.493544	0.621628	0.998825
Tango2	631.5	-0.139104	0.402915	-0.345243	0.729912	0.998825
Aldh1a2	13.3345	7.67624	4.78757	1.60337	0.108853	0.900707
Ndufs2	4717.1	0.281351	0.372255	0.755803	0.449768	0.998825
Atraid	2120.39	0.00482718	0.37085	0.0130165	0.989615	0.999159
Cad	762.865	1.30057	0.610707	2.12961	0.033204	0.493949
Sh3bp5l	1173.72	0.100203	0.461528	0.217111	0.828122	0.998825
Atad1	1207.89	-0.621111	0.59125	-1.0505	0.293487	0.998825
Pten	2905.26	-0.334976	0.385804	-0.868255	0.385255	0.998825
Pea15a	17939.1	-0.831027	0.390743	-2.12679	0.0334377	0.49474
Timm23	3218.32	-0.101317	0.471906	-0.214697	0.830003	0.998825
Tnfaip8l2	4177.25	-0.305016	0.415712	-0.733718	0.46312	0.998825
Trnt1	665.032	-0.556648	0.702598	-0.792272	0.428202	0.998825
Ehmt2	2633.24	0.122761	0.467815	0.262415	0.793002	0.998825
Elof1	1682.05	0.266701	0.460542	0.579103	0.562519	0.998825
Med16	2503.55	0.45737	0.507224	0.901712	0.36721	0.998825
St3gal1	398.535	0.195585	0.430985	0.45381	0.649966	0.998825
Tmem259	748.44	0.530162	0.490651	1.08053	0.279907	0.998825
Rnf170	268.585	-0.600441	0.463974	-1.29413	0.195621	0.998825
Clip3	6.14133	1.34516	2.3479	0.572922	0.566698	0.998825
1700020L13Rik	18.7398	-0.950895	0.933487	-1.01865	0.30837	0.998825
Dedd	1067.36	0.0653724	0.419051	0.156001	0.876032	0.998825
Mcemp1	104.366	1.98062	0.983407	2.01403	0.044006	0.580155
Nit1	873.918	0.233224	0.416967	0.559334	0.575934	0.998825
Prdm15	169.712	-0.0873865	0.547215	-0.159693	0.873123	0.998825
Rnf168	630.279	-0.204193	0.527715	-0.386939	0.698802	0.998825
Dynlt2b	153.87	-0.324907	0.689252	-0.471391	0.637362	0.998825
Chp1	2471.09	-0.1391	0.439221	-0.316697	0.751473	0.998825
Trpv4	308.145	-0.408496	0.555429	-0.735461	0.462059	0.998825
Klhl3	42.3868	0.515698	0.795379	0.648367	0.516748	0.998825
Tvp23b	756.29	-0.0322736	0.407998	-0.0791024	0.936951	0.998825
Dnajc7	2370.53	-0.109454	0.380564	-0.28761	0.773645	0.998825
Zfp385c	8.89261	1.37861	1.85206	0.74437	0.456653	0.998825
Cacybp	2151.21	-0.225977	0.697059	-0.324187	0.745797	0.998825
Cluap1	186.246	0.00747189	0.594467	0.0125691	0.989972	0.999159
Zswim7	170.199	0.387422	0.585337	0.661878	0.508049	0.998825
Pigl	237.115	0.415117	0.458049	0.906271	0.364792	0.998825
Ndufa2	1739.69	0.207203	0.496322	0.417478	0.676329	0.998825
Pam16	159.454	1.74303	0.589778	2.9554	0.00312266	0.102845
Glis2	16.7513	1.20327	1.41057	0.853039	0.393638	0.998825
Cox6c	1786.66	0.268627	0.60936	0.440834	0.659334	0.998825
Bicc1	7.06553	2.98053	1.90829	1.56189	0.118314	0.929652
Ube2z	2542.12	0.121626	0.387806	0.313627	0.753804	0.998825
Tmem87b	962.419	-0.979216	0.582879	-1.67996	0.0929641	0.849701
Anapc1	2769.2	-0.36174	0.483113	-0.748768	0.453997	0.998825
Mertk	1722.97	-0.954606	0.411547	-2.31955	0.020365	0.364733
Tsg101	3189.14	-0.0713883	0.447424	-0.159554	0.873233	0.998825
Hps5	1432.84	-0.0402291	0.442354	-0.0909432	0.927538	0.998825
Map3k4	766.594	0.0813043	0.46607	0.174447	0.861515	0.998825
Piezo1	7339.59	0.842321	0.48656	1.73118	0.0834205	0.811772
Rnf166	2888.69	0.282378	0.435995	0.647662	0.517203	0.998825
Ankrd28	455.066	-0.298497	0.597118	-0.499895	0.617149	0.998825
Ankrd52	437.205	0.326819	0.496458	0.658301	0.510345	0.998825
Pkd2l2	127.595	-0.127858	0.565162	-0.226232	0.821021	0.998825
Srp19	937.648	0.0646919	0.604978	0.106933	0.914842	0.998825
Wdfy2	3060.18	-1.15907	0.50556	-2.29265	0.0218683	0.379263
Rbsn	1638.88	-0.195869	0.459039	-0.426694	0.669602	0.998825
Mrps25	951.305	0.149497	0.490539	0.304762	0.760548	0.998825
Dguok	1001.89	-0.115482	0.387697	-0.297866	0.765805	0.998825
Camta1	125.563	-0.11619	0.761878	-0.152504	0.878789	0.998825
Csf1	506.389	3.35061	0.499711	6.70511	2.01260839145333e-11	8.61710861603189e-09
Strip1	2017.48	0.210549	0.419539	0.501858	0.615767	0.998825
Slc25a11	6459.92	0.314138	0.373238	0.841656	0.399981	0.998825
Cmc2	351.829	-0.240347	0.490229	-0.490275	0.623939	0.998825
Chfr	1445.24	-0.0979192	0.390793	-0.250565	0.80215	0.998825
Ceacam16	65.8451	0.0704237	0.705476	0.0998245	0.920484	0.998825
Tex261	4385.47	0.118427	0.445346	0.26592	0.790301	0.998825
Fam120b	1210.03	-0.144232	0.387211	-0.37249	0.709528	0.998825
Tbp	377.187	-0.139287	0.552667	-0.252027	0.80102	0.998825
Psmb1	4727.1	-0.0454744	0.483369	-0.094078	0.925047	0.998825
Pdcd2	443.464	-0.042691	0.510367	-0.0836478	0.933336	0.998825
Nol3	44.1347	-0.216827	0.821299	-0.264005	0.791776	0.998825
Fhod1	44.0656	1.08785	0.776172	1.40156	0.161046	0.998825
Slc9a5	46.9478	0.217978	0.895044	0.243539	0.807588	0.998825
Elmo3	13.1329	0.48836	1.2218	0.399705	0.689374	0.998825
Matcap1	111.391	0.777769	0.615837	1.26295	0.206609	0.998825
Tppp3	16.691	-0.269901	1.40332	-0.19233	0.847484	0.998825
Msh3	221.675	-0.54937	0.463755	-1.18461	0.236171	0.998825
Tmem208	1288.29	0.482671	0.438892	1.09975	0.271442	0.998825
E2f4	2130.5	0.52247	0.42727	1.22281	0.221401	0.998825
Surf4	14649.2	0.181628	0.364594	0.498164	0.618368	0.998825
Surf2	487.19	0.127481	0.412728	0.308874	0.757417	0.998825
Dnajb9	412.739	-0.0508105	0.764568	-0.0664564	0.947014	0.998825
Naf1	40.0166	0.196823	0.726745	0.270828	0.786523	0.998825
Yes1	5.73611	-0.241923	1.85954	-0.130098	0.896489	0.998825
Ppp1cb	959.843	-0.579886	0.679205	-0.853772	0.393231	0.998825
Gorasp2	5474.79	0.12671	0.364935	0.347211	0.728433	0.998825
Tsen15	319.027	0.0511663	0.540931	0.0945894	0.924641	0.998825
Efr3a	2681.92	-0.349255	0.445936	-0.783197	0.433511	0.998825
Trappc2l	1099.84	0.289572	0.443416	0.653048	0.513725	0.998825
Acsf3	320.231	0.621389	0.52797	1.17694	0.239219	0.998825
Ddx19a	588.532	0.0470194	0.427783	0.109914	0.912478	0.998825
Galns	5560.44	0.375768	0.444935	0.844546	0.398364	0.998825
Gata2	11.4335	7.2159	2.05145	3.51747	0.000435688	0.022343
C8g	72.8422	0.435542	0.758267	0.574391	0.565703	0.998825
Rabl6	2418.82	0.307688	0.382757	0.803873	0.42147	0.998825
Edf1	3938.97	0.422695	0.468558	0.902117	0.366995	0.998825
Npdc1	141.051	0.416769	0.607037	0.686564	0.492358	0.998825
Fbxw5	2370.17	0.326287	0.481302	0.677926	0.497819	0.998825
Slc25a13	2813.37	-0.352314	0.379	-0.929589	0.352584	0.998825
Ube2i	5784.67	-0.0302061	0.365025	-0.0827507	0.93405	0.998825
Tsr3	715.047	0.381357	0.441867	0.863058	0.388106	0.998825
Unkl	101.889	-0.116758	0.704574	-0.165715	0.868381	0.998825
Lrrk1	1168.66	0.491797	0.625617	0.786099	0.431809	0.998825
Aldh1a3	4.01951	0.317396	1.91452	0.165784	0.868327	0.998825
Actn1	909.396	0.303073	0.517815	0.585292	0.558351	0.998825
Sirt2	6899.72	-0.176383	0.371303	-0.475036	0.634761	0.998825
Hnrnpl	4995.96	0.20617	0.392493	0.525283	0.599386	0.998825
Nolc1	1979.03	0.589993	0.415908	1.41857	0.156025	0.99628
Casd1	646.768	-0.624305	0.468469	-1.33265	0.182646	0.998825
Cnksr3	236.842	-0.689656	0.472732	-1.45887	0.1446	0.980304
Mtmr1	782.996	-0.335773	0.488563	-0.687266	0.491915	0.998825
Hmgb3	379.816	-0.593839	0.484333	-1.2261	0.220162	0.998825
Abca1	5902.66	-0.654838	0.462869	-1.41474	0.157146	0.99628
Nipsnap3b	1894.41	-0.0738767	0.510941	-0.144589	0.885035	0.998825
Lage3	650.171	-0.00702068	0.439747	-0.0159653	0.987262	0.998825
Ubl4a	1004.37	0.407722	0.473506	0.861069	0.3892	0.998825
Gdi1	2534.42	-0.250221	0.50398	-0.496489	0.619549	0.998825
Sash1	454.003	-0.474616	0.480508	-0.98774	0.32328	0.998825
Gadd45b	685.298	-0.444636	0.530576	-0.838026	0.402016	0.998825
Slamf6	13.9651	-0.385473	1.18805	-0.324459	0.74559	0.998825
Slamf1	4.94218	0.366804	1.93048	0.190007	0.849304	0.998825
Zdhhc12	825.268	0.57505	0.435385	1.32078	0.186573	0.998825
Endog	378.811	0.373789	0.445165	0.839664	0.401097	0.998825
Cybb	11949.6	-0.946949	0.43932	-2.15549	0.0311237	0.477431
Golga7	4123.5	-0.261537	0.523419	-0.499672	0.617306	0.998825
Xk	59.1661	-0.0235428	0.621048	-0.0379082	0.969761	0.998825
Pcolce2	32.6035	1.61471	0.94194	1.71423	0.0864859	0.822798
Cd48	4788.19	-0.518522	0.560637	-0.92488	0.355028	0.998825
Clpx	1284.4	-0.295349	0.507958	-0.581444	0.560941	0.998825
Trabd	2906.19	0.0164486	0.425156	0.0386884	0.969139	0.998825
Dennd6b	107.622	0.474429	0.633286	0.749155	0.453764	0.998825
Cd83	1701.65	-1.13546	0.480652	-2.36233	0.0181604	0.340843
Atf6b	3088.73	0.602604	0.463887	1.29903	0.193933	0.998825
Notch4	32.7037	1.67618	1.13761	1.47343	0.140635	0.975435
Ppt2	2340.85	0.478899	0.427314	1.12072	0.262408	0.998825
Prrt1	4.279	1.54551	1.82011	0.849127	0.39581	0.998825
Rnf5	2416.3	0.267958	0.419815	0.638276	0.523294	0.998825
Cacfd1	888.515	0.21069	0.486686	0.432907	0.665082	0.998825
Hivep2	177.011	0.714849	0.508023	1.40712	0.159392	0.998825
Arnt	1289.89	0.0305164	0.509896	0.0598483	0.952276	0.998825
Mocs2	1281.14	-0.373444	0.513449	-0.727325	0.467027	0.998825
Nat9	1176.56	0.11325	0.459651	0.246382	0.805387	0.998825
Lpl	204095	-0.0453601	0.435287	-0.104207	0.917005	0.998825
Atp6v0e	9818.27	0.0718773	0.519943	0.138241	0.89005	0.998825
Zfp318	508.272	-0.395982	0.406136	-0.974997	0.329562	0.998825
Srf	1304.88	0.443243	0.484291	0.91524	0.360066	0.998825
Gata3	11.5704	0.240601	1.27356	0.188921	0.850155	0.998825
Gata5	4.03003	-2.17785	2.05353	-1.06054	0.2889	0.998825
Steap1	5.15073	6.30036	2.70149	2.33218	0.019691	0.357777
Steap2	8.85339	6.99484	2.1066	3.32043	0.000898779	0.0409109
Hspa8	55793.7	0.148338	0.35905	0.41314	0.679504	0.998825
Serac1	197.612	-0.372613	0.525152	-0.709534	0.477993	0.998825
Pdzd11	1148.18	0.131173	0.521043	0.251751	0.801234	0.998825
Psma2	4442.11	0.0207077	0.572385	0.0361779	0.97114	0.998825
Mrpl32	508.527	-0.0348406	0.744661	-0.0467872	0.962683	0.998825
Setdb1	1741.21	-0.300422	0.402684	-0.746048	0.455638	0.998825
Anxa9	230.515	-0.743411	0.487126	-1.52612	0.126981	0.947011
Arnt2	25.22	-0.241016	1.42356	-0.169306	0.865556	0.998825
Prune1	717.206	-0.0547038	0.382485	-0.143022	0.886273	0.998825
Cers2	12521.2	-0.381772	0.405775	-0.940847	0.346783	0.998825
Capza2	11518.6	-0.770498	0.71079	-1.084	0.278364	0.998825
Plekho1	4098.66	-0.296851	0.413743	-0.717477	0.47308	0.998825
Vps45	1225.95	-0.548451	0.52376	-1.04714	0.295034	0.998825
Prpf3	1027.89	-0.164093	0.38484	-0.426393	0.669822	0.998825
Anp32e	2186.55	-0.334799	0.413424	-0.809819	0.418044	0.998825
Aph1a	2969.55	0.061243	0.383841	0.159553	0.873233	0.998825
Tab2	448.095	0.166704	0.461034	0.361586	0.717661	0.998825
Ppil4	647.39	-0.269217	0.628642	-0.428251	0.668468	0.998825
Cnih1	2091.92	-0.102238	0.626211	-0.163264	0.870311	0.998825
Eps8	2641.94	-1.18519	0.505935	-2.34257	0.0191513	0.354584
Med22	1506.26	-0.0732028	0.404328	-0.181048	0.85633	0.998825
Surf1	927.161	0.103944	0.454074	0.228913	0.818936	0.998825
Med28	2131.06	-0.0295913	0.536694	-0.0551362	0.95603	0.998825
Qdpr	3400.03	-0.0517109	0.412399	-0.12539	0.900215	0.998825
Tnr	9.00034	-0.1662	1.39466	-0.119169	0.905142	0.998825
Sqstm1	39341.3	0.497906	0.39418	1.26314	0.206538	0.998825
Nfe2l2	5383.82	-0.252888	0.564463	-0.448015	0.654142	0.998825
Rxra	1890.82	0.960748	0.538563	1.78391	0.0744385	0.771899
Adamtsl4	42.2169	0.701848	0.825601	0.850105	0.395267	0.998825
Fcrl2	1830.85	0.592145	0.69081	0.857174	0.391349	0.998825
Cd5l	54230.8	0.871437	0.378757	2.30078	0.0214039	0.374527
Prpsap1	1749.1	-0.028129	0.366738	-0.0767007	0.938862	0.998825
Ncapg	325.972	-0.844554	0.666618	-1.26692	0.205183	0.998825
Lcorl	204.096	-0.191385	0.603395	-0.31718	0.751107	0.998825
Lta4h	2685.9	-0.165984	0.41485	-0.400106	0.689079	0.998825
Dstn	5009.75	-0.14554	0.721716	-0.201658	0.840184	0.998825
Macroh2a1	5222.51	0.375763	0.419507	0.895726	0.370399	0.998825
Gtf2ird2	276.201	0.329453	0.565294	0.5828	0.560028	0.998825
Bola1	284.767	0.0620995	0.490048	0.126721	0.899161	0.998825
Castor2	1219.48	0.152845	0.567327	0.269413	0.787612	0.998825
Fcgr1	2373.52	-1.45515	0.412516	-3.52751	0.000419495	0.0216887
Ncf1	18219.2	0.397319	0.482814	0.822925	0.410551	0.998825
Adss2	1779.17	0.145767	0.664007	0.219527	0.82624	0.998825
Cacna1d	170.208	-0.931405	0.591749	-1.57399	0.11549	0.922372
Chdh	5.29522	5.21081	2.64941	1.96679	0.0492079	0.622981
Actr8	1356.45	-0.000597522	0.371027	-0.00161045	0.998715	1
Lrrc27	743.481	0.237067	0.54884	0.431941	0.665784	0.998825
Stk32c	4.26669	5.972	2.62663	2.27364	0.0229877	0.391398
Fnta	2024.12	-0.495329	0.497358	-0.99592	0.319289	0.998825
Mtrex	1659.79	-0.437874	0.501157	-0.873725	0.382268	0.998825
Lbp	97.2714	3.48347	0.703665	4.95047	7.40349701869514e-07	0.000115267
Fli1	2923.25	0.156932	0.524131	0.299413	0.764625	0.998825
Stard13	8.39593	5.40877	2.13454	2.53393	0.0112791	0.254169
Utp25	136.261	0.248409	0.721688	0.344206	0.730692	0.998825
Hsd11b1	34.5896	0.878181	1.15696	0.759041	0.447828	0.998825
H2-M3	1167.2	-0.21457	0.495784	-0.432788	0.665169	0.998825
Lonrf3	626.738	-0.248887	0.428727	-0.580526	0.56156	0.998825
Atp5f1e	1350.96	0.426312	0.543135	0.78491	0.432506	0.998825
Nelfcd	1452.85	0.376541	0.485484	0.7756	0.437985	0.998825
Ctsz	55349.4	-0.0558211	0.501016	-0.111416	0.911286	0.998825
Prelid3b	2086.27	0.142088	0.473775	0.299906	0.764249	0.998825
H2-M2	8.28442	0.159251	1.7338	0.0918509	0.926817	0.998825
Ube2a	1330.56	0.154265	0.552255	0.279337	0.779986	0.998825
Slc25a5	12417.2	-0.0433592	0.434039	-0.099897	0.920426	0.998825
Ppdpf	1342.64	0.639775	0.48321	1.32401	0.1855	0.998825
Col20a1	17.7652	0.176484	0.981305	0.179846	0.857274	0.998825
Pls3	2956.22	0.45512	0.509685	0.892943	0.371887	0.998825
Nkap	597.066	-0.115737	0.42094	-0.274948	0.783356	0.998825
Ndufa1	660.046	0.287981	0.60645	0.474863	0.634885	0.998825
E2f3	170.143	0.415513	0.528365	0.786414	0.431625	0.998825
Cr1l	2227.02	-0.0206801	0.537143	-0.0385001	0.969289	0.998825
Ppfibp1	2299.43	0.280288	0.442699	0.633133	0.526647	0.998825
Cd46	11.4531	0.257192	1.6214	0.158624	0.873965	0.998825
Cd34	1099.32	8.09621	0.763651	10.602	2.91761692423034e-26	7.99485389577597e-23
Plgrkt	813.347	-0.294938	0.520718	-0.566407	0.571117	0.998825
Cd274	341.492	-0.906476	0.474749	-1.90938	0.0562129	0.665663
Gtf3a	1801.86	0.305766	0.423352	0.722251	0.47014	0.998825
Mtif3	581.835	-0.155469	0.462483	-0.336162	0.736749	0.998825
Lnx2	612.206	0.339651	0.42709	0.795268	0.426458	0.998825
Dyrk3	127.499	0.0108601	0.500545	0.0216966	0.98269	0.998825
Mapkapk2	15480.3	-0.0912682	0.440412	-0.207234	0.835827	0.998825
Il10	18.1318	-1.99962	1.12634	-1.77532	0.0758451	0.776647
Lamp2	20927.9	-0.789845	0.602555	-1.31083	0.189916	0.998825
Atxn10	4389.39	-0.101834	0.486669	-0.209247	0.834256	0.998825
Foxred2	701.691	-0.143588	0.423686	-0.338903	0.734683	0.998825
Eif3d	5473.59	0.309055	0.401328	0.77008	0.441252	0.998825
H3f3b	16041.5	-0.284487	0.416459	-0.68311	0.494537	0.998825
Nup50	2272.91	-0.171503	0.386975	-0.44319	0.657629	0.998825
Ift27	701.214	0.291714	0.424874	0.68659	0.492341	0.998825
Pacsin2	6629.96	0.455618	0.422262	1.07899	0.28059	0.998825
Cmah	398.821	-0.496888	0.717785	-0.692252	0.488779	0.998825
Ttll12	1268.62	0.246983	0.436256	0.566141	0.571298	0.998825
Bik	36.5012	-0.24842	0.719378	-0.345327	0.729849	0.998825
Tox4	3366.06	-0.0679659	0.414217	-0.164083	0.869666	0.998825
Mrps18c	498.564	-0.261635	0.656731	-0.398389	0.690343	0.998825
Srsf6	3608.01	-0.0237949	0.456573	-0.0521163	0.958436	0.998825
Plcg1	742.828	0.945977	0.510421	1.85333	0.0638357	0.713005
Kctd2	700.076	-0.0892894	0.434937	-0.205293	0.837343	0.998825
Kctd5	1144.04	0.15222	0.392763	0.387562	0.69834	0.998825
Etaa1	174.894	-0.576458	0.724217	-0.795974	0.426047	0.998825
Slpi	1124.11	10.798	1.89302	5.70412	1.16948823401272e-08	2.54335845939814e-06
Sdc4	3486.61	-0.768958	0.609446	-1.26173	0.207045	0.998825
Il13ra1	112.784	-1.40077	0.921357	-1.52033	0.128428	0.950614
Nbr1	4193.24	-0.135715	0.400431	-0.338923	0.734667	0.998825
Cyth1	3076.57	1.2027	0.526346	2.285	0.0223129	0.384057
Rnd3	257.791	-1.24924	0.867092	-1.44072	0.149664	0.988017
Brca1	389.161	-0.520153	0.468977	-1.10912	0.267377	0.998825
Cntnap1	4.54699	-0.714658	2.22328	-0.321443	0.747875	0.998825
Nt5c3b	737.013	0.231102	0.388921	0.594212	0.552371	0.998825
Coa3	1857.65	0.167446	0.456188	0.367055	0.713578	0.998825
Med24	1588.24	0.369972	0.525133	0.704529	0.481103	0.998825
Psmd3	6826.6	0.337508	0.430225	0.784493	0.432751	0.998825
Exosc10	2633.56	0.124274	0.43788	0.283808	0.776557	0.998825
Glod4	1471.11	-0.436637	0.514471	-0.848711	0.396042	0.998825
Vps53	2573.77	0.211333	0.380967	0.554727	0.579082	0.998825
Taok1	791.787	-0.59089	0.614708	-0.961254	0.336424	0.998825
Dnttip1	1464.65	0.392878	0.400549	0.98085	0.326667	0.998825
Acot8	688.915	0.381703	0.448297	0.851452	0.394518	0.998825
Cd300lg	640.707	3.68306	0.645665	5.70429	1.16827305161414e-08	2.54335845939814e-06
Nlk	167.093	0.437858	0.518994	0.843667	0.398856	0.998825
Traf4	53.3441	2.59893	0.724801	3.58572	0.000336145	0.0179203
Aldoc	1473.68	-1.26798	0.442689	-2.86426	0.00417985	0.128692
Stac2	397.535	-0.73855	0.765163	-0.965219	0.334435	0.998825
Rpl19	6567.23	0.243779	0.475193	0.513011	0.607944	0.998825
Nek8	180.073	0.0668798	0.559232	0.119592	0.904806	0.998825
Cacnb4	10.0684	0.320573	1.37557	0.233047	0.815725	0.998825
Plxdc1	2839.56	0.348166	0.452123	0.77007	0.441259	0.998825
Arl5b	57.772	0.341342	0.710422	0.480478	0.630888	0.998825
Zfp207	3704.31	-0.357485	0.422333	-0.846453	0.3973	0.998825
Psmd11	3777.79	0.191468	0.418881	0.457094	0.647603	0.998825
C1qtnf1	7.34925	-0.0758184	1.58389	-0.0478685	0.961821	0.998825
Timp2	54179.5	-0.604956	0.411281	-1.47091	0.141316	0.975435
Zc3h18	2097.6	0.260845	0.436935	0.596989	0.550515	0.998825
Top2b	1460.69	-0.481032	0.630081	-0.763445	0.445198	0.998825
Rarb	64.8086	7.8663	1.61726	4.86397	1.15052807612242e-06	0.000164202
Igfbp4	13244.4	-0.905494	0.41143	-2.20084	0.0277471	0.443081
Cdc6	408.099	-0.0142975	0.802482	-0.0178166	0.985785	0.998825
Suz12	481.026	-0.667415	0.543562	-1.22785	0.219502	0.998825
Atad5	109.286	-0.606321	0.62025	-0.977543	0.328301	0.998825
Crlf3	2294.58	0.357558	0.43035	0.830854	0.406056	0.998825
Tns4	234.964	0.687505	0.536593	1.28124	0.200109	0.998825
Tnfaip1	3972.93	-0.0846878	0.367466	-0.230465	0.817731	0.998825
Abr	4983.1	0.754224	0.500731	1.50625	0.132004	0.954799
Rab11fip4	35.8361	2.68963	0.815881	3.2966	0.000978633	0.0435333
Cd40	1729.88	-0.473278	0.438037	-1.08045	0.27994	0.998825
Slc35c2	4177.34	0.522107	0.441926	1.18144	0.237429	0.998825
Zfp334	33.4627	1.81954	0.835802	2.177	0.0294808	0.462677
Elmo2	9783.8	0.438441	0.387715	1.13083	0.258125	0.998825
Wsb1	2802.53	-0.232001	0.436121	-0.531965	0.59475	0.998825
Ttpal	1596.04	-0.197896	0.375418	-0.527136	0.598099	0.998825
Rhot1	1385.23	-0.618977	0.559985	-1.10535	0.26901	0.998825
Ada	146.055	0.751925	0.486717	1.54489	0.122373	0.938848
Serinc3	17901.3	-0.433533	0.435268	-0.996012	0.319244	0.998825
Tha1	127.626	0.0342783	0.525127	0.0652762	0.947954	0.998825
Pgs1	2928.3	0.685453	0.464587	1.4754	0.140104	0.975435
Birc5	1040.4	-0.206114	0.404272	-0.50984	0.610164	0.998825
Afmid	135.879	0.929333	0.524066	1.77331	0.076177	0.778881
Pigt	737.546	0.674634	0.485476	1.38963	0.16464	0.998825
Etv4	4.59609	5.88489	2.73404	2.15245	0.0313618	0.477431
Dbndd2	541.981	0.442559	0.434081	1.01953	0.307952	0.998825
Mmp9	516.663	-2.53872	0.415611	-6.10842	1.00624761309031e-09	2.70325461704909e-07
Slc12a5	19.8572	-0.991884	1.22776	-0.807883	0.419158	0.998825
Ghdc	857.219	0.130743	0.422137	0.309717	0.756776	0.998825
Pltp	53459.4	-1.81617	0.706033	-2.57235	0.010101	0.236975
Slc12a7	4035.07	0.364488	0.446894	0.815604	0.414727	0.998825
Ctsa	57899.7	0.237184	0.398626	0.595005	0.55184	0.998825
Zswim1	666.803	0.300925	0.4685	0.642316	0.520668	0.998825
Slc12a4	3923	0.0201739	0.412213	0.0489405	0.960967	0.998825
Myo1c	11296	0.0813881	0.457401	0.177936	0.858773	0.998825
Crk	2988.49	-0.247755	0.398602	-0.62156	0.534231	0.998825
Cox7c	1483.02	0.297968	0.554795	0.537077	0.591214	0.998825
Pitpna	20757.4	-0.0649369	0.374596	-0.173352	0.862375	0.998825
Mlx	1379.88	0.13308	0.382982	0.347484	0.728228	0.998825
Retreg3	999.481	-0.26448	0.526244	-0.502579	0.61526	0.998825
Dhx58	2227.71	-0.717069	0.395918	-1.81115	0.0701172	0.746446
Rab5a	2689.73	-0.24671	0.629126	-0.392147	0.69495	0.998825
Hspb9	6.10821	0.0267106	1.5431	0.0173097	0.98619	0.998825
Nkiras2	4215.71	0.412459	0.45941	0.897801	0.369292	0.998825
Ppp2r5c	5058.04	-0.248592	0.379899	-0.654363	0.512878	0.998825
Ift52	1533.59	-0.118868	0.413912	-0.287182	0.773973	0.998825
Mybl2	571.759	0.505272	0.679522	0.743569	0.457137	0.998825
B4galt5	3112.93	0.0919577	0.45709	0.201181	0.840557	0.998825
Gdap1l1	51.6557	0.41125	0.73181	0.561963	0.574141	0.998825
Ptgis	8.71112	6.84517	2.53812	2.69694	0.00699788	0.183674
Ddx27	1669.22	0.527816	0.409466	1.28903	0.197386	0.998825
Cyth3	1361.62	-0.481979	0.473307	-1.01832	0.308525	0.998825
Cyth4	27906.6	0.25914	0.415561	0.623591	0.532896	0.998825
Rac3	493.505	-0.898202	0.487343	-1.84306	0.0653202	0.722272
Rrp7a	3591.79	0.353048	0.419771	0.84105	0.40032	0.998825
Cyb5r3	14516.6	-0.139168	0.402772	-0.345524	0.7297	0.998825
Ints2	605.447	0.0240195	0.533309	0.0450386	0.964077	0.998825
Med13l	713.495	-0.0217196	0.551453	-0.0393862	0.968582	0.998825
H2bc4	2736.36	0.60246	0.546366	1.10267	0.270171	0.998825
Mafk	1223.42	0.0329206	0.453026	0.0726683	0.94207	0.998825
Med1	814.134	0.0649654	0.435123	0.149304	0.881314	0.998825
Erbb3	170.2	-0.396518	0.471628	-0.840744	0.400491	0.998825
Stard3	3439.22	-0.311625	0.418293	-0.744993	0.456276	0.998825
Mfng	103.372	1.76245	0.856124	2.05864	0.0395288	0.544733
Vmp1	3781.88	-0.691112	0.525825	-1.31434	0.188732	0.998825
Uchl5	1107.02	0.257212	0.569135	0.451934	0.651316	0.998825
Glrx2	654.022	0.0317695	0.597026	0.0532129	0.957562	0.998825
Ro60	491.604	-0.561348	0.557152	-1.00753	0.31368	0.998825
Stk4	3224.21	-0.422239	0.500452	-0.843715	0.398829	0.998825
Pmp22	39613	-0.150591	0.420727	-0.357931	0.720395	0.998825
Gdf9	27.1343	-0.242651	1.02261	-0.237285	0.812435	0.998825
Zcchc10	226.613	0.571107	0.61725	0.925244	0.354839	0.998825
Psmb6	7608.44	-0.0124708	0.506798	-0.024607	0.980368	0.998825
Spag7	1995.93	0.0034045	0.39395	0.00864196	0.993105	1
Pfn1	57165.3	0.367008	0.425209	0.863123	0.38807	0.998825
Tomm34	1920.93	0.432487	0.37756	1.14548	0.252011	0.998825
Ywhab	11120.9	-0.0388309	0.402466	-0.0964825	0.923137	0.998825
Ksr1	21.4303	1.64831	1.12453	1.46578	0.142709	0.978437
Gpx3	1182.85	0.0818934	0.606507	0.135025	0.892592	0.998825
Anxa6	8106	-0.0542095	0.381603	-0.142057	0.887035	0.998825
Il12rb2	199.118	-0.289597	0.489531	-0.59158	0.554132	0.998825
Zkscan6	445.499	0.208898	0.4525	0.461652	0.644331	0.998825
Kpna2	4672.88	0.551277	0.394459	1.39755	0.162248	0.998825
Smurf2	323.484	0.135241	0.462898	0.292162	0.770162	0.998825
Cep95	189.835	-0.403527	0.499212	-0.808327	0.418902	0.998825
Vezf1	406.876	0.30423	0.490618	0.620096	0.535195	0.998825
Cuedc1	265.889	1.12268	0.516513	2.17357	0.0297371	0.466121
Srsf1	876.941	0.00766932	0.45479	0.0168634	0.986546	0.998825
Abi3	684.388	3.4013	0.623026	5.45932	4.77963066718576e-08	9.09523885709891e-06
Kif3a	1942.07	-1.18276	0.471345	-2.50932	0.0120964	0.264616
Septin8	3071.02	-0.634125	0.381256	-1.66325	0.0962618	0.865774
Mtmr4	906.122	-0.00333753	0.563176	-0.00592627	0.995272	1
Mrm1	525.855	0.101446	0.57808	0.175487	0.860697	0.998825
Mapt	5.17395	5.21797	2.65839	1.96283	0.0496659	0.625435
Kansl1	1915.66	0.00903385	0.550571	0.0164082	0.986909	0.998825
Gid4	821.596	-0.110866	0.479587	-0.231169	0.817183	0.998825
Myo1b	196.252	0.561122	0.495205	1.13311	0.257168	0.998825
Dhx40	398.931	-0.514912	0.634772	-0.811176	0.417264	0.998825
Ypel2	72.3926	0.107915	0.726335	0.148574	0.88189	0.998825
Akap1	581.929	0.506956	0.466046	1.08778	0.276693	0.998825
Nol11	810.162	-0.367806	0.512111	-0.718215	0.472625	0.998825
Derl2	2462.41	-0.316766	0.511324	-0.6195	0.535587	0.998825
C1qbp	2108.4	0.289122	0.466045	0.620374	0.535012	0.998825
Rpain	494.825	0.23461	0.441626	0.531241	0.595252	0.998825
Slc13a3	56.4739	0.844169	0.838184	1.00714	0.313867	0.998825
Kcnab3	20.6575	2.75764	1.1815	2.33401	0.0195951	0.357777
Chd3	651.011	0.374474	0.489745	0.76463	0.444492	0.998825
Kdm6b	39.0794	2.85028	0.904767	3.15029	0.00163109	0.0632067
Appbp2	1948.44	-0.250088	0.455521	-0.549015	0.582995	0.998825
Adora2b	223.825	-0.0441642	0.462079	-0.0955773	0.923856	0.998825
Ncor1	2537.58	-0.015432	0.385326	-0.0400492	0.968054	0.998825
Trpv2	9694.42	-0.141867	0.384389	-0.369072	0.712074	0.998825
Cenpv	167.688	0.289017	0.530675	0.544622	0.586014	0.998825
Pcgf2	17.1387	-0.31104	1.02865	-0.302376	0.762366	0.998825
Cwc25	742.824	-0.0212262	0.395523	-0.0536661	0.957201	0.998825
Pip4k2b	61.7719	-0.0455847	0.641469	-0.071063	0.943348	0.998825
Trim37	680.224	-0.394905	0.504732	-0.782406	0.433976	0.998825
Ctdnep1	1080.12	-0.217755	0.414903	-0.524835	0.599698	0.998825
Elp5	2090.75	-0.0622396	0.458449	-0.135761	0.89201	0.998825
Gabarap	11117	-0.236554	0.523201	-0.452129	0.651176	0.998825
2810408A11Rik	4.46472	-0.158652	2.11622	-0.0749692	0.940239	0.998825
Phf23	2677.82	-0.015128	0.379102	-0.0399047	0.968169	0.998825
Acadvl	3521.34	0.57926	0.398795	1.45253	0.146355	0.981093
G3bp1	7777.2	0.236106	0.367199	0.642994	0.520228	0.998825
Atox1	2848.03	0.394159	0.514138	0.766641	0.443295	0.998825
Sparc	194.962	7.10902	3.46894	2.04934	0.0404291	0.548979
Mief2	606.937	0.293745	0.469999	0.62499	0.531978	0.998825
Tbx3	5.73584	3.01971	2.14939	1.40491	0.160048	0.998825
Dusp14	162.752	1.45347	0.69413	2.09395	0.0362643	0.524665
Tada2a	200.266	-0.619446	0.453747	-1.36518	0.172196	0.998825
Ikzf1	630.111	0.907039	0.663267	1.36753	0.171458	0.998825
Pnpo	1121.29	0.457166	0.422461	1.08215	0.279186	0.998825
Cog1	2358.14	0.440756	0.464882	0.948103	0.343077	0.998825
Cbx1	381.02	-0.0190426	0.492409	-0.0386723	0.969152	0.998825
Cdk5rap3	1648.34	0.458739	0.425136	1.07904	0.28057	0.998825
Copz2	746.485	-0.0733995	0.451314	-0.162635	0.870806	0.998825
Slc25a39	8711.9	0.383051	0.434491	0.88161	0.377988	0.998825
Sp2	922.162	0.572792	0.604638	0.94733	0.34347	0.998825
Aatf	653.609	0.00561752	0.452186	0.012423	0.990088	0.999159
Dync1h1	2591.33	0.152669	0.405021	0.376942	0.706217	0.998825
Pex12	246.208	-0.517295	0.464201	-1.11438	0.265118	0.998825
Ndel1	3964.9	-0.062242	0.360243	-0.172778	0.862826	0.998825
Slc25a35	100.657	0.463156	0.600336	0.771495	0.440414	0.998825
Zbtb4	214.741	0.71356	0.570256	1.2513	0.210826	0.998825
Tnfsfm13	2369.71	-0.167316	0.462798	-0.361533	0.717701	0.998825
Mpdu1	1951.52	-0.0497461	0.402381	-0.123629	0.901609	0.998825
Fxr2	2074.01	0.380733	0.414139	0.919336	0.35792	0.998825
Atp5mc3	4166.87	0.110991	0.483418	0.229597	0.818405	0.998825
Cd68	75202.8	-0.0406979	0.40519	-0.100441	0.919994	0.998825
Acsl1	1726.63	0.0694612	0.401597	0.172963	0.862681	0.998825
Abca5	18.511	0.727223	0.958765	0.7585	0.448152	0.998825
Smyd4	441.071	0.655453	0.426366	1.5373	0.124219	0.938848
Lsp1	9206.13	0.42841	0.654098	0.654963	0.512492	0.998825
Zfyve27	1142.83	0.332891	0.452701	0.735344	0.46213	0.998825
Avpi1	556.998	0.662154	0.467755	1.4156	0.156893	0.99628
Rad51d	525.638	0.518409	0.490861	1.05612	0.290913	0.998825
Pank3	828.159	-1.74013	0.638158	-2.7268	0.0063951	0.170465
Rars1	3449.4	-0.268106	0.503046	-0.532965	0.594058	0.998825
Wwc1	23.7203	0.214546	1.0397	0.206354	0.836514	0.998825
Mrpl58	733.743	0.0860065	0.464441	0.185183	0.853086	0.998825
Fdxr	329.355	0.536675	0.464498	1.15539	0.247932	0.998825
Sult4a1	6.82874	5.98627	2.1287	2.81216	0.00492093	0.14339
Mrpl45	1087.54	0.195761	0.420746	0.465271	0.641737	0.998825
Irf1	877.418	0.076642	0.474955	0.161367	0.871804	0.998825
Slc22a5	398.122	-0.00116746	0.401378	-0.00290864	0.997679	1
P4ha2	1753.84	0.934884	0.496487	1.883	0.0597008	0.689099
Arrb1	1600.17	0.537513	0.590924	0.909615	0.363026	0.998825
Tm4sf5	16.2552	-0.228106	1.06264	-0.21466	0.830032	0.998825
Cxcl16	2054.38	0.313312	0.780869	0.401235	0.688247	0.998825
Pelp1	501.095	0.34521	0.481127	0.717503	0.473064	0.998825
Med11	612.374	0.0806968	0.458223	0.176108	0.860209	0.998825
Alox15	33.1151	4.4453	0.994671	4.46911	7.85453382595033e-06	0.000904327
Ccl6	70477.2	-0.749625	0.88385	-0.848136	0.396362	0.998825
Ccl4	3170	-0.589585	0.551662	-1.06874	0.285185	0.998825
Natd1	1277.93	0.653682	0.527475	1.23927	0.215247	0.998825
Map2k3	6046.08	0.759835	0.454084	1.67333	0.0942614	0.858323
Ywhah	19573.9	-0.194739	0.446334	-0.436307	0.662614	0.998825
Hoxb1	9.53573	-0.267819	1.27945	-0.209324	0.834195	0.998825
Sart3	1743.64	0.472156	0.546062	0.864656	0.387228	0.998825
E2f2	736.36	0.687249	0.597115	1.15095	0.249753	0.998825
Slfn3	136.617	-1.14756	0.555067	-2.06743	0.0386933	0.540054
Nars2	303.684	0.418581	0.441631	0.947807	0.343228	0.998825
Slc35b4	2543.62	-0.255615	0.424913	-0.60157	0.54746	0.998825
Dalrd3	538.951	0.927694	0.530172	1.7498	0.0801533	0.7945
Fis1	3139.79	0.63206	0.440493	1.43489	0.151318	0.989681
Plod1	14887.5	0.623578	0.452647	1.37762	0.168319	0.998825
Rab3d	3350.96	0.351447	0.458848	0.765933	0.443716	0.998825
Mfsd3	546.76	0.372935	0.550039	0.678015	0.497762	0.998825
Slc25a22	1326.29	0.561971	0.495761	1.13355	0.256983	0.998825
Atp6ap1	26632.5	-0.150799	0.390966	-0.385708	0.699713	0.998825
Dnase1l1	3777.66	-0.712789	0.376021	-1.89561	0.0580117	0.678752
Ccl9	31256.2	-0.580681	0.62445	-0.929908	0.352419	0.998825
Scrn1	11.1562	-0.379817	1.16937	-0.324805	0.745329	0.998825
BC005537	1871.48	-0.453494	0.737987	-0.614502	0.538884	0.998825
Isyna1	3616.65	0.379707	0.474424	0.800353	0.423506	0.998825
Hars2	782.485	-0.0932721	0.382714	-0.243712	0.807454	0.998825
Tmem160	1953.62	0.602278	0.485273	1.24111	0.214565	0.998825
Rab5c	1038.11	0.342383	0.444631	0.770039	0.441276	0.998825
Mdh2	11493.9	0.442383	0.461098	0.959411	0.337352	0.998825
H13	7880.15	0.79745	0.410642	1.94196	0.0521422	0.644766
Rnf145	1880.18	-0.444087	0.387048	-1.14737	0.25123	0.998825
Scn1b	413.764	1.76897	0.590202	2.99723	0.00272447	0.0928555
Atp6v1e1	12009.4	0.00964812	0.506747	0.0190393	0.98481	0.998825
Chtf18	563.468	0.579728	0.583588	0.993386	0.320522	0.998825
Rps6kl1	21.6197	-0.218454	0.920608	-0.237293	0.81243	0.998825
Ppp1r12c	7291.91	0.292799	0.463753	0.631368	0.5278	0.998825
Ahr	76.8991	0.197998	0.898658	0.220327	0.825617	0.998825
Map1s	6844.35	0.07474	0.496617	0.150498	0.880372	0.998825
Tmem129	1095.89	0.283822	0.434427	0.653326	0.513546	0.998825
Nop9	2846.67	0.113022	0.398421	0.283674	0.77666	0.998825
Atp6v0a1	26518.8	-0.676451	0.412683	-1.63915	0.101181	0.879066
Psmc3ip	93.7177	-0.235798	0.547236	-0.430889	0.666549	0.998825
Noxo1	23.5154	0.109055	0.968201	0.112636	0.910319	0.998825
Zfp687	503.903	0.556932	0.625116	0.890926	0.372969	0.998825
D8Ertd738e	2131.04	0.282785	0.446956	0.63269	0.526936	0.998825
Calm3	4604.72	0.0716565	0.500797	0.143085	0.886223	0.998825
Cops3	1259.02	-0.508403	0.588818	-0.86343	0.387901	0.998825
Fkbp8	12541.2	0.138202	0.404821	0.341391	0.732809	0.998825
Ddx39b	2927.94	0.303732	0.463455	0.655364	0.512233	0.998825
Gipc1	5321.91	0.376746	0.420484	0.895983	0.370262	0.998825
Tlcd1	32.0803	-0.565588	0.91444	-0.618508	0.536241	0.998825
Plscr3	2160.14	0.0570846	0.504208	0.113216	0.909859	0.998825
Ptger1	32.5384	0.360361	1.15967	0.310743	0.755996	0.998825
Arhgef25	6.68949	3.01556	1.81665	1.65996	0.0969235	0.868508
Xab2	2395.34	0.505087	0.502812	1.00453	0.315125	0.998825
Cdc37	9490.54	0.550179	0.413095	1.33184	0.182911	0.998825
Rab4a	223.859	-0.600659	0.637359	-0.942418	0.345979	0.998825
Trip10	1230.01	0.222165	0.490696	0.452755	0.650725	0.998825
Cops6	4321.98	0.0237204	0.439976	0.0539129	0.957005	0.998825
Ubb	67957.9	0.311598	0.415756	0.749472	0.453573	0.998825
Ap4m1	200.852	0.352755	0.527049	0.669303	0.503302	0.998825
Gyg1	4390.15	-0.547474	0.543345	-1.0076	0.313647	0.998825
Rcn3	64.3879	0.190932	0.820424	0.232723	0.815976	0.998825
Slc6a8	975.906	0.304295	0.56116	0.542261	0.587639	0.998825
Arid3a	895.075	0.555031	0.510115	1.08805	0.276573	0.998825
Pdk4	14.5875	7.80054	2.19087	3.56048	0.00037018	0.0194323
Ubxn6	2854.22	-0.202969	0.398901	-0.508821	0.610877	0.998825
Mydgf	3635.39	0.358962	0.4401	0.815637	0.414708	0.998825
Cyb561	21.633	1.50089	1.1215	1.33829	0.180804	0.998825
Ccdc12	1688.59	0.937225	0.462906	2.02466	0.0429027	0.572143
Fmc1	108.959	0.307884	0.559623	0.550164	0.582207	0.998825
Akt3	145.614	1.07434	0.786636	1.36574	0.172021	0.998825
Mrpl24	985.452	0.28204	0.429623	0.656483	0.511514	0.998825
Gle1	1369.74	0.0723522	0.407913	0.177372	0.859216	0.998825
L3hypdh	23.0188	0.254903	1.01236	0.251791	0.801203	0.998825
Lyst	744.537	-0.740053	0.748909	-0.988176	0.323066	0.998825
Slc35e1	3488.85	-0.131145	0.489452	-0.267942	0.788744	0.998825
Calr3	24.3533	0.532856	0.931494	0.572045	0.567292	0.998825
Tmc4	21.4055	-0.126772	0.939913	-0.134876	0.89271	0.998825
Syne4	4.58444	-0.448721	1.78714	-0.251083	0.80175	0.998825
Polr2i	230.593	0.6962	0.518447	1.34286	0.179318	0.998825
Prl8a1	31.2282	-1.83259e-05	0.790427	-2.31848e-05	0.999982	1
Krt10	28.5694	1.2436	1.063	1.1699	0.242043	0.998825
Rmnd1	835.136	-0.434786	0.450591	-0.964925	0.334583	0.998825
Esr1	101.406	-0.762275	0.868407	-0.877785	0.38006	0.998825
Fbxo5	323.49	-0.272751	0.590784	-0.461677	0.644313	0.998825
Mtrf1l	260.02	-0.335943	0.472768	-0.710588	0.47734	0.998825
Hdac2	1321.47	-0.504317	0.603734	-0.835331	0.403532	0.998825
Frk	25.5566	-0.997667	0.848098	-1.17636	0.239452	0.998825
Rwdd1	1385.08	-0.0932487	0.612586	-0.152221	0.879012	0.998825
Stxbp5	2260.32	-0.269974	0.41463	-0.65112	0.514969	0.998825
Hint3	176.42	-0.251721	0.582969	-0.431791	0.665893	0.998825
Trmt11	119.511	-0.770068	0.733838	-1.04937	0.294008	0.998825
Katna1	459.753	-0.184212	0.52467	-0.351102	0.725512	0.998825
Pcmt1	1427.02	-0.146983	0.45217	-0.325061	0.745135	0.998825
Lrp11	269.811	0.400916	0.483453	0.829276	0.406948	0.998825
Mtres1	292.169	-0.126108	0.555149	-0.22716	0.820299	0.998825
Sec63	1552.08	0.173511	0.419419	0.413694	0.679098	0.998825
Snx3	14710.1	-0.381936	0.46675	-0.818288	0.413193	0.998825
Aig1	398.289	-0.25259	0.541701	-0.46629	0.641008	0.998825
Adat2	42.0962	-0.185814	0.700088	-0.265415	0.79069	0.998825
Pex3	453.338	-0.483953	0.573472	-0.8439	0.398725	0.998825
Fuca2	5960.04	-0.135534	0.576446	-0.23512	0.814116	0.998825
Cep57l1	148.608	-0.111504	0.593844	-0.187766	0.85106	0.998825
Ltv1	1114.58	0.392695	0.40689	0.965113	0.334488	0.998825
Plagl1	9.60175	-2.14588	1.39912	-1.53373	0.125095	0.940673
Cd164	2087.37	-0.903038	0.622658	-1.45029	0.146976	0.982305
Utrn	348.242	-0.0410611	0.447486	-0.0917596	0.926889	0.998825
Smpd2	704.242	0.238989	0.447176	0.534442	0.593036	0.998825
Mical1	2822.99	0.719612	0.439737	1.63646	0.101743	0.880039
Zbtb24	407.165	0.0350797	0.478302	0.073342	0.941534	0.998825
Wasf1	4.45247	1.27138	2.08091	0.610974	0.541217	0.998825
Rab32	4258.05	1.24622	0.438437	2.84242	0.00447725	0.135714
Gtf3c6	740.988	-0.254208	0.519833	-0.489019	0.624828	0.998825
Slc16a10	549.119	0.510698	0.448059	1.1398	0.254369	0.998825
Rev3l	134.749	-0.31507	0.55392	-0.5688	0.569492	0.998825
Traf3ip2	391.617	0.363235	0.40649	0.89359	0.371541	0.998825
Fyn	4399.86	-0.0584413	0.388899	-0.150274	0.880549	0.998825
Tube1	117.87	-0.347459	0.581786	-0.597228	0.550355	0.998825
Prep	3623.07	0.322397	0.399018	0.807977	0.419104	0.998825
Tnfaip3	1029.2	0.281455	0.384046	0.732868	0.463639	0.998825
Perp	117.217	3.93279	3.42128	1.14951	0.250346	0.998825
Arfgef3	148.732	0.0409133	0.592272	0.0690786	0.944927	0.998825
Hebp2	38.5238	1.33909	0.98864	1.35448	0.175583	0.998825
Reps1	1073.01	-0.297206	0.401374	-0.740472	0.459014	0.998825
Asf1a	242.924	-0.144998	0.609525	-0.237887	0.811968	0.998825
Gopc	890.896	-0.133126	0.439469	-0.302925	0.761947	0.998825
Qrsl1	252.334	0.820088	0.462737	1.77226	0.0763522	0.779312
Rtn4ip1	485.959	0.233563	0.428609	0.544932	0.5858	0.998825
Crybg1	1328.82	-0.385484	0.524988	-0.734272	0.462783	0.998825
Vta1	1843.62	0.0156723	0.44008	0.0356123	0.971591	0.998825
Smpdl3a	15766.5	0.645906	0.459218	1.40654	0.159565	0.998825
Reep3	2902.06	-0.45402	0.520305	-0.872602	0.38288	0.998825
Fabp7	177.397	2.88307	0.736401	3.91509	9.03711969799859e-05	0.00651671
Pkib	894.241	-0.247661	0.556343	-0.445159	0.656205	0.998825
Serinc1	7954.15	-0.417621	0.571199	-0.73113	0.4647	0.998825
Hsf2	83.5178	0.114384	0.845142	0.135343	0.892341	0.998825
Echdc1	510.515	-1.05471	0.599225	-1.76012	0.0783867	0.78537
Mgat4c	5.62355	1.66031	1.68882	0.983118	0.325549	0.998825
Ptprk	8.89625	5.908	2.23915	2.63851	0.00832721	0.205856
Dcbld1	11.0782	0.236974	1.24556	0.190255	0.84911	0.998825
Ccdc59	776.108	-0.0294845	0.484034	-0.0609141	0.951428	0.998825
Ppp1r12a	548.407	-0.30335	0.498095	-0.609019	0.542512	0.998825
P4ha1	4242.94	0.295907	0.376712	0.7855	0.432161	0.998825
Septin10	100.637	-0.666942	0.575681	-1.15853	0.246649	0.998825
Lims1	3720.2	-0.0329647	0.384629	-0.0857052	0.931701	0.998825
Zwint	2963.52	-0.203952	0.40304	-0.506033	0.612833	0.998825
Ube2d1	682.423	-0.246903	0.448812	-0.550127	0.582232	0.998825
Dcn	15.6313	2.63542	1.19918	2.19769	0.0279712	0.445103
Slc17a8	10.6071	-2.40844	1.28258	-1.8778	0.060408	0.69492
Cdk1	1789.81	0.11828	0.37885	0.312207	0.754883	0.998825
Atp2b1	2466.27	-0.881186	0.519826	-1.69516	0.0900458	0.83784
Rhobtb1	438.213	-0.48883	0.469637	-1.04087	0.297936	0.998825
Arid5b	329.462	-0.515943	0.528769	-0.975743	0.329192	0.998825
Actr6	196.138	-0.487322	0.747935	-0.651557	0.514687	0.998825
Bltp3b	2387.49	-0.0359151	0.365695	-0.0982107	0.921765	0.998825
Poc1b	806.233	-0.632829	0.43966	-1.43936	0.150048	0.988017
Dusp6	5614.76	-0.257613	0.738672	-0.348752	0.727276	0.998825
Tmpo	3414.57	-0.610895	0.419643	-1.45575	0.145462	0.980304
Kitl	234.748	-0.288238	0.512999	-0.561868	0.574206	0.998825
Psen1	5187	-0.0555729	0.387338	-0.143474	0.885916	0.998825
Sgk1	2165.99	0.784481	0.520531	1.50708	0.131791	0.954799
Cep290	137.066	-0.512576	0.798955	-0.641558	0.52116	0.998825
Ikbip	446.076	0.0382356	0.554848	0.0689118	0.94506	0.998825
Hbs1l	1400.34	-0.170615	0.385727	-0.442321	0.658257	0.998825
Epb41l2	2723.66	0.155548	0.413692	0.376	0.706917	0.998825
Apaf1	1032.7	-0.644988	0.526096	-1.22599	0.220203	0.998825
Myb	5.29892	1.29303	1.7217	0.751022	0.452639	0.998825
Med23	626.945	0.0725343	0.518578	0.139872	0.888761	0.998825
Ahi1	137.294	-0.0686099	0.557829	-0.122994	0.902112	0.998825
Arg1	4045.77	3.10727	1.50769	2.06095	0.0393078	0.544546
Nedd1	572.999	-0.633984	0.505942	-1.25308	0.210177	0.998825
Enpp3	5.91901	6.51829	2.35675	2.76579	0.00567847	0.157785
Pde7b	139.204	-0.366478	0.598247	-0.612587	0.54015	0.998825
Mtfr2	174.991	-0.411455	0.593679	-0.693059	0.488272	0.998825
Map7	39.4173	-0.201729	0.865938	-0.23296	0.815793	0.998825
Ccn2	102.254	9.78096	3.02064	3.23805	0.00120351	0.0507364
Stx7	7926.82	-0.128641	0.530231	-0.242613	0.808305	0.998825
Pex7	844.819	-0.0824214	0.385957	-0.213551	0.830897	0.998825
Ifngr1	6256.63	-0.953369	0.463179	-2.05832	0.0395599	0.544733
Cdk17	1100.12	0.460142	0.486602	0.945621	0.344342	0.998825
Hal	363.478	-0.243984	2.13426	-0.114318	0.908986	0.998825
Snrpf	301.028	0.348537	0.596979	0.583835	0.559332	0.998825
Fgd6	591.812	-0.0960668	0.397514	-0.241669	0.809037	0.998825
Ndufa12	1103.68	0.11503	0.506979	0.226893	0.820507	0.998825
Tmcc3	984.816	-0.157369	0.41451	-0.379651	0.704205	0.998825
Cep83	523.817	-0.744479	0.531274	-1.40131	0.161122	0.998825
Socs2	26.9711	1.34665	1.1788	1.1424	0.253289	0.998825
Nudt4	1757.27	-0.738452	0.471888	-1.56489	0.117609	0.92767
Nuak1	10.5421	-0.104723	1.35433	-0.0773243	0.938366	0.998825
Tcp11l2	1614.04	0.122969	0.432249	0.284486	0.776038	0.998825
Cry1	369.746	0.245171	0.456859	0.536645	0.591513	0.998825
Abtb3	98.9713	-0.459992	0.844808	-0.544493	0.586102	0.998825
Timp3	16.6589	3.56247	1.77948	2.00198	0.0452872	0.591497
Hsp90b1	22224.9	-0.127759	0.651893	-0.195982	0.844624	0.998825
Igf1	17467.8	0.356324	0.450623	0.790736	0.429098	0.998825
Washc3	1077.82	0.0446832	0.490659	0.0910677	0.927439	0.998825
Dram1	776.285	-0.180898	0.388046	-0.466177	0.641089	0.998825
Sirt1	280.339	-0.642332	0.557128	-1.15293	0.248938	0.998825
Herc4	1057.04	-0.75395	0.560477	-1.34519	0.178562	0.998825
Hnrnph3	229.86	0.459061	0.467563	0.981818	0.32619	0.998825
Rufy2	433.207	-0.375273	0.45474	-0.825248	0.409231	0.998825
Ccar1	1902.07	0.0171653	0.376321	0.0456136	0.963618	0.998825
Ddx21	1303.71	0.359987	0.383135	0.939582	0.347432	0.998825
Ddx50	1273.22	-0.423637	0.546962	-0.774528	0.438618	0.998825
Srgn	5371.64	1.18805	0.671095	1.77032	0.0766746	0.779515
Vps26a	5741.86	-0.512005	0.662091	-0.773314	0.439336	0.998825
Supv3l1	464.295	0.243765	0.422035	0.577593	0.563539	0.998825
Fam241b	8.35822	0.846042	1.328	0.637079	0.524073	0.998825
Aifm2	1940.11	1.05931	0.454184	2.33235	0.0196824	0.357777
Macroh2a2	64.9626	0.265799	0.619423	0.429108	0.667845	0.998825
Tysnd1	2526.45	0.421247	0.437858	0.962064	0.336018	0.998825
Sar1a	4109.41	-0.365332	0.426956	-0.855666	0.392183	0.998825
Ppa1	544.364	0.10458	0.534735	0.195573	0.844945	0.998825
Npffr1	6.65209	-0.106217	1.56845	-0.0677206	0.946008	0.998825
Eif4ebp2	510.349	0.220653	0.458582	0.481163	0.630401	0.998825
Pald1	404.366	2.93186	0.7081	4.14047	3.46599813136295e-05	0.00300555
Sgpl1	23546	-0.265693	0.388698	-0.683546	0.494262	0.998825
Unc5b	33.4065	0.982049	0.997703	0.98431	0.324963	0.998825
Slc29a3	1951.02	-0.563634	0.531486	-1.06049	0.288923	0.998825
Vsir	10149.1	0.323664	0.417692	0.774886	0.438407	0.998825
Slc16a7	638.491	-0.963413	0.488004	-1.97419	0.04836	0.615781
Lrig3	40.6764	0.63471	0.855169	0.742204	0.457964	0.998825
Anapc16	1007.26	0.143305	0.503455	0.284643	0.775918	0.998825
Ddit4	12.582	2.53462	1.20823	2.0978	0.035923	0.520826
Dnajb12	846.134	0.423264	0.440156	0.961623	0.336239	0.998825
Micu1	2817.29	0.0379849	0.371106	0.102356	0.918474	0.998825
Cand1	2416.63	-0.237292	0.419801	-0.565249	0.571905	0.998825
Tbk1	2392.66	-0.558737	0.409747	-1.36362	0.172689	0.998825
Pno1	1495.87	0.273204	0.678121	0.402885	0.687033	0.998825
Plek	16949.7	0.0257784	0.609135	0.0423197	0.966244	0.998825
Egfr	24.4769	1.93645	0.936712	2.06728	0.0387074	0.540054
Usp15	2380.57	-0.480028	0.568358	-0.844587	0.398341	0.998825
Vps54	560.53	0.14021	0.573229	0.244597	0.806769	0.998825
Tbc1d15	1469.3	-0.596742	0.502293	-1.18803	0.23482	0.998825
Pcsk4	51.0887	0.79098	0.691173	1.1444	0.252457	0.998825
Rab21	1659.03	0.378518	0.380246	0.995455	0.319515	0.998825
2310011J03Rik	2987.43	0.306436	0.44062	0.695466	0.486763	0.998825
Peli1	874.353	-0.439491	0.426085	-1.03146	0.302324	0.998825
Apc2	40.4091	0.960839	0.767526	1.25187	0.210619	0.998825
Thap2	71.3234	0.131136	0.580094	0.22606	0.821155	0.998825
Slc1a4	44.1368	-1.80406	0.827506	-2.18012	0.0292488	0.46009
Dock2	10930.5	-0.412941	0.529733	-0.779526	0.43567	0.998825
Rab1a	9696.56	-0.314597	0.622501	-0.505376	0.613295	0.998825
Gamt	1114.09	-0.208985	0.447427	-0.467083	0.640441	0.998825
Actr2	4995.82	-0.711864	0.574065	-1.24004	0.21496	0.998825
Ndufs7	2927.33	0.350449	0.44891	0.780666	0.434999	0.998825
Pwwp3a	1093.64	0.100927	0.512888	0.196783	0.843998	0.998825
Meis1	105.496	0.697008	0.671729	1.03763	0.299441	0.998825
Uqcr11	1535.93	0.53519	0.547809	0.976964	0.328587	0.998825
Cnot2	1135.3	-0.214805	0.423792	-0.506863	0.612251	0.998825
Tcf3	2297.17	0.601945	0.52318	1.15055	0.249917	0.998825
Frs2	455.158	-0.338676	0.46877	-0.722478	0.470001	0.998825
Yeats4	939.226	0.301079	0.375508	0.801792	0.422673	0.998825
Cobl	21.8183	4.93103	1.57397	3.13286	0.00173111	0.065883
Rab36	15.5406	0.366761	1.07998	0.339599	0.734159	0.998825
Grb10	13.299	2.9703	1.53922	1.92975	0.0536384	0.653244
Snrpd3	1158.55	-0.0545117	0.456017	-0.119539	0.904848	0.998825
Nav3	4.98385	2.24606	2.34159	0.959203	0.337457	0.998825
Ddc	5.00627	-0.277059	1.89676	-0.146069	0.883867	0.998825
Cpm	10.2013	0.192969	1.72384	0.111941	0.91087	0.998825
Mdm2	3879.13	0.267229	0.479736	0.557034	0.577504	0.998825
E2f7	219.504	0.234837	0.734115	0.319891	0.749051	0.998825
Csrp2	33.9114	0.362666	0.849218	0.427059	0.669337	0.998825
Osbpl8	9207.02	-0.477503	0.446078	-1.07045	0.284418	0.998825
Mknk2	6241.79	-0.0984603	0.470399	-0.209313	0.834204	0.998825
Spmip7	9.07158	0.109069	1.3369	0.0815832	0.934978	0.998825
Zpbp	34.4242	0.112201	0.791848	0.141695	0.887321	0.998825
Cabin1	1543.81	0.196173	0.548825	0.357441	0.720762	0.998825
Ap3d1	8679.46	0.06761	0.422324	0.16009	0.87281	0.998825
Phlda1	388.105	-0.0213973	0.464845	-0.0460311	0.963285	0.998825
Sf3a2	1515.54	0.808218	0.517832	1.56077	0.118578	0.93049
Mdm1	537.611	0.435304	0.461211	0.943828	0.345257	0.998825
Jsrp1	15.9521	-0.639402	1.55575	-0.410992	0.681078	0.998825
Timm13	2142.64	0.288537	0.56722	0.508686	0.610972	0.998825
Vps13d	267.553	-0.412141	0.613918	-0.671329	0.502011	0.998825
Llph	1101.29	0.259844	0.5061	0.513424	0.607655	0.998825
Tmbim4	2321.13	0.245334	0.46234	0.530635	0.595672	0.998825
Irak3	951.435	-0.654478	0.459414	-1.42459	0.154274	0.991939
Helb	487.439	-0.20473	0.518558	-0.394806	0.692986	0.998825
Prmt2	2517.4	0.261848	0.384948	0.680219	0.496366	0.998825
Dip2a	760.013	0.214883	0.529028	0.406184	0.684608	0.998825
Hmg20b	801.598	-0.0279086	0.449358	-0.0621077	0.950477	0.998825
Tektip1	43.3045	-0.839129	0.746977	-1.12337	0.261282	0.998825
Fzr1	2866.86	0.43035	0.51812	0.830599	0.4062	0.998825
Ncln	7180.01	0.468291	0.458137	1.02216	0.306704	0.998825
Col6a2	10.4232	3.89876	2.14242	1.8198	0.0687897	0.743287
Hcfc2	668.093	0.224153	0.473493	0.473404	0.635925	0.998825
Nfyb	366.467	-0.201465	0.438274	-0.459679	0.645747	0.998825
Txnrd1	9980.48	1.14155	0.387196	2.94826	0.00319573	0.104498
Glt8d2	4.6228	2.28987	2.06736	1.10763	0.268021	0.998825
Ppm1m	1049.74	0.00893038	0.453315	0.0197001	0.984283	0.998825
Nopchap1	2031.53	0.140262	0.50469	0.277918	0.781075	0.998825
Aldh1l2	10.6461	-0.0317991	1.43592	-0.0221455	0.982332	0.998825
Wdr82	611.184	-0.55953	0.41429	-1.35058	0.176832	0.998825
Glyctk	52.9217	0.335109	0.818711	0.409313	0.68231	0.998825
Pofut2	4191.66	0.292738	0.42479	0.689134	0.490739	0.998825
Slc36a1	104.558	-0.465348	0.534518	-0.870595	0.383976	0.998825
Adarb1	56.8559	3.06436	0.810792	3.77946	0.000157168	0.0099233
Appl2	2738.52	-0.741104	0.367482	-2.01671	0.0437261	0.578832
Sumo3	4477.55	-0.286457	0.360725	-0.794114	0.427129	0.998825
Hint1	3098.84	0.0950482	0.499764	0.190186	0.849163	0.998825
Lyrm7	43.9498	1.10825	0.936909	1.18288	0.236857	0.998825
Fbxw11	4240.54	-0.184471	0.404366	-0.456199	0.648247	0.998825
Stk10	2334.53	1.64326	0.622836	2.63835	0.00833096	0.205856
Papolg	124.456	-0.942519	0.764577	-1.23273	0.217676	0.998825
Rel	266.335	-0.561549	0.612716	-0.916491	0.359409	0.998825
Pfkl	6699.38	0.880791	0.496428	1.77426	0.0760206	0.777863
Pus10	458.997	-0.487284	0.565388	-0.861858	0.388766	0.998825
Rhbdf1	214.831	0.213053	0.597353	0.356662	0.721345	0.998825
Pex13	832.002	-0.953078	0.557148	-1.71064	0.087148	0.825737
Cfap410	800.48	0.250534	0.440398	0.568881	0.569437	0.998825
Mpg	368.505	-0.0397973	0.479432	-0.0830093	0.933844	0.998825
Ahsa2	615.728	-0.188657	0.45694	-0.41287	0.679702	0.998825
Nprl3	753.36	0.237593	0.481922	0.493011	0.622005	0.998825
Xpo1	1561.64	-0.872755	0.554186	-1.57484	0.115293	0.922372
Cpeb4	460.593	-0.515538	0.486625	-1.05942	0.289411	0.998825
Asb3	435.454	-0.572954	0.614051	-0.933073	0.350782	0.998825
Cdc34	4272.01	0.441876	0.431396	1.02429	0.305697	0.998825
Tpgs1	1683.44	0.202845	0.437257	0.463903	0.642717	0.998825
Chac2	77.3016	0.377127	0.931666	0.404788	0.685634	0.998825
Erlec1	210.861	0.0929147	0.777045	0.119574	0.90482	0.998825
Shc2	327.891	-0.67387	0.607294	-1.10963	0.26716	0.998825
Sptbn1	2687.3	0.0764572	0.533991	0.143181	0.886148	0.998825
Wdpcp	211.853	-0.341172	0.47744	-0.714585	0.474865	0.998825
Mdh1	8907.35	0.110553	0.432541	0.255589	0.798268	0.998825
Fstl3	36.3802	0.552514	0.745377	0.741254	0.458539	0.998825
Ccng1	6539.44	-0.195952	0.686417	-0.285471	0.775284	0.998825
Nudcd2	1171.78	0.0151272	0.622846	0.0242873	0.980623	0.998825
Polrmt	1119.55	0.521161	0.520532	1.00121	0.316726	0.998825
Hmmr	641.998	-0.705112	0.546819	-1.28948	0.197231	0.998825
Hcn2	125.148	0.290068	0.7679	0.377742	0.705622	0.998825
Slc22a4	543.69	0.840336	0.579343	1.4505	0.146919	0.982305
Cyfip2	3509.75	0.0532529	0.396489	0.134311	0.893157	0.998825
Mgat1	7315.63	-0.178	0.398818	-0.446319	0.655367	0.998825
Ppp2ca	9312.72	-0.405898	0.530428	-0.765228	0.444136	0.998825
Hnrnpab	12689.3	0.140382	0.362995	0.386732	0.698955	0.998825
Phykpl	338.665	-0.0919358	0.435191	-0.211254	0.832689	0.998825
Hspa4	5545.56	-0.103903	0.547079	-0.189923	0.849369	0.998825
Cnot6	1221.17	-0.676651	0.570408	-1.18626	0.23552	0.998825
Gfpt2	40.6814	4.7309	1.23027	3.84541	0.00012035	0.00812275
Mapk9	2123.54	-0.360748	0.547307	-0.659133	0.50981	0.998825
Canx	13277.9	-0.833169	0.606248	-1.3743	0.169347	0.998825
Rack1	6966.46	0.361628	0.461845	0.783008	0.433622	0.998825
Rufy1	2545.93	-0.229221	0.368763	-0.621596	0.534208	0.998825
Rnf130	9531.55	-0.268234	0.384238	-0.698093	0.485119	0.998825
Ltc4s	3426.54	0.580883	0.505822	1.14839	0.250806	0.998825
Rad50	895.216	-0.425035	0.422823	-1.00523	0.314786	0.998825
Mrnip	71.8356	0.0427057	0.753775	0.0566558	0.954819	0.998825
Clk4	449.725	-0.470332	0.588723	-0.798903	0.424347	0.998825
Sar1b	2179.68	-0.177886	0.635245	-0.280027	0.779457	0.998825
Jade2	302.109	0.107325	0.429075	0.250132	0.802485	0.998825
Pdlim4	2327.92	0.179253	0.470973	0.380602	0.703499	0.998825
Cdkl3	47.561	-0.219653	0.689648	-0.3185	0.750106	0.998825
Ube2b	2035.46	-0.174652	0.618206	-0.282515	0.777549	0.998825
Cdkn2aipnl	2934.01	-0.351303	0.386668	-0.908539	0.363594	0.998825
Kremen1	979.002	0.45331	0.449516	1.00844	0.313243	0.998825
Nefh	7.40362	2.61398	1.87746	1.39229	0.163834	0.998825
Med7	329.806	0.439047	0.638043	0.688115	0.49138	0.998825
Havcr2	1808.09	1.15894	0.570297	2.03216	0.0421374	0.564897
Tnip1	1835.78	0.348314	0.464157	0.750423	0.453	0.998825
Vdac1	5191	0.110975	0.362612	0.306043	0.759572	0.998825
Upp1	23.9689	1.63168	1.05203	1.55099	0.120904	0.934293
Slu7	2113.21	-0.449671	0.446371	-1.00739	0.313746	0.998825
Ascc2	2432.11	0.116541	0.37519	0.310617	0.756091	0.998825
Hus1	223.19	-0.0193596	0.518027	-0.0373718	0.970189	0.998825
Pttg1	418.322	-0.308265	0.430713	-0.715708	0.474172	0.998825
Hormad2	10.2993	-2.28965	1.66173	-1.37787	0.168242	0.998825
Zfp607a	68.6955	-0.219575	0.739896	-0.296765	0.766646	0.998825
Tns3	1390.92	0.303519	0.49207	0.61682	0.537353	0.998825
Btg2	597.064	-0.92755	0.645019	-1.43802	0.150428	0.988017
Castor1	218.435	0.870567	0.589065	1.47788	0.13944	0.975435
Pes1	4237.62	0.409304	0.407034	1.00558	0.314619	0.998825
Tcn2	10866.7	0.57845	0.426097	1.35755	0.174605	0.998825
4921536K21Rik	8.63746	0.538541	1.3232	0.406999	0.684009	0.998825
Osbp2	84.9692	-1.19888	0.783972	-1.52924	0.126205	0.944164
Myo1g	8592.32	0.190592	0.40706	0.468217	0.63963	0.998825
Smtn	362.37	0.482893	0.580472	0.831898	0.405467	0.998825
Arf5	7318.43	0.273544	0.413452	0.66161	0.508221	0.998825
2310033P09Rik	377.763	0.32146	0.453974	0.708103	0.478881	0.998825
Guk1	1164.05	0.106534	0.451708	0.235846	0.813552	0.998825
Rnf185	942.813	-0.280961	0.380507	-0.738386	0.46028	0.998825
Limk2	672.459	0.198417	0.479863	0.413487	0.67925	0.998825
Patz1	534.126	0.427503	0.658439	0.649267	0.516166	0.998825
Eif4enif1	787.289	-0.358486	0.469067	-0.764253	0.444716	0.998825
Trim11	1111.37	0.257249	0.430847	0.597078	0.550456	0.998825
Ogdh	8400.97	0.243484	0.415257	0.586346	0.557643	0.998825
Drg1	3137.88	-0.320314	0.500259	-0.640296	0.52198	0.998825
Rtn4	9854.39	0.2025	0.370665	0.546315	0.584849	0.998825
Mtif2	532.696	-0.138105	0.577638	-0.239085	0.81104	0.998825
Rps27a	3576.37	0.203197	0.55829	0.363963	0.715886	0.998825
Clhc1	4.48839	0.244405	1.79943	0.135824	0.89196	0.998825
Cfap36	459.96	-0.45086	0.636113	-0.708774	0.478464	0.998825
Ppp4r3b	1400.79	-0.594656	0.487062	-1.2209	0.222123	0.998825
Pnpt1	665.393	-0.772234	0.760272	-1.01573	0.309756	0.998825
Pold2	1006.18	0.253835	0.481644	0.527017	0.598182	0.998825
Zkscan17	883.936	0.0450149	0.598169	0.0752545	0.940012	0.998825
Aebp1	14.2531	7.5492	4.02897	1.87373	0.0609673	0.697839
Polm	275.747	0.518013	0.52676	0.983395	0.325413	0.998825
Pgam2	57.3006	-0.696952	0.645214	-1.08019	0.280059	0.998825
Dbnl	8386.86	0.0493088	0.428196	0.115155	0.908322	0.998825
Mrps24	1143.15	0.229809	0.434117	0.529371	0.596548	0.998825
Ccdc117	677.804	-0.464778	0.475111	-0.978251	0.32795	0.998825
Dynll2	831.862	0.423644	0.412418	1.02722	0.304317	0.998825
Xbp1	4685.01	-0.281436	0.535919	-0.525146	0.599482	0.998825
Supt4a	1209.88	0.157409	0.408998	0.384866	0.700337	0.998825
2810021J22Rik	127.106	-0.143348	0.556275	-0.257693	0.796644	0.998825
Ska2	194.894	-0.823178	0.623802	-1.31961	0.186964	0.998825
Prr11	79.1742	-0.724274	0.738025	-0.981368	0.326411	0.998825
Smg8	854.391	0.168334	0.454398	0.370456	0.711043	0.998825
Rnf187	7748.89	0.250797	0.478473	0.524162	0.600166	0.998825
Tubd1	259.489	0.0300189	0.431477	0.0695725	0.944534	0.998825
Mrpl22	457.596	0.116838	0.534326	0.218664	0.826912	0.998825
Cnot8	1939.59	0.0860501	0.409605	0.210081	0.833605	0.998825
Rps6kb1	705.178	-0.432434	0.513878	-0.841511	0.400062	0.998825
Sap30l	949.729	0.193223	0.425614	0.453986	0.649839	0.998825
Galnt10	2781.75	0.29345	0.476422	0.615946	0.53793	0.998825
Rnft1	1254.53	-0.158787	0.509517	-0.311643	0.755312	0.998825
Mfap3	1900.2	-0.273082	0.387524	-0.704685	0.481006	0.998825
Fam114a2	1249.01	0.0212017	0.476673	0.0444785	0.964523	0.998825
Ppm1d	415.912	-0.272084	0.491187	-0.553932	0.579626	0.998825
Znhit3	293.661	-0.053425	0.456346	-0.117071	0.906804	0.998825
Myo19	65.3327	0.312292	0.739813	0.422122	0.672936	0.998825
Prpsap2	636.265	-0.321073	0.47045	-0.682481	0.494935	0.998825
Ggnbp2	2151.89	-0.135098	0.386308	-0.349716	0.726552	0.998825
Acaca	329.015	-1.04948	0.554611	-1.89228	0.0584538	0.681017
Shmt1	175.904	0.319273	0.552726	0.577634	0.563511	0.998825
Llgl1	1638	0.250864	0.492972	0.50888	0.610837	0.998825
Drg2	2152.73	0.368851	0.403696	0.913685	0.360882	0.998825
Srebf1	4138.94	-0.511385	0.571967	-0.894081	0.371279	0.998825
Tom1l1	142.821	1.16583	0.677988	1.71955	0.0855139	0.818175
Cox11	212.894	0.0530041	0.512056	0.103512	0.917556	0.998825
Stxbp4	125.02	-0.241051	0.689657	-0.349523	0.726696	0.998825
Bzw2	1046.76	-0.0285704	0.505705	-0.0564962	0.954947	0.998825
[truncated: 11,663 more rows]
