# Supplementary material for: KLF family members control expression of genes required for tissue macrophage identities
Source: J Exp Med. 2025 Mar 12;222(5):e20240379. doi: 10.1084/jem.20240379 (PMC11899981; doi:10.1084/jem.20240379)
Supplement: Table S5 — shows the DESeq2 results for sorted LysM+/+Klf4fl/fl versus LysMCre/+Klf4fl/fl AMs. [file jem_20240379_tables5.xlsx]

## Sheet: 20241008KLF4WTvsKOallnoNA
Gene name	baseMean	log2FoldChange	lfcSE	stat	pvalue	padj
0610009B22Rik	315.766	1.27006	0.576692	2.20232	0.0276425	0.330046
0610010K14Rik	251.247	-0.135545	0.478519	-0.28326	0.776978	0.958534
0610030E20Rik	192.887	-0.23231	0.502414	-0.462387	0.643804	0.920287
1110004F10Rik	2702.75	0.417345	0.305052	1.36811	0.171277	0.651971
1110038F14Rik	497.241	0.786586	0.369296	2.12996	0.0331751	0.361617
1110059E24Rik	638.243	0.269294	0.406121	0.66309	0.507273	0.872009
1110059G10Rik	304.5	0.919784	0.54702	1.68144	0.0926766	0.540635
1110065P20Rik	171.379	0.507513	0.526401	0.964119	0.334986	0.799083
1190005I06Rik	195.311	0.875372	0.540644	1.61913	0.105419	0.568835
1500009L16Rik	6.56832	1.28278	2.4475	0.524116	0.600198	0.904896
1500011B03Rik	120.965	0.192192	0.590091	0.325698	0.744653	0.953693
1600012H06Rik	1081.71	0.193849	0.314531	0.616311	0.537689	0.882298
1600014C10Rik	2288.18	-0.434852	0.284399	-1.52902	0.12626	0.602933
1700003F12Rik	21.4728	1.82739	1.25393	1.45734	0.145023	0.624713
1700010I14Rik	31.7622	0.27925	1.17062	0.23855	0.811455	0.96533
1700017B05Rik	1189.05	-1.60097	0.389418	-4.1112	3.93616158489216e-05	0.00385651
1700020L13Rik	15.836	0.9314	1.48139	0.628732	0.529525	0.87969
1700020L24Rik	23.7794	-1.19868	1.36459	-0.878419	0.379716	0.819362
1700020N01Rik	14.3223	-0.350646	1.49836	-0.234019	0.81497	0.966699
1700028J19Rik	10.3577	0.690442	2.15494	0.3204	0.748665	0.954161
1700028K03Rik	11.1158	-2.16039	2.29887	-0.939763	0.347339	0.802784
1700029J07Rik	9.26167	0.741604	2.02625	0.365999	0.714366	0.944919
1700030K09Rik	183.315	0.897545	0.519415	1.72799	0.0839895	0.520094
1700037C18Rik	79.0088	0.90441	0.722003	1.25264	0.210336	0.699264
1700037H04Rik	616.41	0.805753	0.371842	2.16693	0.0302405	0.34553
1700056E22Rik	6.53947	-0.0424181	2.54824	-0.0166461	0.986719	0.998334
1700066M21Rik	146.561	0.217271	0.631852	0.343864	0.730949	0.948659
1700109H08Rik	28.1112	-0.730752	1.19048	-0.613828	0.539329	0.883406
1700123O20Rik	814.983	0.724747	0.366372	1.97817	0.0479093	0.421529
1810009A15Rik	319.251	0.588124	0.43574	1.34971	0.177109	0.660942
1810010H24Rik	36.9974	-0.146944	0.986995	-0.14888	0.881648	0.980069
1810024B03Rik	10.6014	-2.56709	1.89102	-1.35752	0.174617	0.656026
1810030O07Rik	1360.36	0.426025	0.352972	1.20696	0.227446	0.717392
1810037I17Rik	1906.64	0.700517	0.358279	1.95523	0.0505558	0.431458
1810055G02Rik	167.625	0.278037	0.576217	0.48252	0.629436	0.916826
2010315B03Rik	98.0991	0.180584	0.673973	0.26794	0.788745	0.962088
2200002D01Rik	35.0681	0.405087	1.11916	0.361957	0.717384	0.945531
2210016F16Rik	1758.83	0.191169	0.296858	0.643975	0.519592	0.876848
2210016L21Rik	378.662	-0.525853	0.573996	-0.916127	0.3596	0.809426
2210408I21Rik	52.3528	-0.0864081	0.901474	-0.0958521	0.923638	0.989386
2210418O10Rik	71.9652	0.518962	0.750233	0.691735	0.489104	0.866741
2300009A05Rik	97.8392	0.670296	0.742183	0.903141	0.366451	0.811016
2310009B15Rik	8.69953	-0.295695	1.9967	-0.148092	0.882271	0.980187
2310011J03Rik	1353.63	0.544922	0.344874	1.58006	0.114092	0.584415
2310022A10Rik	278.475	1.18026	0.44626	2.64479	0.00817427	0.17298
2310022B05Rik	25.6112	-0.960091	1.29244	-0.742852	0.457571	0.851281
2310033P09Rik	204.854	0.502173	0.534008	0.940385	0.34702	0.802784
2310039H08Rik	77.7683	0.432489	0.728275	0.593854	0.55261	0.890495
2310057M21Rik	201.079	0.394568	0.50688	0.778424	0.436319	0.843072
2310061I04Rik	75.2585	0.477549	0.816968	0.584538	0.558858	0.891449
2410002F23Rik	730.665	-0.177388	0.405039	-0.437953	0.66142	0.924517
2410004B18Rik	450.657	0.664415	0.482507	1.377	0.168511	0.649245
2410004P03Rik	122.306	0.936163	0.806858	1.16026	0.245944	0.73296
2410039M03Rik	9.76049	-0.185426	1.78126	-0.104098	0.917091	0.987537
2510002D24Rik	291.269	0.790568	0.454026	1.74124	0.0816416	0.515162
2510009E07Rik	148.737	-1.2893	0.787697	-1.6368	0.101672	0.560285
2510039O18Rik	2879.7	0.0172696	0.30605	0.0564273	0.955001	0.993818
2610005L07Rik	138.593	-0.186416	0.575079	-0.324158	0.745819	0.953913
2610008E11Rik	75.6618	-1.5191	0.757257	-2.00606	0.04485	0.412163
2610021A01Rik	92.922	1.57135	2.98809	0.525872	0.598977	0.904896
2610044O15Rik8	200.748	0.683673	0.495759	1.37904	0.167882	0.648743
2610318N02Rik	28.9375	0.354076	1.09421	0.32359	0.746249	0.953913
2700049A03Rik	154.713	-0.309072	0.530354	-0.582766	0.560051	0.892053
2700054A10Rik	8.51824	-0.375982	2.05639	-0.182836	0.854926	0.975569
2700062C07Rik	187.962	0.415753	0.505119	0.823079	0.410463	0.833506
2700097O09Rik	115.773	0.71763	0.679667	1.05586	0.291034	0.763674
2810004N23Rik	376.494	0.161828	0.412273	0.392526	0.69467	0.937706
2810021J22Rik	77.257	-0.127991	0.941769	-0.135905	0.891896	0.982981
2810025M15Rik	142.898	0.673793	0.550316	1.22437	0.220811	0.71142
2810039B14Rik	17.4582	-0.634866	1.79169	-0.354339	0.723085	0.94669
2810408A11Rik	48.898	4.84117	1.17921	4.10544	4.03552211386622e-05	0.00392297
2810459M11Rik	17.8474	-7.52197	2.27007	-3.31354	0.000921225	0.0422982
3000002C10Rik	23.4543	1.23682	1.25559	0.985053	0.324598	0.789788
3110009E18Rik	22.4139	-0.250664	1.65224	-0.151712	0.879414	0.978822
3110040N11Rik	166.265	0.542288	0.565501	0.958951	0.337583	0.799362
3110070M22Rik	8.01409	6.51554	2.73367	2.38344	0.0171515	0.260901
3110082I17Rik	845.554	0.341461	0.364688	0.936311	0.349113	0.803062
3830403N18Rik	29.3244	0.03691	1.13733	0.0324532	0.974111	0.997609
3830406C13Rik	1059.68	0.561716	0.347235	1.61768	0.105731	0.569127
4833420G17Rik	551.817	0.123084	0.395377	0.311306	0.755568	0.955999
4833439L19Rik	2806.44	0.134525	0.281704	0.477541	0.632977	0.917699
4921524J17Rik	259.266	0.65936	0.493582	1.33587	0.181593	0.664015
4930430F08Rik	146.378	0.234181	0.548327	0.427083	0.669319	0.927314
4930431P19Rik	49.3746	0.616948	0.938183	0.657598	0.510796	0.873953
4930444P10Rik	10.8335	-0.839214	1.70272	-0.492867	0.622107	0.914853
4930453N24Rik	522.456	0.856091	0.430659	1.98786	0.0468267	0.419834
4930503L19Rik	645.127	0.266428	0.363008	0.733944	0.462983	0.85194
4930522L14Rik	73.2651	1.22826	1.03573	1.18589	0.235667	0.727064
4930523C07Rik	865.759	1.41989	0.350843	4.04708	5.18615207409603e-05	0.0047801
4930529C04Rik	36.0827	1.36672	1.15828	1.17996	0.238017	0.727237
4930579G24Rik	205.561	0.158625	0.505434	0.313839	0.753643	0.955629
4931406B18Rik	14.5684	0.306877	1.52647	0.201037	0.840669	0.972969
4931406C07Rik	454.811	-1.0596	0.378245	-2.80135	0.0050889	0.129964
4931440P22Rik	104.032	0.0294481	0.78612	0.0374601	0.970118	0.995852
4933412A08Rik	12.2513	-0.332307	1.61852	-0.205316	0.837325	0.972608
4933427D14Rik	87.8866	-0.191853	0.865544	-0.221656	0.824581	0.969457
4933430I17Rik	7.99268	-4.91488	2.99833	-1.63921	0.10117	0.558821
4933434E20Rik	793.562	0.149936	0.3284	0.456563	0.647985	0.920803
5031439G07Rik	1491.37	-0.553975	0.335515	-1.65112	0.0987143	0.553175
5430403G16Rik	34.2697	0.509286	1.07877	0.472099	0.636856	0.91864
5430437J10Rik	235.018	1.88923	0.468981	4.02837	5.61637725683434e-05	0.00497651
5730409E04Rik	11.1526	3.513	2.05176	1.71219	0.0868625	0.526641
5730455P16Rik	288.222	0.380662	0.480701	0.79189	0.428425	0.842152
5730480H06Rik	219.661	1.09661	0.529703	2.07022	0.0384313	0.388365
5730507C01Rik	443.319	0.25651	0.399222	0.642526	0.520532	0.877115
5830417I10Rik	96.0567	-1.48592	0.842069	-1.76461	0.077629	0.507538
6030458C11Rik	288.894	0.269275	0.446693	0.602819	0.546629	0.887889
6430548M08Rik	283.539	0.243462	0.509235	0.478094	0.632583	0.917663
6430550D23Rik	6.74457	0.328485	2.07192	0.158541	0.87403	0.978282
6430571L13Rik	8.41307	-0.957223	2.12138	-0.451227	0.651826	0.921023
6720489N17Rik	642.966	0.35983	0.379479	0.948222	0.343017	0.800456
6820431F20Rik	11.2475	-0.211869	1.81732	-0.116583	0.907191	0.986494
8030462N17Rik	25.145	-0.464875	1.24327	-0.373913	0.708469	0.942763
9030025P20Rik	90.6502	0.315209	0.665131	0.473905	0.635568	0.918081
9030624G23Rik	44.9608	-1.07312	0.943121	-1.13784	0.255186	0.738476
9130008F23Rik	18.2785	-1.38321	1.62904	-0.849094	0.395829	0.824532
9130019O22Rik	82.5025	-0.0416738	0.714554	-0.0583215	0.953493	0.993508
9130023H24Rik	28.3327	1.14181	1.29634	0.880792	0.37843	0.81878
9130213A22Rik	10.7454	3.4268	1.85526	1.84708	0.0647358	0.480931
9130230L23Rik	40.3602	-0.624571	1.12081	-0.557251	0.577356	0.898634
9130401M01Rik	564.039	0.785363	0.387448	2.02701	0.042661	0.40184
9430015G10Rik	158.833	-0.314081	0.592886	-0.529749	0.596286	0.904626
9430025C20Rik	11.5427	1.21672	1.66629	0.730196	0.46527	0.853072
9430038I01Rik	421.09	0.0755685	0.471131	0.160398	0.872568	0.97779
9430069I07Rik	14.196	0.832461	1.55539	0.535212	0.592503	0.903196
9530053A07Rik	9.05337	-1.64555	2.19982	-0.748035	0.454439	0.850438
9530068E07Rik	4104.04	0.100264	0.274698	0.364996	0.715114	0.945023
9530077C05Rik	40.4877	5.60603	1.12479	4.98406	6.22622364040261e-07	0.000107601
9930021J03Rik	165.109	-0.0685441	0.537046	-0.127632	0.89844	0.984886
9930022D16Rik	30.1998	-0.0913976	1.11859	-0.0817078	0.934879	0.990918
9930104L06Rik	181.536	-0.571601	0.509774	-1.12128	0.262168	0.744708
9930111J21Rik1	331.802	-1.46014	0.615911	-2.37069	0.0177547	0.263645
9930111J21Rik2	827.94	-0.732546	0.520623	-1.40706	0.15941	0.637414
A130010J15Rik	147.316	1.35351	0.750671	1.80307	0.0713773	0.492807
A2ml1	18.2972	1.5061	1.38348	1.08863	0.276317	0.753953
A430005L14Rik	941.059	0.442024	0.330571	1.33715	0.181172	0.663734
A430033K04Rik	36.3687	2.61516	1.01643	2.57288	0.0100857	0.197012
A530064D06Rik	10.7505	1.18058	1.7886	0.660056	0.509218	0.873292
A630001G21Rik	336.722	-0.158837	0.422641	-0.375819	0.707051	0.94215
A630010A05Rik	6.6488	0.262658	2.10439	0.124814	0.900671	0.985196
A830018L16Rik	9.05353	0.175264	1.85452	0.094506	0.924707	0.989498
A930004D18Rik	21.9275	-0.476912	1.34532	-0.354497	0.722966	0.94669
AA467197	8.46587	0.242072	1.92337	0.125858	0.899844	0.985196
AA986860	8.7276	0.694457	2.30179	0.301703	0.762878	0.957733
Aaas	550.746	0.362313	0.365948	0.990065	0.322142	0.787934
Aacs	850.866	-0.769402	0.359415	-2.14071	0.0322977	0.358074
Aagab	1538.47	-0.0922542	0.310784	-0.296843	0.766586	0.958059
Aak1	127.994	0.899805	0.82114	1.0958	0.273167	0.753618
Aamdc	163.371	0.730175	0.565661	1.29084	0.19676	0.680631
Aamp	4150.49	0.111626	0.287247	0.388606	0.697567	0.93836
Aar2	628.336	-0.330453	0.447808	-0.737936	0.460553	0.85194
Aard	7.13192	-4.62149	2.60083	-1.77693	0.0755792	0.504591
Aars	1980.39	-0.424337	0.31256	-1.35762	0.174585	0.656026
Aars2	156.455	-0.524816	0.539991	-0.971899	0.331101	0.797207
Aarsd1	534.34	0.322843	0.4172	0.773834	0.439029	0.843614
Aasdh	117.981	-0.701416	0.589887	-1.18907	0.234413	0.725996
Aasdhppt	698.518	0.30735	0.39387	0.780333	0.435195	0.843072
Aatf	812.96	-0.175258	0.341792	-0.512762	0.608118	0.909145
Aatk	110.246	-1.55858	0.735591	-2.11882	0.034106	0.36553
AB124611	85.7721	0.201141	0.744262	0.270255	0.786964	0.962088
Abca1	874.01	-0.578678	0.446301	-1.29661	0.194765	0.67894
Abca2	272.443	-0.301999	0.553022	-0.54609	0.585004	0.901785
Abca3	257.756	-0.942268	0.690294	-1.36502	0.172246	0.653829
Abca5	8.55554	1.20211	2.04244	0.588569	0.556151	0.890813
Abca7	229.657	-1.20445	0.654375	-1.84061	0.0656789	0.481283
Abca9	22.598	-0.568895	1.37234	-0.414543	0.678476	0.93264
Abcb10	294.994	-0.568739	0.436602	-1.30265	0.192695	0.675671
Abcb1a	23.6158	-2.36352	1.61043	-1.46763	0.142204	0.62141
Abcb1b	17.6074	-1.88397	1.64275	-1.14684	0.25145	0.737317
Abcb6	200.223	0.416486	0.481889	0.864279	0.387435	0.820946
Abcb7	260.707	-0.717641	0.555184	-1.29262	0.196143	0.679966
Abcb8	449.989	-0.924001	0.486948	-1.89753	0.0577576	0.460986
Abcb9	8.62761	1.71601	2.24306	0.765031	0.444253	0.844236
Abcc1	229.425	-1.29005	0.748966	-1.72244	0.0849895	0.521719
Abcc10	41.9112	0.00922678	0.951297	0.00969915	0.992261	0.998334
Abcc4	131.08	-0.180229	0.913416	-0.197313	0.843582	0.973388
Abcc5	1288.05	-0.220676	0.356293	-0.619367	0.535674	0.881411
Abcc8	29.317	-3.64705	1.57888	-2.3099	0.0208934	0.290837
Abcd1	986.021	-0.42485	0.387343	-1.09683	0.272715	0.752916
Abcd2	5346.3	-0.516718	0.270109	-1.913	0.0557485	0.452498
Abcd3	698.533	-0.355425	0.338078	-1.05131	0.293116	0.765489
Abcd4	372.655	-0.154023	0.447997	-0.343803	0.730994	0.948659
Abce1	2311.4	-0.238751	0.292873	-0.815203	0.414956	0.836852
Abcf1	1440.61	0.121642	0.397094	0.30633	0.759353	0.95696
Abcf2	1771.29	0.08445	0.303774	0.278003	0.78101	0.959814
Abcf3	1208.35	0.105325	0.365574	0.288107	0.773265	0.958059
Abcg1	6374.48	-0.145002	0.295647	-0.490456	0.623811	0.915092
Abcg2	512.461	-0.838825	0.392284	-2.13831	0.0324916	0.358364
Abcg3	6.96545	0.451517	2.61847	0.172435	0.863095	0.976768
Abhd10	524.415	0.216168	0.475334	0.454771	0.649274	0.920803
Abhd11	545.052	0.238809	0.368036	0.648874	0.51642	0.875436
Abhd12	15480	0.208953	0.315011	0.66332	0.507126	0.872009
Abhd13	712.235	-0.624384	0.414874	-1.50499	0.132325	0.608674
Abhd14a	191.679	-0.228738	0.494035	-0.462999	0.643365	0.920287
Abhd14b	272.484	0.919203	0.525091	1.75056	0.0800219	0.511266
Abhd15	469.137	-0.429443	0.488999	-0.878207	0.379831	0.819362
Abhd16a	2420.26	-0.22789	0.332069	-0.686272	0.492542	0.866741
Abhd17a	2299.86	0.0502819	0.379045	0.132654	0.894467	0.983567
Abhd17b	422.544	-0.113738	0.381943	-0.29779	0.765864	0.958059
Abhd17c	2488.72	0.757279	0.299769	2.52621	0.0115301	0.210342
Abhd18	64.2872	-1.69025	0.891946	-1.89502	0.0580903	0.463344
Abhd2	70.6478	0.550125	0.798873	0.688626	0.491059	0.866741
Abhd3	941.69	-0.567097	0.34376	-1.64969	0.0990062	0.553417
Abhd4	1415.4	-0.117851	0.30384	-0.38787	0.698112	0.938788
Abhd5	3623.53	-0.109677	0.292815	-0.374562	0.707986	0.942476
Abhd6	114.533	-0.325394	0.664138	-0.489949	0.62417	0.915111
Abhd8	264.928	0.38464	0.538015	0.714925	0.474656	0.8592
Abi1	3670.23	-0.0686388	0.276724	-0.24804	0.804103	0.96432
Abi2	47.454	-0.114935	0.99488	-0.115526	0.908028	0.98666
Abi3	1018.69	-1.15297	0.340164	-3.38944	0.000700346	0.034581
Abitram	202.854	-0.404165	0.522103	-0.774111	0.438865	0.843614
Abl1	166.077	-1.13965	0.744062	-1.53165	0.125608	0.602846
Abl2	90.4347	0.245499	0.676989	0.362633	0.716879	0.945329
Ablim1	23.4667	-4.3642	1.40666	-3.10253	0.00191876	0.0702015
Ablim2	29.4944	3.25892	1.18998	2.73862	0.00616972	0.144033
Abr	1484.47	-1.00104	0.434957	-2.30146	0.0213654	0.295295
Abracl	2380.98	0.676886	0.37591	1.80066	0.0717565	0.493024
Abraxas1	167.119	1.13891	0.58276	1.95434	0.050661	0.432059
Abraxas2	1064.01	0.274648	0.341065	0.805266	0.420666	0.839319
Abt1	468.696	0.620563	0.45286	1.37032	0.170587	0.650789
Abtb1	513.265	-0.1644	0.393609	-0.417672	0.676187	0.931141
Abtb2	12.6732	-4.04564	2.04321	-1.98005	0.0476984	0.421529
Acaa1a	5149.53	0.250069	0.323684	0.772573	0.439775	0.843706
Acaa1b	11349.3	-0.929352	0.334589	-2.7776	0.00547624	0.134666
Acaa2	3405.89	0.492703	0.282255	1.74559	0.0808815	0.513212
Acaca	98.4532	-1.74469	0.727974	-2.39663	0.0165466	0.255446
Acad10	47.0413	0.277194	0.901033	0.307641	0.758356	0.95696
Acad11	216.098	0.444322	0.488657	0.909271	0.363207	0.810673
Acad12	110.751	-0.104464	0.68569	-0.152349	0.878912	0.978822
Acad8	637.875	0.543812	0.437116	1.24409	0.213467	0.700566
Acad9	930.586	-0.149198	0.339765	-0.439121	0.660574	0.924207
Acadl	2559.32	-0.257288	0.308418	-0.834219	0.404157	0.829559
Acadm	2628.69	0.232006	0.297494	0.77987	0.435467	0.843072
Acads	703.513	0.12977	0.347439	0.373503	0.708774	0.942788
Acadsb	605.789	0.052253	0.413955	0.126229	0.899551	0.985196
Acadvl	3711.48	0.0637316	0.309309	0.206045	0.836756	0.972608
Acap1	1170.61	-2.17395	0.379221	-5.73267	9.88613240473359e-09	2.36563741369423e-06
Acap2	779.711	-0.740246	0.504195	-1.46817	0.142057	0.62141
Acap3	365.308	-0.322416	0.570931	-0.56472	0.572264	0.898202
Acat1	3858.26	0.195282	0.307992	0.634049	0.526049	0.87917
Acat2	838.01	0.147113	0.341886	0.430297	0.66698	0.92621
Acbd3	1016.09	-0.244506	0.361512	-0.676344	0.498822	0.869894
Acbd4	158.466	-0.614214	0.576467	-1.06548	0.286658	0.760661
Acbd5	2367.36	-0.507286	0.328328	-1.54506	0.122332	0.595529
Acbd6	368.756	0.287834	0.501859	0.573536	0.566282	0.895216
Accs	212.677	0.176544	0.569096	0.310218	0.756395	0.955999
Acd	834.495	0.0851833	0.350168	0.243264	0.807801	0.964358
Ace	49.1141	-1.44206	0.918707	-1.56966	0.116494	0.587353
Acer2	16.3115	0.469481	1.51224	0.310454	0.756216	0.955999
Acer3	351.378	-1.09169	0.416623	-2.62033	0.00878448	0.180263
Acin1	291.226	-0.374399	0.448025	-0.835666	0.403343	0.829559
Ackr2	12.5188	-4.06906	1.94117	-2.09619	0.0360654	0.378064
Acly	4121.18	-0.621711	0.382264	-1.62639	0.103867	0.564867
Acnat1	7.7075	0.0448695	2.16226	0.0207512	0.983444	0.998334
Aco1	2158.19	-0.339709	0.355471	-0.95566	0.339244	0.799781
Aco2	3008.23	-0.159401	0.289361	-0.550873	0.581721	0.900826
Acod1	35.853	-2.81883	1.4919	-1.88943	0.0588343	0.4661
Acot1	2006.62	-0.540631	0.327305	-1.65177	0.0985824	0.552799
Acot11	78.9874	-0.250947	0.874313	-0.287022	0.774096	0.958059
Acot13	450.717	0.319006	0.445928	0.715377	0.474376	0.859069
Acot2	155.865	0.831497	0.817788	1.01676	0.309266	0.778137
Acot3	14.3492	-1.68687	1.54855	-1.08932	0.276012	0.753953
Acot4	408.739	-1.29707	0.397274	-3.26492	0.00109493	0.0474301
Acot6	13.8198	-0.694785	1.53363	-0.453034	0.650525	0.920803
Acot7	161.068	2.56634	0.543593	4.72107	2.34609407697192e-06	0.000343441
Acot8	144.846	-0.0052323	0.548934	-0.00953174	0.992395	0.998334
Acot9	2251.64	-0.0787412	0.333188	-0.236326	0.81318	0.965495
Acox1	5129.82	-0.130967	0.298134	-0.439288	0.660453	0.924207
Acox3	3193.49	-0.297586	0.348902	-0.852922	0.393702	0.82301
Acp1	1373.76	0.309251	0.331692	0.932344	0.351159	0.804697
Acp2	1639.37	0.259947	0.294369	0.883064	0.377202	0.818524
Acp5	4658.07	0.579333	0.274097	2.1136	0.0345491	0.368575
Acp6	550.405	-0.194882	0.412017	-0.472996	0.636216	0.918274
Acrbp	34.645	0.713494	1.03468	0.689578	0.49046	0.866741
Acsf2	27.1227	-1.62788	1.24742	-1.305	0.191893	0.675645
Acsf3	34.8866	0.365824	1.02798	0.355867	0.72194	0.946177
Acsl1	1437.38	-0.542612	0.320709	-1.69191	0.0906623	0.534903
Acsl3	55.6412	1.17318	0.845181	1.38808	0.165113	0.646348
Acsl4	485.53	-0.97597	0.421323	-2.31644	0.0205341	0.289094
Acsl5	5190.91	-0.0309498	0.282451	-0.109576	0.912746	0.987302
Acsm2	7.40295	-0.805515	2.00939	-0.400875	0.688512	0.934973
Acss1	2699.75	-0.634269	0.289991	-2.1872	0.028728	0.334746
Acss2	87.2229	-0.109154	0.681657	-0.160131	0.872778	0.97779
Acss3	37.4184	0.52328	1.18923	0.440016	0.659925	0.924094
Acta2	25.6774	-1.12653	1.22296	-0.921147	0.356973	0.808742
Actb	125464	-0.0606553	0.339372	-0.178728	0.858151	0.976026
Actg1	44687.4	0.0248932	0.273305	0.091082	0.927427	0.989667
Actl6a	1399.06	0.109569	0.300509	0.364611	0.715402	0.945023
Actn1	184.495	-1.05929	0.682829	-1.55133	0.120823	0.592923
Actn4	4822.48	-0.383858	0.271921	-1.41165	0.158053	0.63516
Actr10	1294.68	0.295146	0.400623	0.736718	0.461294	0.85194
Actr1a	549.108	-0.829009	0.50874	-1.62953	0.1032	0.563299
Actr1b	933.081	-0.0595584	0.378999	-0.157147	0.875129	0.978741
Actr2	2077.49	-0.289176	0.303692	-0.952202	0.340994	0.799781
Actr3	16661.6	-0.211853	0.276378	-0.766533	0.443359	0.843965
Actr3-ps	14.0696	1.44191	1.53814	0.937434	0.348535	0.802784
Actr5	356.07	-0.709751	0.413253	-1.71747	0.0858932	0.524678
Actr6	402.298	0.30889	0.421091	0.733547	0.463225	0.85194
Actr8	831.556	-0.0298947	0.329577	-0.0907062	0.927726	0.989667
Acvr1	63.8154	0.737348	0.761292	0.968549	0.33277	0.797707
Acvr1b	50.018	0.496261	0.878697	0.56477	0.57223	0.898202
Acvr1c	14.7951	4.72146	1.94592	2.42634	0.0152521	0.243627
Acvr2a	81.81	0.0605488	0.686945	0.0881421	0.929764	0.989675
Acvr2b	49.6168	1.86559	1.02044	1.82823	0.0675156	0.483923
Acvrl1	816.453	0.308929	0.371145	0.832368	0.405201	0.829946
Acy1	1057.24	0.417987	0.360102	1.16075	0.245745	0.73296
Acy3	54.2948	1.78049	0.890853	1.99863	0.0456481	0.415812
Acyp1	131.559	0.935076	0.615038	1.52035	0.128422	0.604904
Acyp2	59.6796	0.899838	0.832172	1.08131	0.279558	0.756698
Ada	8.99952	-0.713539	2.72006	-0.262325	0.793071	0.962932
Adal	139.728	0.543021	0.707339	0.767696	0.442668	0.843706
Adam10	2409.18	-0.47018	0.360183	-1.30539	0.191759	0.675645
Adam15	822.478	0.348914	0.325686	1.07132	0.284025	0.758126
Adam17	2749.83	-0.725461	0.342273	-2.11954	0.0340452	0.36553
Adam22	280.933	-0.404084	0.490406	-0.82398	0.409951	0.833228
Adam3	13.2799	-1.47377	1.61971	-0.909902	0.362874	0.81065
Adam33	70.0085	1.39001	0.74588	1.86359	0.0623797	0.475403
Adam4	12.4711	-1.43472	1.69074	-0.848572	0.396119	0.824532
Adam8	92.6856	-1.16586	0.768894	-1.51628	0.129448	0.606216
Adam9	1749.19	-0.285216	0.352517	-0.809085	0.418466	0.838299
Adamdec1	10.348	-1.06152	2.6118	-0.406432	0.684425	0.933486
Adamts10	174.217	0.0553989	0.547351	0.101213	0.919382	0.988288
Adamts2	183.665	0.100229	0.555809	0.18033	0.856893	0.975569
Adamts5	7.40946	-0.209557	1.99791	-0.104888	0.916464	0.987537
Adamts6	24.1742	-0.352839	1.33781	-0.263744	0.791977	0.962856
Adamtsl4	87.5351	-1.49164	0.721832	-2.06647	0.0387842	0.388365
Adamtsl5	15.5758	7.4742	2.25551	3.31376	0.000920519	0.0422982
Adap1	1568.16	-0.573999	0.393199	-1.45982	0.14434	0.623009
Adap2	492.895	-0.174037	0.372982	-0.466609	0.64078	0.919857
Adar	292.875	-1.24034	0.561829	-2.20768	0.0272666	0.329908
Adarb1	555.345	0.75286	0.380634	1.97791	0.0479389	0.421529
Adat1	61.0074	0.673935	1.05281	0.640131	0.522087	0.877611
Adat2	14.4043	0.30744	1.51394	0.203073	0.839078	0.972636
Adat3	56.2829	0.117676	0.857945	0.13716	0.890904	0.982777
Adck1	481.687	0.115494	0.406461	0.284146	0.776299	0.958121
Adck2	465.273	0.304714	0.412727	0.738295	0.460335	0.85194
Adck5	92.1078	-0.914325	0.694891	-1.31578	0.188247	0.669774
Adcy10	10.6529	0.51924	1.72202	0.30153	0.763011	0.957733
Adcy3	3604.21	0.0310816	0.303485	0.102416	0.918427	0.988021
Adcy4	9.6244	4.47126	2.21717	2.01665	0.0437321	0.406538
Adcy7	1873.61	-0.623129	0.353298	-1.76375	0.0777742	0.507538
Add1	2148.36	-0.439695	0.294972	-1.49063	0.136057	0.61406
Add3	2092.07	0.272466	0.347775	0.783456	0.433359	0.843072
Adgb	50.2024	0.290152	0.850631	0.341102	0.733027	0.949153
Adgra3	53.273	0.22198	1.15352	0.192437	0.8474	0.974445
Adgre1	8021.5	-0.816819	0.29121	-2.80491	0.00503303	0.129392
Adgre4	32.9259	-1.62769	1.06535	-1.52784	0.126552	0.603087
Adgre5	160.676	-1.42306	0.643095	-2.21284	0.026909	0.327451
Adgrf5	10.8199	-3.7078	2.12946	-1.74119	0.0816506	0.515162
Adgrg1	97.972	0.817651	0.660057	1.23876	0.215435	0.703733
Adgrg5	30.133	-2.44437	1.48166	-1.64975	0.0989939	0.553417
Adgrl2	533.86	-0.680592	0.473513	-1.43733	0.150626	0.630494
Adgrl3	541.201	-1.36768	0.513102	-2.66551	0.00768726	0.166063
Adgrl4	24.8445	-8.00245	1.97981	-4.04204	5.29885341081312e-05	0.00484806
Adgrv1	22.1235	2.31931	1.34515	1.72421	0.0846704	0.521496
Adh1	6.73025	-1.12988	2.64786	-0.426715	0.669587	0.927314
Adh5	2349.08	0.441667	0.313046	1.41087	0.158284	0.63516
Adhfe1	124.515	-1.14089	0.786849	-1.44995	0.147073	0.626768
Adi1	708.237	-0.534939	0.375703	-1.42384	0.154494	0.632114
Adipor1	7384.08	0.169011	0.286677	0.589553	0.555491	0.890813
Adipor2	2974.03	-0.152802	0.309009	-0.49449	0.62096	0.9145
Adk	1253.18	0.845733	0.319737	2.64509	0.008167	0.17298
Adnp	28.0707	-1.60962	1.40719	-1.14385	0.252684	0.737317
Adnp2	107.599	-1.46322	0.705423	-2.07424	0.038057	0.387051
Ado	376.753	0.150941	0.407595	0.37032	0.711144	0.943748
Adora2b	27.7113	8.31023	1.96453	4.23014	2.33547561712414e-05	0.00254915
Adora3	36.8679	-0.905696	1.03142	-0.878109	0.379884	0.819362
Adpgk	155.773	-1.16556	0.565492	-2.06115	0.0392892	0.388756
Adprh	1799.82	0.350469	0.30683	1.14223	0.253359	0.737839
Adprm	249.573	0.439868	0.545053	0.807019	0.419656	0.83834
Adprs	1135.24	0.254906	0.31804	0.80149	0.422848	0.840557
Adra2a	11.7604	1.06883	2.04176	0.523483	0.600638	0.904896
Adrb1	62.5673	-0.462739	0.844146	-0.548173	0.583573	0.901253
Adrb2	9193.53	-0.0414809	0.290434	-0.142824	0.886429	0.98155
Adrm1	2949.59	0.142198	0.32157	0.4422	0.658345	0.923434
Adrm1b	27.2008	0.837746	4.57108	0.183271	0.854586	0.975569
Adsl	1182.49	-0.193452	0.340393	-0.56832	0.569818	0.896365
Adss	1223.25	0.164036	0.316209	0.518757	0.60393	0.905883
Adssl1	391.821	0.613462	0.395768	1.55005	0.121129	0.593623
Adtrp	95.5595	-0.500257	0.729506	-0.685747	0.492873	0.866741
Aebp2	1170.5	-0.0394875	0.319784	-0.123482	0.901726	0.985196
Aen	534.195	0.0642087	0.382474	0.167877	0.86668	0.976768
Afap1	1011.89	-0.757712	0.36498	-2.07604	0.0378905	0.3862
Afdn	642.297	-0.204764	0.450422	-0.454605	0.649393	0.920803
Aff1	323.132	-0.995415	0.505213	-1.97029	0.0488054	0.423761
Aff4	763.539	-0.968687	0.469723	-2.06225	0.0391839	0.388756
Afg1l	177.345	-0.290945	0.528038	-0.550992	0.581639	0.900826
Afg3l1	1103.3	-0.270541	0.393313	-0.687852	0.491546	0.866741
Afg3l2	1186.53	0.142321	0.310562	0.458269	0.646759	0.920803
Afmid	107.462	0.424891	0.654777	0.648908	0.516398	0.875436
Afp	155.096	0.516928	0.54919	0.941256	0.346574	0.802784
Aftph	834.834	-0.72453	0.36741	-1.97199	0.0486105	0.422654
Aga	1008.1	0.837377	0.32462	2.57956	0.00989273	0.19465
Agap1	841.748	-0.880511	0.474239	-1.85668	0.0633568	0.479049
Agap2	20.4613	-3.32375	1.51967	-2.18715	0.0287317	0.334746
Agap3	922.603	-0.281114	0.321297	-0.874934	0.38161	0.81972
Agbl3	29.8411	1.89737	1.08999	1.74072	0.0817333	0.515162
Agbl5	99.5639	-0.465766	0.643642	-0.723641	0.469286	0.85612
Ager	33.0518	0.870856	1.03284	0.84317	0.399133	0.827047
Agfg1	1585.04	0.0882562	0.313482	0.281535	0.7783	0.958871
Agfg2	1606.72	-0.353165	0.30901	-1.14289	0.253084	0.737839
Aggf1	1189.9	-0.490895	0.325409	-1.50855	0.131414	0.608674
Agk	287.729	0.209239	0.457837	0.457016	0.647659	0.920803
Agl	198.034	-1.31955	0.591356	-2.2314	0.0256546	0.321795
Agmo	1243.18	0.033588	0.327122	0.102677	0.918219	0.987929
Ago1	37.4759	0.469561	1.11942	0.419468	0.674874	0.930778
Ago2	295.044	-0.535822	0.466885	-1.14765	0.251112	0.737317
Ago3	154.138	-0.459549	0.530844	-0.865696	0.386657	0.820867
Ago4	105.752	-1.82444	0.682247	-2.67417	0.00749149	0.163803
Agpat1	84.9569	0.140966	0.698688	0.201757	0.840106	0.972956
Agpat2	375.897	-0.237177	0.420576	-0.563934	0.572799	0.898279
Agpat3	717.224	0.0125694	0.34079	0.036883	0.970578	0.995852
Agpat4	2135.99	0.036728	0.299494	0.122633	0.902397	0.985304
Agpat5	898.862	0.0291026	0.368148	0.0790513	0.936992	0.991544
Agps	1538.91	-0.483859	0.355156	-1.36238	0.173076	0.654393
Agrn	15.7027	2.16535	1.80837	1.1974	0.231149	0.721754
Agrp	7.8824	-6.34448	2.80475	-2.26205	0.0236946	0.310594
Agtpbp1	487.612	-0.605432	0.400927	-1.51008	0.131023	0.608156
Agtrap	689.851	-0.807531	0.363305	-2.22274	0.0262335	0.324799
Ahctf1	609.093	-0.827031	0.399243	-2.0715	0.0383123	0.388208
Ahcy	297.118	-0.521244	0.485662	-1.07326	0.283153	0.757905
Ahcyl1	1333.2	-0.691624	0.347293	-1.99147	0.0464292	0.419245
Ahcyl2	354.432	-1.1123	0.55084	-2.01927	0.0434589	0.406281
Ahdc1	45.3174	1.57504	1.18598	1.32805	0.18416	0.666717
Ahi1	51.3158	-0.417485	0.95061	-0.439175	0.660534	0.924207
Ahnak	1907.16	1.29799	0.341787	3.79766	0.000146069	0.010575
Ahr	7.34841	-2.22549	2.35878	-0.943495	0.345428	0.802644
Ahrr	14.7068	-2.29522	1.9502	-1.17691	0.239231	0.728093
Ahsa1	2175.83	0.0285791	0.285877	0.0999701	0.920368	0.988411
Ahsa2	463.66	-0.779499	0.416668	-1.87079	0.0613743	0.471699
AI429214	26.4607	-0.102392	1.31205	-0.0780397	0.937796	0.991544
AI467606	1618.41	-0.0790584	0.322971	-0.244785	0.806623	0.964358
AI597479	189.826	0.883161	0.527601	1.67392	0.0941466	0.544109
AI837181	111.276	-0.0642234	0.710972	-0.0903318	0.928024	0.989667
AI987944	438.044	0.710322	0.393869	1.80345	0.0713179	0.492807
Aida	89.825	0.307249	0.728518	0.421745	0.673211	0.929925
Aif1	17.2562	0.488464	1.39096	0.351171	0.72546	0.947336
Aifm1	959.726	0.169378	0.359976	0.470527	0.637979	0.919324
Aifm2	1452.63	0.448717	0.312614	1.43537	0.151182	0.630494
Aig1	689.227	-0.622132	0.351757	-1.76864	0.0769536	0.507217
Aim2	604.912	-0.228362	0.424399	-0.538083	0.59052	0.902915
Aimp1	431.973	0.300629	0.380367	0.790366	0.429314	0.842343
Aimp2	580.358	0.477692	0.366758	1.30247	0.192755	0.675671
Aip	796.461	0.618229	0.358494	1.72452	0.0846146	0.521496
Ajuba	15.0798	4.00165	1.68974	2.36821	0.0178744	0.263715
Ak2	1900.61	-0.157478	0.334192	-0.471221	0.637483	0.918823
Ak3	1486.85	0.323534	0.313049	1.03349	0.301374	0.770108
Ak6	2362.34	0.441911	0.341571	1.29376	0.195748	0.679966
Ak8	941.231	0.0860789	0.323775	0.26586	0.790347	0.962287
Akap1	36.7644	0.260299	1.0062	0.258695	0.79587	0.963331
Akap10	541.045	-0.380824	0.380859	-0.999908	0.317355	0.783856
Akap11	116.053	0.726518	0.686953	1.05759	0.29024	0.762233
Akap13	3395.71	0.0083069	0.338669	0.0245281	0.980431	0.998334
Akap5	207.367	0.100369	0.538139	0.186512	0.852043	0.975538
Akap7	437.982	0.39154	0.455182	0.860184	0.389687	0.821287
Akap8	1104.95	-0.278064	0.327105	-0.850075	0.395284	0.824468
Akap8l	905.256	-0.137882	0.343445	-0.401469	0.688075	0.934481
Akap9	716.262	-0.0575271	0.397805	-0.144611	0.885018	0.980787
Akip1	279.938	0.827185	0.448525	1.84424	0.0651488	0.480931
Akirin1	2635.74	0.197353	0.333693	0.591419	0.55424	0.890813
Akirin2	1172.02	0.107087	0.314218	0.340803	0.733252	0.949215
Akna	946.084	-0.803787	0.415079	-1.93647	0.0528102	0.441018
Akr1a1	23056.9	0.0511131	0.292452	0.174774	0.861257	0.976369
Akr1b10	822.618	0.326626	0.357771	0.912945	0.361272	0.810221
Akr1b3	8811.43	0.373657	0.285533	1.30863	0.190659	0.673587
Akr1b8	50.352	-1.36748	0.893492	-1.53049	0.125896	0.602933
Akr1c12	9.51848	0.466794	1.94152	0.240428	0.809999	0.964998
Akr1c13	546.392	0.416124	0.417937	0.995662	0.319414	0.786085
Akr1e1	572.633	1.03593	0.466673	2.21982	0.0264308	0.326132
Akr7a5	584.048	0.470908	0.373547	1.26064	0.207439	0.695108
Akt1	5539.54	-0.0631532	0.294101	-0.214733	0.829975	0.9698
Akt1s1	588.524	-0.0355229	0.354628	-0.10017	0.92021	0.988362
Akt2	693.828	0.671403	0.340303	1.97296	0.0485007	0.422545
Akt3	22.219	-3.98009	1.42363	-2.79574	0.0051781	0.130164
Aktip	625.748	0.415148	0.36466	1.13845	0.254932	0.738476
Alad	294.363	0.0593319	0.45772	0.129625	0.896863	0.984532
Alas1	14316.4	-0.79038	0.279779	-2.82501	0.00472787	0.124374
Alcam	97.5721	-1.24927	0.679679	-1.83803	0.0660586	0.481283
Aldh16a1	1176.35	-0.393321	0.34388	-1.14377	0.252718	0.737317
Aldh18a1	912.562	0.0250195	0.321066	0.0779265	0.937886	0.991544
Aldh1a1	8.2626	1.36873	2.77333	0.493535	0.621635	0.914853
Aldh1a2	26.9438	-2.31115	1.17108	-1.97352	0.0484364	0.422545
Aldh1b1	220.4	-0.484967	0.506064	-0.958311	0.337906	0.799651
Aldh1l1	73.7786	-0.130709	0.731299	-0.178736	0.858145	0.976026
Aldh1l2	20.3011	-0.488351	1.3945	-0.350198	0.72619	0.947764
Aldh2	1009.7	-0.00699619	0.3187	-0.0219523	0.982486	0.998334
Aldh3a2	2289.39	0.104877	0.362647	0.289198	0.77243	0.958059
Aldh3b1	7459.57	-0.0642201	0.29963	-0.214331	0.830289	0.9698
Aldh4a1	90.915	-0.210368	1.02827	-0.204584	0.837897	0.972636
Aldh5a1	9.8523	6.81618	2.48478	2.74318	0.00608481	0.142586
Aldh6a1	423.144	0.935969	0.391651	2.3898	0.0168573	0.258913
Aldh7a1	202.531	-0.286066	0.527984	-0.541808	0.587951	0.902081
Aldh9a1	3532.98	-0.146837	0.301378	-0.48722	0.626103	0.915571
Aldoa	27173.2	0.360572	0.272681	1.32232	0.186062	0.669123
Aldoc	1992.66	-0.427003	0.306634	-1.39255	0.163756	0.645838
Alg1	1092.87	0.258616	0.346279	0.746842	0.455159	0.850842
Alg10b	96.1317	-2.00132	0.768237	-2.60508	0.00918527	0.185239
Alg11	237.952	0.471133	0.515436	0.914047	0.360692	0.810113
Alg12	136.105	0.651182	0.554622	1.1741	0.240355	0.728093
Alg13	199.938	-0.527264	0.545508	-0.966556	0.333766	0.797707
Alg14	245.1	-0.040248	0.48225	-0.0834588	0.933487	0.990313
Alg2	192.449	-0.653434	0.61642	-1.06005	0.289123	0.761227
Alg3	421.786	0.0798662	0.461173	0.173181	0.862509	0.976768
Alg5	1529.67	0.423652	0.382121	1.10869	0.267565	0.749507
Alg6	155.966	-0.483512	0.593547	-0.814615	0.415293	0.836852
Alg8	545.746	-0.465494	0.394576	-1.17973	0.238107	0.727237
Alg9	684.031	0.0537662	0.351286	0.153055	0.878355	0.978822
Alkbh1	399.593	-0.354346	0.387486	-0.914475	0.360468	0.810113
Alkbh2	98.0677	0.500711	0.675749	0.740972	0.45871	0.851389
Alkbh3	538.436	0.147508	0.430229	0.342859	0.731705	0.948659
Alkbh4	162.364	-0.0909512	0.536871	-0.16941	0.865474	0.976768
Alkbh5	1009.88	-0.396956	0.341661	-1.16184	0.2453	0.73268
Alkbh6	439.909	0.332367	0.381208	0.871879	0.383275	0.81972
Alkbh7	102.459	0.624234	0.745724	0.837085	0.402545	0.828871
Alkbh8	219.846	-0.699726	0.506581	-1.38127	0.167195	0.647975
Alms1	48.9845	-0.50505	1.02835	-0.491128	0.623336	0.915092
Alox12	14.1407	-1.48609	1.66256	-0.893853	0.3714	0.813105
Alox5	10083.1	0.366023	0.293589	1.24672	0.212501	0.700108
Alox5ap	6331.18	0.312468	0.430601	0.725657	0.468049	0.855075
Aloxe3	323.519	0.835748	0.431669	1.93608	0.0528575	0.441118
Alpk1	80.1845	-0.998083	0.71098	-1.40381	0.160374	0.639391
Alpk2	72.6988	-1.46393	0.81594	-1.79416	0.072787	0.496812
Als2	153.298	-0.546548	0.542435	-1.00758	0.313655	0.78114
Als2cl	27.0602	-0.176712	1.25906	-0.140353	0.888381	0.982079
Alyref	3252.03	0.19955	0.331965	0.601117	0.547762	0.888231
Alyref2	92.6322	0.601009	0.715458	0.840034	0.400889	0.82765
Amacr	73.0528	0.47488	0.729806	0.650693	0.515244	0.874897
Ambra1	174.738	-0.952592	0.576026	-1.65373	0.0981821	0.552323
Amd-ps3	9.52371	6.7663	2.52342	2.6814	0.00733142	0.161489
Amd1	993.475	-0.505213	0.369352	-1.36784	0.171363	0.651971
Amd2	27.8193	-0.98501	1.31083	-0.751437	0.452389	0.849545
Amdhd2	1387.58	-0.170529	0.346046	-0.492794	0.622158	0.914853
Amer1	113.797	-0.000698752	0.708492	-0.000986252	0.999213	0.99951
Amer2	185.896	-0.306452	0.535893	-0.571852	0.567422	0.895283
Amfr	4234.27	-0.616528	0.288114	-2.13987	0.0323649	0.358074
Amigo1	14.5697	-1.28899	1.90765	-0.675696	0.499234	0.869894
Amigo2	221.99	0.0703194	0.492095	0.142898	0.886371	0.98155
Amigo3	15.9313	-0.210336	1.95845	-0.107399	0.914472	0.987537
Ammecr1	178.894	0.481078	0.576748	0.834122	0.404212	0.829559
Ammecr1l	420.992	0.128601	0.401667	0.320167	0.748842	0.954207
Amn	6.76882	-6.12673	3.37598	-1.8148	0.0695549	0.48961
Amn1	272.172	0.418499	0.536746	0.779695	0.43557	0.843072
Amotl1	9.4733	2.24467	1.84146	1.21896	0.222859	0.713993
Ampd2	669.746	-1.02497	0.470963	-2.17632	0.0295316	0.34119
Ampd3	801.126	-0.725716	0.449081	-1.616	0.106094	0.569358
Amz1	3713.38	-0.130421	0.285465	-0.456873	0.647762	0.920803
Amz2	343.996	0.389219	0.458573	0.848762	0.396014	0.824532
Anapc1	313.187	-1.87999	0.600915	-3.12854	0.00175678	0.0656446
Anapc10	566.825	0.11497	0.477408	0.240821	0.809694	0.964998
Anapc11	597.669	0.020244	0.355318	0.0569744	0.954566	0.99378
Anapc13	173.843	0.6695	0.578458	1.15739	0.247114	0.733254
Anapc15	296.168	0.362731	0.467869	0.775282	0.438173	0.843614
Anapc16	601.088	0.246218	0.442567	0.556341	0.577978	0.898634
Anapc2	1948.56	-0.187233	0.298726	-0.626771	0.53081	0.880167
Anapc4	1212.14	0.0763008	0.341891	0.223173	0.823401	0.969441
Anapc5	4805.81	0.111023	0.283127	0.392131	0.694961	0.937777
Anapc7	339.192	0.00271796	0.450433	0.0060341	0.995186	0.998334
Ang	197.643	1.11536	0.491847	2.2677	0.0233472	0.3092
Angel1	128.28	-0.00426392	0.598726	-0.00712166	0.994318	0.998334
Angel2	1600.36	-0.143249	0.359345	-0.398638	0.69016	0.935633
Angptl3	64.4789	0.720838	0.769069	0.937287	0.348611	0.802784
Angptl4	6874.85	-0.321159	0.306664	-1.04727	0.294977	0.765489
Angptl6	31.4284	-0.206105	1.06408	-0.193693	0.846417	0.974129
Ank	20.5527	1.06968	1.3175	0.811896	0.416851	0.837734
Ank2	31.2692	1.48988	1.32276	1.12634	0.260021	0.742413
Ank3	11.5138	1.56933	1.72755	0.908413	0.36366	0.810673
Ankfy1	395.994	-1.81329	0.606663	-2.98896	0.00279927	0.0890827
Ankhd1	395.023	-0.701884	0.434855	-1.61407	0.106513	0.569795
Ankib1	179.538	-0.856382	0.540211	-1.58527	0.112904	0.582448
Ankle1	79.5711	0.265073	0.689235	0.38459	0.700541	0.939118
Ankle2	503.176	-0.390234	0.414765	-0.940854	0.346779	0.802784
Ankmy2	530.081	-0.452738	0.406622	-1.11341	0.265532	0.747949
Ankra2	452.911	0.501811	0.388824	1.29059	0.196847	0.680631
Ankrd10	826.531	-0.212696	0.34042	-0.624803	0.5321	0.880232
Ankrd11	3444.81	-0.691021	0.325644	-2.12201	0.0338368	0.364214
Ankrd12	916.468	-0.00997112	0.355753	-0.0280282	0.97764	0.997962
Ankrd13a	3634.85	-0.490239	0.295694	-1.65793	0.0973318	0.550523
Ankrd13b	61.2065	1.47099	0.874254	1.68257	0.0924589	0.539872
Ankrd13c	415.415	0.0603586	0.450162	0.134082	0.893338	0.983177
Ankrd13d	74.3592	0.242102	0.729121	0.332046	0.739855	0.951609
Ankrd16	252.301	0.382644	0.507397	0.754132	0.45077	0.848236
Ankrd17	466.93	-0.571146	0.521788	-1.09459	0.273695	0.75382
Ankrd23	118.784	1.31105	0.648878	2.02048	0.0433333	0.405411
Ankrd24	25.9887	1.03205	1.15709	0.891939	0.372426	0.814138
Ankrd26	87.4326	1.14541	2.94293	0.389207	0.697123	0.937965
Ankrd27	612.763	-0.749814	0.423097	-1.77221	0.0763604	0.505669
Ankrd28	31.3952	0.1835	1.19106	0.154065	0.877558	0.978822
Ankrd33b	12.4747	-1.34152	2.10913	-0.636056	0.52474	0.87917
Ankrd39	233.27	0.380149	0.493911	0.76967	0.441495	0.843706
Ankrd40	633.062	-0.238951	0.356809	-0.669689	0.503056	0.871066
Ankrd42	19.5875	-1.70677	1.86061	-0.917319	0.358976	0.809387
Ankrd44	1847.17	1.05967	0.409104	2.59022	0.00959158	0.190224
Ankrd46	581.801	-0.111349	0.364555	-0.305438	0.760033	0.957195
Ankrd49	318.133	0.193537	0.512229	0.377834	0.705554	0.941773
Ankrd50	70.635	0.744446	0.953741	0.780554	0.435065	0.843072
Ankrd52	43.9442	-0.246799	0.948932	-0.260081	0.794802	0.963331
Ankrd54	461.557	-0.218337	0.410628	-0.531714	0.594924	0.904305
Ankrd55	38.6574	-1.43669	1.06	-1.35537	0.1753	0.657403
Ankrd63	38.6742	-3.05173	1.162	-2.62627	0.00863262	0.178767
Ankrd9	95.8979	-0.402705	0.799576	-0.503649	0.614508	0.912016
Anks1	52.8595	-1.0778	0.913991	-1.17922	0.23831	0.727534
Anks3	364.008	0.424407	0.396919	1.06925	0.284956	0.759204
Anks6	11.653	-3.71426	2.53983	-1.46241	0.143629	0.623009
Ankzf1	368.343	0.0763727	0.417152	0.183081	0.854734	0.975569
Anln	700.055	0.269144	0.34784	0.773757	0.439075	0.843614
Ano10	803.412	-0.661589	0.367293	-1.80126	0.0716625	0.493024
Ano4	11.3911	-0.319816	1.87918	-0.170189	0.864861	0.976768
Ano6	1954.96	-1.01261	0.416138	-2.43336	0.0149595	0.241429
Ano7	6.4762	6.19964	3.02463	2.04972	0.040392	0.392961
Ano8	282.74	-0.349207	0.468778	-0.744931	0.456313	0.850892
Anp32a	125.03	-0.270428	0.59484	-0.454624	0.64938	0.920803
Anp32b	3743.55	-0.0842292	0.312053	-0.269919	0.787222	0.962088
Anp32e	1656.56	0.278337	0.380254	0.731976	0.464183	0.852285
Antkmt	656.757	0.553758	0.384528	1.4401	0.14984	0.630321
Antxr2	963.569	-0.672045	0.420532	-1.59808	0.110024	0.579116
Anxa1	25830.2	0.737771	0.29572	2.49483	0.0126017	0.22085
Anxa11	192.652	-0.543364	0.628531	-0.864498	0.387315	0.820946
Anxa2	53132.1	0.240013	0.274895	0.873107	0.382605	0.81972
Anxa3	1618.25	0.693633	0.299252	2.31789	0.0204551	0.288902
Anxa4	10678	0.183684	0.263458	0.697205	0.485675	0.865109
Anxa5	31067.6	-0.0254123	0.271787	-0.0935007	0.925506	0.989498
Anxa6	2552.31	-0.619383	0.291142	-2.12742	0.0333851	0.362172
Anxa7	2096.12	0.251088	0.305248	0.822571	0.410752	0.833627
Anxa9	67.0405	0.0137283	0.811282	0.0169217	0.986499	0.998334
Aoah	43.7422	-1.05452	1.0121	-1.04192	0.297449	0.767359
Aoc2	9.66605	0.385002	1.99112	0.19336	0.846677	0.974129
Aopep	727.061	-0.308004	0.347228	-0.887038	0.375058	0.816746
Ap1ar	488.182	0.124198	0.372035	0.333834	0.738505	0.950674
Ap1b1	967.955	-0.967641	0.393158	-2.4612	0.0138472	0.233154
Ap1g1	611.121	-0.221341	0.350344	-0.631783	0.527529	0.87917
Ap1g2	916.451	0.131455	0.332287	0.395608	0.692394	0.936361
Ap1m1	2729.27	-0.223295	0.30365	-0.735368	0.462115	0.85194
Ap1s1	2462.4	0.117484	0.328762	0.357353	0.720828	0.946177
Ap1s2	1506.66	0.668279	0.325354	2.054	0.0399755	0.391743
Ap1s3	15.0306	2.00677	1.56928	1.27879	0.200971	0.685678
Ap2a1	341.052	-1.36006	0.539952	-2.51885	0.011774	0.212633
Ap2a2	1699.15	0.208049	0.372323	0.558785	0.576308	0.898634
Ap2b1	746.894	-0.5766	0.361337	-1.59574	0.110547	0.579328
Ap2m1	8864.92	-0.335933	0.27776	-1.20944	0.226495	0.716391
Ap2s1	1552.71	0.517041	0.337008	1.53421	0.124978	0.602288
Ap3b1	2013.43	-0.234586	0.301243	-0.778727	0.43614	0.843072
Ap3d1	1092.91	-1.13922	0.423369	-2.69084	0.00712732	0.158595
Ap3m1	2332	0.224101	0.296968	0.754631	0.450471	0.847989
Ap3m2	373.416	0.121713	0.492033	0.247367	0.804624	0.96432
Ap3s1	1701.9	-0.250242	0.294637	-0.849324	0.395701	0.824532
Ap3s2	574.7	-0.648717	0.36705	-1.76738	0.0771641	0.507235
Ap4b1	468.594	0.0499027	0.39705	0.125684	0.899982	0.985196
Ap4e1	111.45	0.502692	0.638403	0.787422	0.431035	0.843072
Ap4m1	235.934	-0.241365	0.509381	-0.473841	0.635613	0.918081
Ap4s1	458.736	-0.0438226	0.388405	-0.112827	0.910168	0.987243
Ap5b1	138.374	-1.28411	0.554949	-2.31392	0.0206723	0.289295
Ap5m1	554.378	-0.323733	0.386135	-0.838393	0.40181	0.828454
Ap5s1	1104.21	0.114566	0.346222	0.330903	0.740718	0.952078
Ap5z1	318.532	-0.231521	0.429783	-0.538694	0.590098	0.902915
Apaf1	230.234	-0.584231	0.622671	-0.938266	0.348108	0.802784
Apba1	38.3578	0.132662	1.03112	0.128658	0.897628	0.984764
Apba3	505.605	-0.0769109	0.378692	-0.203096	0.83906	0.972636
Apbb1ip	963.968	-0.0646608	0.322661	-0.200398	0.841169	0.972976
Apbb2	53.2095	-2.35288	1.00254	-2.34691	0.0189297	0.274525
Apbb3	76.6068	0.453942	0.709152	0.64012	0.522095	0.877611
Apc	213.203	-2.01067	0.555532	-3.61937	0.000295325	0.0185592
Apcdd1	8.29122	6.56813	2.61934	2.50756	0.012157	0.216408
Apeh	952.237	-0.284626	0.352212	-0.80811	0.419027	0.838299
Apex1	1434.36	0.348594	0.330071	1.05612	0.290915	0.763521
Apex2	241.475	-0.37666	0.518776	-0.726055	0.467805	0.854883
Aph1a	977.372	0.226638	0.371006	0.610873	0.541283	0.885166
Aph1b	50.7414	0.792493	0.892407	0.88804	0.374519	0.816567
Aph1c	321.367	-0.664037	0.446453	-1.48736	0.136919	0.615227
Api5	5016.59	0.0731811	0.272502	0.268552	0.788274	0.962088
Apip	287.443	0.532816	0.432929	1.23072	0.218426	0.708123
Aplf	148.67	1.28693	0.555962	2.31479	0.0206246	0.289295
Aplp1	100.113	0.950444	0.681973	1.39367	0.163418	0.644911
Aplp2	14873.7	-0.218828	0.29432	-0.743505	0.457176	0.851101
Apmap	936.324	-0.0362212	0.38783	-0.0933946	0.92559	0.989498
Apobec1	1394.81	0.0756938	0.343127	0.2206	0.825404	0.969457
Apobec3	319.833	-0.519871	0.471113	-1.1035	0.269812	0.751601
Apobr	832.939	-0.656555	0.341812	-1.9208	0.0547564	0.448541
Apoc1	39.0821	2.33667	1.24585	1.87557	0.0607139	0.47114
Apoc2	6.85095	0.222708	2.49663	0.0892036	0.92892	0.989675
Apoc4	8.68866	-0.0902052	1.85116	-0.0487291	0.961135	0.994369
Apoe	1790.29	0.215139	0.29797	0.722015	0.470285	0.857083
Apol7c	44.3507	-3.59627	4.58127	-0.784994	0.432457	0.843072
Apol7e	14.1793	-0.307755	1.55269	-0.198208	0.842883	0.973273
Apol9a	6.57921	0.773745	2.14588	0.360572	0.718419	0.945531
Apold1	7.76949	1.65635	1.99437	0.830514	0.406248	0.830996
Apoo	331.978	0.481277	0.407184	1.18196	0.23722	0.727237
Apool	597.871	0.453291	0.348023	1.30247	0.192754	0.675671
App	17344.2	-0.128609	0.285276	-0.450823	0.652117	0.921185
Appbp2	1034.75	-0.0668032	0.343359	-0.194558	0.845739	0.97395
Appl1	622.068	-0.205939	0.36272	-0.567763	0.570196	0.896732
Appl2	1101.72	-0.3297	0.34944	-0.943511	0.345419	0.802644
Aprt	2525.02	0.789909	0.337589	2.33985	0.0192913	0.27769
Aptx	376.697	0.974521	0.420804	2.31586	0.020566	0.289131
Aqp11	30.2104	-0.622931	1.4557	-0.427926	0.668705	0.927304
Aqp7	9.22723	-0.27556	1.82334	-0.15113	0.879873	0.979097
Aqp9	185.958	-1.65873	0.544665	-3.04541	0.00232366	0.0781029
Aqr	644.707	-0.612338	0.434133	-1.41048	0.158397	0.63516
Araf	2291.4	0.210989	0.299962	0.703387	0.481815	0.862976
Arap1	527.931	-0.973174	0.493565	-1.97172	0.0486411	0.422654
Arap2	32.4063	-0.258265	1.27038	-0.203297	0.838903	0.972636
Arc	21.188	-2.25102	1.32729	-1.69595	0.0898957	0.533161
Arcn1	5254.15	-0.0329514	0.283974	-0.116037	0.907624	0.98666
Areg	67.1	1.54549	0.78147	1.97767	0.0479656	0.421529
Arel1	190.8	-1.62073	0.623223	-2.60056	0.00930722	0.186489
Arf1	13407	0.0741413	0.276106	0.268525	0.788295	0.962088
Arf2	1885.96	-0.0630828	0.314449	-0.200613	0.841001	0.972976
Arf3	1618.13	-0.5897	0.321967	-1.83156	0.0670176	0.483842
Arf4	4256.14	0.177812	0.311334	0.571129	0.567912	0.895283
Arf5	3186.73	0.35601	0.318611	1.11738	0.263832	0.746274
Arf6	3759.14	0.183058	0.321658	0.569107	0.569283	0.89575
Arfgap1	792.747	-0.194023	0.413373	-0.469365	0.638809	0.91941
Arfgap2	2090.75	-0.275632	0.286833	-0.960949	0.336578	0.799083
Arfgap3	706.648	-0.129565	0.387604	-0.334271	0.738175	0.950674
Arfgef1	531.213	-0.156398	0.511136	-0.305981	0.759619	0.957035
Arfgef2	177.62	-1.10175	0.645172	-1.70769	0.0876939	0.527773
Arfip1	1084.55	0.382262	0.329565	1.1599	0.246089	0.73296
Arfip2	303.489	-0.117593	0.442091	-0.265993	0.790244	0.962287
Arfrp1	834.687	0.546237	0.398092	1.37214	0.170021	0.650342
Arg1	11.6717	2.67481	1.77369	1.50805	0.131541	0.608674
Arg2	160.062	-1.40491	0.572809	-2.45267	0.0141801	0.234181
Arglu1	606.119	0.128876	0.397345	0.324342	0.745679	0.953913
Arhgap1	2520.08	-0.651529	0.313607	-2.07753	0.0377524	0.385993
Arhgap10	18.9266	-1.15468	1.32531	-0.871253	0.383616	0.81972
Arhgap11a	469.261	-0.785414	0.506079	-1.55196	0.120672	0.592923
Arhgap12	346.43	-0.638506	0.449507	-1.42046	0.155475	0.633479
Arhgap15	753.152	-1.25321	0.370254	-3.38473	0.000712479	0.035041
Arhgap17	1030.68	-0.571333	0.334872	-1.70613	0.0879847	0.52812
Arhgap18	1211.21	-0.00699594	0.318184	-0.0219871	0.982458	0.998334
Arhgap19	188.415	-1.60548	0.590528	-2.71872	0.00655355	0.149078
Arhgap21	124.901	-1.37604	0.907447	-1.51639	0.129421	0.606216
Arhgap22	392.188	-2.10619	0.431321	-4.88312	1.04419777302098e-06	0.000164468
Arhgap23	42.4474	1.307	0.924978	1.41301	0.157654	0.63516
Arhgap24	1507.32	-0.353068	0.312203	-1.13089	0.2581	0.740314
Arhgap25	2690.51	-0.516863	0.325518	-1.58782	0.112327	0.580922
Arhgap26	439.657	0.843335	0.44234	1.90653	0.0565815	0.456054
Arhgap27	447.629	-0.823204	0.436946	-1.88399	0.0595658	0.469553
Arhgap29	69.686	-2.14206	0.991043	-2.16142	0.0306626	0.348752
Arhgap30	2874.57	-0.804805	0.385543	-2.08746	0.0368467	0.381752
Arhgap31	975.922	-0.955739	0.403628	-2.36787	0.0178909	0.263715
Arhgap32	10.786	-1.46889	1.86443	-0.787853	0.430783	0.843072
Arhgap35	28.5342	-0.987631	1.16499	-0.847761	0.396571	0.824675
Arhgap39	230.665	-0.0605736	0.602529	-0.100532	0.919922	0.988288
Arhgap4	654.74	-1.27929	0.374421	-3.41672	0.000633804	0.0319933
Arhgap45	2810.99	-0.904976	0.3639	-2.48688	0.0128869	0.223955
Arhgap5	600.041	-0.379362	0.429772	-0.882706	0.377395	0.818583
Arhgap6	114.596	-1.61191	0.656364	-2.45582	0.0140563	0.234181
Arhgap9	6745.85	0.263239	0.309162	0.851461	0.394514	0.824061
Arhgdia	14174.3	-0.185963	0.283298	-0.656424	0.511551	0.874105
Arhgdib	15201.9	0.207542	0.282975	0.733427	0.463298	0.85194
Arhgef1	2971.82	-0.648603	0.350544	-1.85027	0.0642741	0.480931
Arhgef10	28.0544	-1.61953	1.36904	-1.18296	0.236823	0.727064
Arhgef11	252.374	-1.57431	0.642049	-2.45201	0.0142061	0.234181
Arhgef12	255.838	0.718428	0.677637	1.0602	0.289055	0.761227
Arhgef15	16.1673	-0.220062	1.50969	-0.145766	0.884106	0.980555
Arhgef18	174.12	-1.59972	0.584675	-2.73609	0.00621746	0.144393
Arhgef2	670.409	-0.85644	0.426363	-2.00871	0.0445677	0.410175
Arhgef3	3673.78	-0.645517	0.301924	-2.13801	0.0325157	0.358364
Arhgef39	146.531	0.158182	0.5937	0.266434	0.789905	0.962102
Arhgef4	197.246	-0.338548	0.485649	-0.697106	0.485737	0.865109
Arhgef40	98.2191	1.22153	0.761874	1.60332	0.108864	0.576701
Arhgef6	1399.98	-0.814276	0.414293	-1.96546	0.0493611	0.425936
Arhgef7	86.009	0.139962	0.745261	0.187803	0.851031	0.975538
Arid1a	279.257	-1.14267	0.47968	-2.38216	0.0172115	0.260901
Arid1b	288.683	-1.02275	0.604132	-1.69292	0.0904703	0.534024
Arid2	215.633	0.153034	0.595259	0.257088	0.797111	0.963331
Arid3a	130.685	0.283013	0.655078	0.43203	0.66572	0.92611
Arid3b	116.728	-0.542431	0.705776	-0.768559	0.442155	0.843706
Arid4a	754.458	0.468668	0.350521	1.33706	0.181203	0.663734
Arid4b	880.268	0.00523048	0.326189	0.0160351	0.987206	0.998334
Arid5a	170.814	0.309644	0.541815	0.571493	0.567666	0.895283
Arid5b	349.248	-0.73905	0.421912	-1.75167	0.0798307	0.510974
Arih1	805.531	-0.899681	0.398061	-2.26016	0.0238114	0.310897
Arih2	1289.29	-0.0697532	0.315303	-0.221225	0.824917	0.969457
Arl1	5012.49	0.274213	0.29058	0.943674	0.345336	0.802644
Arl10	118.258	-0.015038	0.601178	-0.0250142	0.980044	0.998334
Arl11	3194.04	0.336554	0.30989	1.08604	0.27746	0.754668
Arl13b	767.691	0.427677	0.386194	1.10742	0.268114	0.749696
Arl14ep	338.174	-0.202754	0.496973	-0.407977	0.683291	0.933168
Arl15	144.798	-0.527062	0.545184	-0.96676	0.333664	0.797707
Arl16	185.352	0.346135	0.521816	0.663327	0.507121	0.872009
Arl2	357.532	0.384071	0.450491	0.85256	0.393903	0.82301
Arl2bp	450.108	-0.15433	0.401731	-0.384164	0.700857	0.939118
Arl3	75.8304	0.0527039	0.754332	0.0698684	0.944298	0.991721
Arl4a	171.194	0.215088	0.534467	0.402434	0.687365	0.934332
Arl4c	30.5071	-0.994913	1.27884	-0.77798	0.436581	0.843072
Arl4d	25.3058	1.458	1.61274	0.904055	0.365966	0.810933
Arl5a	836.585	-0.942935	0.402838	-2.34073	0.0192461	0.277496
Arl5b	175.553	0.0135062	0.551382	0.0244951	0.980458	0.998334
Arl5c	23.955	0.832879	1.28372	0.648802	0.516466	0.875436
Arl6	87.1056	1.54444	0.696544	2.21729	0.0266032	0.326132
Arl6ip1	11619.1	0.210825	0.276967	0.76119	0.446543	0.846201
Arl6ip4	630.338	0.603079	0.453604	1.32953	0.183673	0.666117
Arl6ip5	1298.98	0.377694	0.311939	1.21079	0.225974	0.715342
Arl6ip6	518	0.261959	0.365041	0.717615	0.472995	0.858833
Arl8a	2035.97	-0.119077	0.314494	-0.378632	0.704961	0.941315
Arl8b	2790.21	0.177251	0.301548	0.587803	0.556665	0.891013
Armc1	953.426	0.241746	0.323493	0.747297	0.454884	0.850653
Armc10	277.415	0.31296	0.517296	0.604992	0.545184	0.887442
Armc3	16.0153	0.390231	1.62363	0.240344	0.810063	0.964998
Armc5	323.332	-0.344577	0.450727	-0.76449	0.444575	0.844236
Armc6	138.93	-0.81505	0.62588	-1.30225	0.192832	0.675671
Armc7	606.661	0.620373	0.405541	1.52974	0.126081	0.602933
Armc8	569.858	-0.143932	0.386182	-0.372706	0.709368	0.943273
Armc9	169.48	-0.265345	0.611244	-0.434107	0.664211	0.925853
Armcx3	506.857	-0.0519362	0.363065	-0.143049	0.886251	0.98155
Armcx5	136.054	-0.205707	0.731926	-0.281049	0.778673	0.958871
Armh3	134.161	-0.729177	0.578496	-1.26047	0.2075	0.695108
Armh4	19.8859	-0.790449	1.47222	-0.53691	0.59133	0.902915
Armt1	275.875	0.495551	0.435782	1.13715	0.255474	0.738476
Arnt	561.636	-0.568266	0.392025	-1.44957	0.147179	0.626768
Arntl	360.565	0.921172	0.490217	1.87911	0.0602294	0.470926
Arntl2	54.5756	0.0596248	0.825044	0.0722686	0.942388	0.991721
Arpc1a	1098.88	0.249142	0.342791	0.726805	0.467345	0.85467
Arpc1b	26909.6	0.183988	0.282039	0.65235	0.514175	0.874505
Arpc2	19468.6	0.0564396	0.270528	0.208627	0.834739	0.97201
Arpc3	3333.21	0.401665	0.339641	1.18262	0.23696	0.727237
Arpc4	11794.1	0.127257	0.291036	0.437255	0.661927	0.924896
Arpc5	30299	0.295265	0.298164	0.990277	0.322039	0.787934
Arpc5l	1178.96	0.0976597	0.328446	0.297339	0.766208	0.958059
Arpin	400.982	0.574882	0.392661	1.46407	0.143176	0.622479
Arpp19	1486.02	0.643244	0.47179	1.36341	0.172753	0.654393
Arpp21	6.72863	-0.00840495	2.10182	-0.00399889	0.996809	0.998334
Arrb1	27.1076	2.65791	1.1732	2.26553	0.0234804	0.309498
Arrb2	2135.19	-0.213092	0.318273	-0.669526	0.50316	0.871066
Arrdc1	1882.61	0.0283453	0.309835	0.0914851	0.927107	0.989667
Arrdc2	85.8514	0.0615272	0.753647	0.0816393	0.934934	0.990918
Arrdc3	831.395	-0.131583	0.451128	-0.291676	0.770534	0.958059
Arrdc4	2538.26	-0.448121	0.33201	-1.34972	0.177106	0.660942
Arsa	726.346	0.139582	0.372679	0.374537	0.708005	0.942476
Arsb	295.79	-0.0124555	0.428464	-0.0290701	0.976809	0.997901
Arsg	545.008	-1.20987	0.384093	-3.14995	0.00163297	0.0631025
Arsk	512.085	0.452367	0.361308	1.25203	0.21056	0.699411
Art2b	9.75785	-4.54591	2.2049	-2.06173	0.0392334	0.388756
Arv1	49.3859	0.731992	0.989003	0.740131	0.45922	0.851389
As3mt	320.352	0.11284	0.430332	0.262216	0.793155	0.962932
Asah1	16633.2	0.200624	0.282326	0.710611	0.477326	0.860154
Asah2	15.7473	1.15393	1.72501	0.668944	0.503531	0.871066
Asap1	1318.73	-0.0128913	0.387325	-0.033283	0.973449	0.997334
Asap2	13.1834	0.646728	1.5653	0.413166	0.679485	0.93264
Asb1	46.5852	0.107172	1.00159	0.107002	0.914788	0.987537
Asb13	665.198	0.15774	0.363617	0.433809	0.664427	0.926016
Asb18	170.741	0.066556	0.508793	0.130811	0.895924	0.984
Asb2	20.7343	-4.17882	1.65608	-2.52332	0.0116253	0.210865
Asb3	617.597	-0.0763696	0.371012	-0.205841	0.836915	0.972608
Asb4	255.241	0.205897	0.50993	0.403776	0.686377	0.934016
Asb6	666.491	-0.316191	0.397818	-0.794812	0.426723	0.842152
Asb7	25.5892	-1.22152	1.21993	-1.0013	0.316681	0.783548
Asb8	722.97	0.0241964	0.37121	0.0651824	0.948029	0.992648
Ascc1	347.679	-0.0163818	0.442321	-0.037036	0.970456	0.995852
Ascc2	741.541	-0.813151	0.388646	-2.09226	0.0364149	0.380269
Ascc3	418.929	-0.330702	0.422754	-0.782256	0.434064	0.843072
Asf1a	324	0.221237	0.444377	0.497859	0.618583	0.913378
Asf1b	945.243	-0.020946	0.323555	-0.0647372	0.948383	0.992648
Ash1l	581.189	-0.756134	0.362832	-2.08398	0.0371622	0.382473
Ash2l	1471.56	-0.169486	0.302186	-0.560867	0.574888	0.898279
Asl	492.162	0.312831	0.366039	0.854638	0.392751	0.822806
Asns	177.68	0.389926	0.50581	0.770894	0.44077	0.843706
Asnsd1	1582.28	0.676258	0.299864	2.25522	0.0241196	0.311006
Aspa	16.7295	-0.541792	1.38868	-0.39015	0.696426	0.937802
Asph	2671.23	-0.260388	0.294224	-0.885002	0.376155	0.817412
Aspm	141.814	-1.47382	0.926143	-1.59136	0.111529	0.580007
Aspscr1	452.343	-0.124498	0.430689	-0.289067	0.77253	0.958059
Asrgl1	70.4352	0.366785	0.776603	0.472294	0.636717	0.91864
Aste1	229.454	0.623561	0.503562	1.2383	0.215605	0.703733
Asxl1	373.977	-0.819363	0.477245	-1.71686	0.086005	0.525103
Asxl2	347.724	-0.904763	0.468685	-1.93043	0.0535536	0.443358
Atad1	1273.18	0.176337	0.347584	0.507323	0.611928	0.911008
Atad2	237.379	-0.32254	0.526961	-0.612074	0.540489	0.884533
Atad2b	255.361	-0.405714	0.444162	-0.913438	0.361012	0.810113
Atad3a	818.815	-0.207439	0.359315	-0.577318	0.563725	0.894475
Atad5	59.0355	0.00212749	0.891277	0.00238701	0.998095	0.998979
Atat1	90.305	0.274806	0.718509	0.382467	0.702115	0.939804
Ate1	557.999	0.181572	0.366705	0.495144	0.620499	0.914469
Atf1	531.147	-0.352971	0.370031	-0.953896	0.340136	0.799781
Atf2	721.827	-0.33276	0.3622	-0.918719	0.358243	0.809387
Atf3	8664.18	-0.412075	0.324989	-1.26796	0.204811	0.691953
Atf4	2219.57	0.141785	0.324592	0.436809	0.66225	0.924896
Atf5	7.22022	-0.833056	2.04068	-0.408225	0.683109	0.933168
Atf6	423.652	-1.61826	0.492277	-3.28729	0.00101156	0.0446343
Atf6b	1339.89	-0.71833	0.370689	-1.93782	0.0526448	0.44082
Atf7	193.138	-1.21299	0.52024	-2.3316	0.0197218	0.281821
Atf7ip	539.688	-0.0376293	0.428316	-0.0878541	0.929993	0.989675
Atg10	318.02	0.180827	0.461239	0.392046	0.695024	0.937777
Atg101	1475.92	0.53096	0.329963	1.60915	0.107583	0.572566
Atg12	675.709	-0.325888	0.369522	-0.881918	0.377821	0.818583
Atg13	504.772	0.0044399	0.425428	0.0104363	0.991673	0.998334
Atg14	431.211	0.216097	0.383186	0.563947	0.57279	0.898279
Atg16l1	589.211	-0.00381484	0.366776	-0.010401	0.991701	0.998334
Atg16l2	319.553	-0.356001	0.503971	-0.706392	0.479944	0.86138
Atg2a	88.1699	-1.01545	0.694588	-1.46195	0.143755	0.623009
Atg2b	86.1014	-0.340904	0.719971	-0.473497	0.635858	0.918081
Atg3	4372.77	0.408119	0.29931	1.36353	0.172714	0.654393
Atg4a	501.001	0.239144	0.38165	0.626607	0.530917	0.880167
Atg4b	678.422	0.0238706	0.341058	0.0699898	0.944202	0.991721
Atg4c	195.962	-1.56315	0.662152	-2.36071	0.0182401	0.26708
Atg4d	496.222	0.367869	0.402687	0.913534	0.360962	0.810113
Atg5	2979.88	0.388124	0.27939	1.38918	0.164777	0.646348
Atg7	3048.32	-0.220814	0.292931	-0.753807	0.450965	0.848236
Atg9a	504.806	-0.89563	0.412409	-2.1717	0.029878	0.343408
Atic	197.518	0.439964	0.483107	0.910696	0.362456	0.810226
Atl1	33.2072	-1.37652	1.43129	-0.961733	0.336184	0.799083
Atl2	558.052	-0.164651	0.474712	-0.346844	0.728708	0.948429
Atl3	155.91	0.452352	0.528165	0.856461	0.391743	0.822522
Atm	51.0529	-0.251745	0.848296	-0.296765	0.766646	0.958059
Atmin	209.191	-0.383964	0.635793	-0.603913	0.545901	0.887447
Atn1	15.8384	-0.877139	1.43036	-0.613229	0.539725	0.883583
Atosa	265.783	-0.672479	0.448246	-1.50025	0.133551	0.610496
Atosb	361.186	0.135272	0.418873	0.322942	0.746739	0.953913
Atox1	938.596	0.209918	0.519602	0.403998	0.686214	0.934016
Atp10a	1443.18	-1.12243	0.477877	-2.34879	0.0188343	0.27346
Atp10b	6.89838	-1.77372	2.12242	-0.835705	0.403321	0.829559
Atp10d	72.7206	-0.690988	0.934955	-0.73906	0.459871	0.851647
Atp11a	176.116	-1.25008	0.543283	-2.30097	0.0213933	0.295295
Atp11b	1604.87	-0.670748	0.366603	-1.82963	0.0673053	0.483842
Atp11c	121.082	-0.342078	0.636428	-0.537497	0.590924	0.902915
Atp13a1	1126.31	-0.660079	0.404188	-1.6331	0.102448	0.561321
Atp13a2	2330.13	-0.250761	0.348919	-0.718681	0.472337	0.858567
Atp13a3	1685.54	-0.626742	0.44258	-1.41611	0.156743	0.634229
Atp1a1	531.479	-0.710777	0.399319	-1.77997	0.0750806	0.503362
Atp1b1	10.9321	-0.510446	1.74931	-0.291799	0.770441	0.958059
Atp1b3	8534.52	0.656758	0.267973	2.45083	0.0142526	0.234181
Atp23	87.6195	0.755363	0.700923	1.07767	0.281182	0.757243
Atp2a2	1439.79	-0.971764	0.373265	-2.60342	0.00922997	0.185539
Atp2a3	70.7338	-2.09216	1.03716	-2.0172	0.0436742	0.406538
Atp2b1	2157.58	-0.545509	0.315237	-1.73047	0.0835461	0.520084
Atp2b2	9.80102	-0.253114	1.91823	-0.131952	0.895022	0.983917
Atp2b4	33.5969	-0.621315	1.08674	-0.571725	0.567508	0.895283
Atp2c1	2862.87	0.0233564	0.31643	0.0738121	0.94116	0.991721
Atp5a1	7735.9	-0.00474384	0.274961	-0.0172528	0.986235	0.998334
Atp5b	22383.8	0.028392	0.263068	0.107927	0.914054	0.987537
Atp5c1	5210.48	0.556346	0.303112	1.83544	0.0664398	0.482058
Atp5d	2748.33	0.105167	0.28942	0.36337	0.716328	0.945023
Atp5e	510.042	0.5224	1.37593	0.37967	0.70419	0.940928
Atp5g1	1717.53	0.402934	0.397716	1.01312	0.311003	0.779889
Atp5g2	408.909	0.139407	0.452591	0.30802	0.758067	0.956858
Atp5g3	2731.55	0.288494	0.34406	0.838499	0.40175	0.828454
Atp5h	1605.1	0.528694	0.366113	1.44407	0.148718	0.628353
Atp5j	1828.53	0.37572	0.469576	0.800126	0.423638	0.840557
Atp5j2	798.389	0.617923	0.452104	1.36677	0.171697	0.652437
Atp5k	126.513	0.850138	0.900531	0.94404	0.345149	0.802568
Atp5l	1361.24	0.745181	0.485564	1.53467	0.124864	0.602204
Atp5md	159.708	0.456231	3.33649	0.13674	0.891236	0.982777
Atp5mpl	327.642	0.353083	0.635879	0.555267	0.578712	0.899215
Atp5o	1568.7	0.618314	0.378496	1.63361	0.102342	0.561306
Atp5pb	5207.45	0.426528	0.307196	1.38845	0.164999	0.646348
Atp6ap1	13249.9	-0.0171284	0.26204	-0.0653655	0.947883	0.992637
Atp6ap2	9575.19	-0.059757	0.263604	-0.226692	0.820663	0.968742
Atp6v0a1	677.035	-1.07165	0.379636	-2.82283	0.00476013	0.124959
Atp6v0a2	695.381	-0.474881	0.456543	-1.04017	0.298262	0.768195
Atp6v0b	10115.2	0.413582	0.319655	1.29384	0.195721	0.679966
Atp6v0c	15712.5	-0.440198	0.278951	-1.57805	0.114555	0.584901
Atp6v0d1	1885.88	0.0550408	0.29617	0.185842	0.852569	0.975569
Atp6v0d2	41194.5	0.193508	0.26633	0.726571	0.467489	0.854681
Atp6v0e	6901.79	0.723975	0.326323	2.21858	0.0265151	0.326132
Atp6v1a	4369.6	-0.169732	0.279069	-0.608209	0.543049	0.886227
Atp6v1b2	15660.7	-0.0774576	0.267382	-0.289689	0.772054	0.958059
Atp6v1c1	4233.84	-0.217758	0.277799	-0.783867	0.433118	0.843072
Atp6v1d	3900.86	0.338891	0.309331	1.09556	0.273271	0.753618
Atp6v1e1	8554.75	0.391368	0.284541	1.37544	0.168995	0.649547
Atp6v1f	2156.33	0.371373	0.344415	1.07827	0.280912	0.757243
Atp6v1g1	7758.53	0.493662	0.319637	1.54445	0.12248	0.596019
Atp6v1g2	75.4946	-0.321427	0.705873	-0.45536	0.64885	0.920803
Atp6v1h	3556.83	0.263249	0.298345	0.882366	0.377579	0.818583
Atp7a	847.281	-1.13082	0.513604	-2.20174	0.0276835	0.330046
Atp8a1	321.543	-0.849639	0.51073	-1.66358	0.0961971	0.547682
Atp8b2	9.79122	1.83476	2.20953	0.830384	0.406322	0.831009
Atp8b4	572.147	0.687838	0.458273	1.50094	0.133372	0.609959
Atp9b	650.409	-1.13234	0.468271	-2.41812	0.0156007	0.247287
Atpaf1	364.762	-0.0200916	0.401347	-0.0500603	0.960074	0.994175
Atpaf2	627.803	0.138407	0.376211	0.367896	0.712951	0.943945
Atpif1	930.991	0.162592	0.556012	0.292426	0.769961	0.958059
Atpsckmt	190.777	0.0288184	0.503002	0.0572928	0.954312	0.99378
Atr	106.089	0.106628	0.752351	0.141726	0.887296	0.981705
Atraid	1780.89	0.560137	0.345794	1.61986	0.105263	0.568537
Atrip	443.581	0.218754	0.444653	0.491965	0.622744	0.914853
Atrn	184.035	0.0110107	0.624707	0.0176254	0.985938	0.998334
Atrnl1	166.322	-0.740582	0.551859	-1.34198	0.179603	0.662634
Atrx	1341.76	-0.193117	0.312809	-0.617365	0.536994	0.881764
Atxn1	310.27	-0.411339	0.500241	-0.822282	0.410917	0.833627
Atxn10	7604.62	0.590386	0.282762	2.08793	0.0368045	0.381742
Atxn1l	21.0764	3.48042	1.45461	2.39267	0.0167261	0.257578
Atxn2	243.158	-0.632642	0.469384	-1.34781	0.177718	0.661783
Atxn2l	508.476	-0.654291	0.384799	-1.70034	0.0890661	0.530263
Atxn3	338.738	0.494309	0.470642	1.05029	0.293586	0.765489
Atxn7	122.007	-0.3387	0.603943	-0.560815	0.574924	0.898279
Atxn7l1	865.428	-0.560608	0.357293	-1.56904	0.116638	0.587353
Atxn7l2	45.7695	0.492078	0.904832	0.543833	0.586556	0.902069
Atxn7l3	63.3581	-1.31957	0.805732	-1.63772	0.10148	0.559937
Atxn7l3b	1282.2	0.298099	0.309267	0.96389	0.335101	0.799083
AU022252	140.827	0.0244303	0.636948	0.0383553	0.969404	0.99565
AU040320	594.547	-0.766108	0.47214	-1.62263	0.104669	0.566998
AU041133	70.348	0.128438	0.845689	0.151874	0.879287	0.978822
Auh	658.416	0.837092	0.377407	2.21801	0.026554	0.326132
Aup1	3703.63	-0.0805061	0.295221	-0.272697	0.785086	0.961083
Aurka	311.293	0.121852	0.497263	0.245044	0.806422	0.964358
Aurkaip1	1528.03	0.411322	0.329256	1.24925	0.211574	0.699738
Aurkb	530.554	-0.178178	0.362653	-0.491319	0.623201	0.915092
Auts2	15.6135	-0.368739	1.48819	-0.247777	0.804307	0.96432
Aven	308.166	0.671113	0.51296	1.30831	0.190767	0.673775
Avl9	195.519	0.311814	0.521018	0.598471	0.549525	0.888935
Avpi1	212.498	1.9729	0.526789	3.74513	0.000180297	0.0122592
AW146154	93.5135	0.251603	0.680631	0.369662	0.711635	0.943748
AW209491	331.752	-0.245065	0.414306	-0.591506	0.554181	0.890813
AW554918	69.8227	-0.088871	0.753755	-0.117904	0.906143	0.986107
Awat1	24.7623	2.70979	1.5428	1.75641	0.0790189	0.510505
Axin1	673.659	-0.26828	0.343108	-0.781911	0.434267	0.843072
Axl	24517.7	-0.734863	0.334567	-2.19646	0.0280592	0.331806
Azi2	827.358	0.0399876	0.37707	0.106048	0.915544	0.987537
Azin1	1582.8	-0.814129	0.341903	-2.38117	0.0172578	0.260995
B230219D22Rik	591.767	-0.340512	0.398228	-0.855068	0.392514	0.8228
B230307C23Rik	37.9351	1.64115	1.00266	1.63679	0.101674	0.560285
B2m	32664.3	0.105929	0.316754	0.334421	0.738062	0.950674
B330016D10Rik	42.8382	0.392795	0.922011	0.426019	0.670094	0.927314
B3galnt2	283.125	0.267876	0.454964	0.588784	0.556006	0.890813
B3galt4	215.843	0.153645	0.527968	0.291013	0.771041	0.958059
B3galt6	261.561	0.00966579	0.470825	0.0205295	0.983621	0.998334
B3gat2	25.7931	0.494311	1.20341	0.410758	0.68125	0.932643
B3gat3	462.689	0.129188	0.371188	0.34804	0.72781	0.948013
B3glct	293.729	-0.982314	0.440864	-2.22816	0.0258701	0.322444
B3gnt2	869.605	-0.867359	0.460957	-1.88165	0.0598837	0.46984
B3gnt3	400.896	-0.264773	0.409264	-0.646948	0.517665	0.876184
B3gnt7	1552.32	-1.76154	0.441224	-3.9924	6.54092023380604e-05	0.00554935
B3gnt8	1079.45	0.0345733	0.319388	0.108249	0.913799	0.987528
B3gntl1	106.14	0.661425	0.63623	1.0396	0.298526	0.768195
B430218F22Rik	76.2481	-0.156628	0.75378	-0.20779	0.835393	0.972294
B430306N03Rik	27.727	-2.68624	1.18706	-2.26295	0.023639	0.310594
B4galnt1	12163.6	-0.835996	0.30266	-2.76216	0.00574197	0.136688
B4galnt2	13.1522	-1.66563	1.5701	-1.06084	0.288762	0.761227
B4galt1	1425.05	-0.248135	0.315485	-0.786518	0.431564	0.843072
B4galt3	382.183	0.370134	0.394382	0.938515	0.34798	0.802784
B4galt4	37.3474	-0.575776	0.974451	-0.590872	0.554606	0.890813
B4galt5	735.797	-0.668428	0.517795	-1.29091	0.196734	0.680631
B4galt7	709.662	0.385902	0.350947	1.0996	0.271506	0.752316
B4gat1	622.199	0.13627	0.387309	0.351838	0.72496	0.947252
B930094E09Rik	23.6841	0.119483	1.23203	0.0969809	0.922742	0.989288
B9d2	582.685	0.372746	0.421589	0.884145	0.376618	0.81804
Babam1	1359.54	0.569541	0.323641	1.75979	0.0784431	0.508389
Babam2	940.268	0.362263	0.324649	1.11586	0.264482	0.747094
Bace1	39.5142	0.947257	1.0543	0.898467	0.368937	0.811867
Bach1	250.66	0.0812711	0.459904	0.176713	0.859734	0.97615
Bach2	8.83008	4.89623	2.44742	2.00057	0.0454387	0.415597
Bad	923.073	0.419932	0.340638	1.23278	0.217658	0.706779
Bag1	2352.17	0.698228	0.354978	1.96696	0.0491879	0.425622
Bag2	24.1054	-0.180903	1.17998	-0.153311	0.878153	0.978822
Bag3	413.708	-0.203201	0.411525	-0.493776	0.621464	0.914853
Bag4	311.199	-0.428143	0.50686	-0.844698	0.39828	0.826103
Bag5	939.815	0.462661	0.337369	1.37138	0.170256	0.650475
Bag6	157.672	0.634414	0.623977	1.01673	0.309284	0.778137
Bahd1	21.334	-1.02186	1.35174	-0.75596	0.449673	0.8479
Baiap2	21.7979	-0.210764	1.26589	-0.166495	0.867768	0.976768
Baiap2l1	21.6526	-0.517263	1.51912	-0.340501	0.733479	0.949359
Bak1	9.88167	-0.847107	1.77569	-0.477058	0.633321	0.917821
Bambi	72.2158	-0.460438	0.790486	-0.582475	0.560247	0.892099
Banf1	1230.08	0.231453	0.326942	0.707933	0.478987	0.861371
Bank1	25.4639	-0.823603	1.25653	-0.655459	0.512172	0.874234
Banp	443.063	0.833511	0.524556	1.58898	0.112064	0.58028
Bap1	1021.43	-0.228057	0.348241	-0.654883	0.512543	0.874272
Bard1	15.6636	-1.38596	1.54441	-0.897403	0.369504	0.811867
Basp1	579.193	-0.653559	0.463469	-1.41015	0.158496	0.63516
Batf	725.568	0.318625	0.346098	0.920619	0.357249	0.808742
Batf2	36.6253	0.311072	0.996228	0.31225	0.754851	0.955893
Batf3	165.849	-0.795394	0.630793	-1.26094	0.207329	0.695108
Bax	2358.15	0.358442	0.325514	1.10116	0.270828	0.752316
Baz1a	3442.19	-0.185535	0.329148	-0.563683	0.57297	0.898279
Baz1b	409.228	-0.171785	0.410516	-0.41846	0.675611	0.930863
Baz2a	382.907	-1.30277	0.634578	-2.05297	0.0400758	0.391743
Baz2b	1287.71	-0.0787118	0.334221	-0.235508	0.813814	0.965788
Bbc3	110.926	-0.750905	0.632942	-1.18637	0.235475	0.727064
Bbip1	767.97	0.22306	0.373296	0.597543	0.550145	0.888979
Bbln	405.113	0.192631	0.41901	0.459728	0.645711	0.920287
Bbof1	15.1592	1.35639	1.51282	0.896595	0.369935	0.811978
Bbs1	21.2726	-1.80662	1.27281	-1.41939	0.155785	0.633603
Bbs10	13.7627	-1.88204	1.94415	-0.968055	0.333017	0.797707
Bbs12	8.23348	6.5596	2.67682	2.45052	0.014265	0.234181
Bbs2	54.154	0.427713	0.940617	0.454715	0.649314	0.920803
Bbs4	212.928	-0.0168672	0.560951	-0.030069	0.976012	0.997736
Bbs5	101.815	0.0964197	0.640746	0.15048	0.880386	0.979492
Bbs7	90.6371	0.37777	0.692039	0.545879	0.585149	0.901785
Bbs9	309.661	-0.284586	0.416929	-0.682578	0.494874	0.86828
Bbx	890.269	-0.537484	0.357336	-1.50414	0.132545	0.608674
BC004004	1901.54	0.338696	0.318719	1.06268	0.287927	0.761227
BC005537	553.126	-0.179252	0.36658	-0.488984	0.624853	0.915194
BC005624	1744.58	0.207753	0.300843	0.690569	0.489836	0.866741
BC016579	83.6185	-0.212834	0.845092	-0.251848	0.801159	0.96421
BC024063	73.3167	-1.28322	0.880691	-1.45706	0.1451	0.624713
BC024978	50.1376	-0.775605	0.994474	-0.779915	0.435441	0.843072
BC025920	8.30497	0.4877	1.89378	0.257527	0.796772	0.963331
BC028528	128.994	1.45792	0.596758	2.44307	0.014563	0.237183
BC029722	268.012	0.407905	0.436105	0.935337	0.349615	0.803305
BC031181	1551.24	0.71037	0.378771	1.87546	0.0607295	0.47114
BC049715	78.236	2.78322	1.08844	2.55708	0.0105556	0.201525
BC049762	6.96246	0.284836	2.23811	0.127266	0.89873	0.985017
BC055324	91.1826	-1.31912	0.75235	-1.75334	0.0795438	0.510974
BC106179	24.9326	-0.508306	1.16793	-0.435221	0.663402	0.925308
Bcam	50.6475	1.18571	0.870387	1.36227	0.173112	0.654393
Bcap29	1987.04	0.496679	0.348492	1.42522	0.154093	0.632114
Bcap31	3841.53	0.235451	0.310014	0.759488	0.447561	0.846624
Bcar3	4863.13	-0.274623	0.329236	-0.834122	0.404212	0.829559
Bcas1	95.3704	0.207007	0.667412	0.310164	0.756436	0.955999
Bcas2	1632.51	0.433389	0.349152	1.24126	0.214509	0.702773
Bcas3	666.6	-0.235517	0.353417	-0.666398	0.505157	0.871922
Bcat2	955.7	0.0454083	0.321805	0.141105	0.887787	0.981844
Bccip	1785.57	0.326975	0.30708	1.06479	0.286971	0.761037
Bcdin3d	122.681	1.07394	0.581516	1.8468	0.064776	0.480931
Bckdha	1625.76	0.363777	0.33738	1.07824	0.280926	0.757243
Bckdhb	1098.78	0.137284	0.321935	0.426433	0.669792	0.927314
Bckdk	1612.02	0.000267136	0.37381	0.000714631	0.99943	0.99951
Bcl10	1438.26	0.259371	0.301092	0.861434	0.388999	0.820981
Bcl11a	7.83559	-3.28068	2.44686	-1.34077	0.179995	0.663216
Bcl11b	42.7034	-7.69773	1.83793	-4.18827	2.81094028522047e-05	0.00292828
Bcl2	23.4814	-0.454579	1.19914	-0.379087	0.704623	0.941136
Bcl2a1a	2643.8	0.549657	0.372353	1.47617	0.139898	0.619825
Bcl2a1b	4180.66	0.461165	0.38381	1.20155	0.229539	0.719617
Bcl2a1d	3073.34	0.598554	0.388221	1.54179	0.123125	0.59729
Bcl2l1	1358.88	-0.76779	0.317273	-2.41996	0.015522	0.246353
Bcl2l11	528.556	-0.147595	0.428727	-0.344263	0.730648	0.948659
Bcl2l12	268.196	-0.0367147	0.447643	-0.0820177	0.934633	0.990814
Bcl2l13	570.787	0.158271	0.383374	0.412836	0.679727	0.93264
Bcl2l2	38.8776	0.802366	1.07888	0.743701	0.457057	0.851101
Bcl3	196.624	-0.693534	0.53522	-1.29579	0.195047	0.67894
Bcl6	10.0194	-0.873772	1.80689	-0.483578	0.628685	0.916826
Bcl7a	13.2088	-2.45491	1.64491	-1.49243	0.135586	0.613265
Bcl7b	1261.7	-0.1408	0.313806	-0.448685	0.653659	0.921536
Bcl7c	338.167	0.172028	0.455621	0.377568	0.705751	0.941892
Bcl9l	17.7403	-0.401257	1.40547	-0.285496	0.775264	0.958121
Bclaf1	1460.43	-0.185761	0.324147	-0.573076	0.566593	0.895283
Bclaf3	362.434	0.258906	0.434526	0.595836	0.551285	0.889536
Bco2	56.5274	1.28572	0.806772	1.59366	0.111012	0.579328
Bcor	181.236	-0.0569919	0.537806	-0.105971	0.915605	0.987537
Bcorl1	9.24851	-0.450486	2.04786	-0.21998	0.825887	0.969457
Bcr	9.69522	-6.03174	2.30706	-2.61447	0.00893658	0.181993
Bcs1l	176.849	0.208068	0.510242	0.407783	0.683433	0.933168
Bdh1	65.8595	1.24823	0.847047	1.47363	0.140581	0.620368
Bdp1	322.087	-0.834763	0.431678	-1.93376	0.0531423	0.442012
Becn1	3726.62	0.218107	0.304831	0.7155	0.4743	0.859069
Bend3	37.1546	-2.29991	1.30736	-1.7592	0.0785428	0.508389
Bend4	6.80728	1.98226	2.19653	0.902452	0.366817	0.811016
Bend6	473.338	1.20935	0.373177	3.2407	0.00119238	0.0499557
Best1	679.281	0.231161	0.367295	0.62936	0.529113	0.87969
Bet1	888.732	0.33987	0.324256	1.04815	0.294568	0.765489
Bet1l	349.23	0.222167	0.42277	0.525503	0.599234	0.904896
Bex2	10.5083	-1.46333	1.76397	-0.829566	0.406784	0.831409
Bex3	131.383	-0.661356	0.6378	-1.03693	0.299767	0.769021
Bfar	1249.32	0.232924	0.324177	0.71851	0.472443	0.858567
Bfsp1	274.266	3.73059	0.462091	8.07328	6.84335218099016e-16	6.08227365629004e-13
Bglap3	56.9629	0.255276	0.804397	0.317351	0.750977	0.954941
Bhlhb9	203.322	0.296144	0.675492	0.438412	0.661088	0.92446
Bhlhe40	8269.14	-0.15128	0.298633	-0.506576	0.612453	0.911008
Bhlhe41	1471.78	-0.207245	0.395478	-0.524037	0.600253	0.904896
Bicd1	95.3645	1.19482	0.73143	1.63354	0.102355	0.561306
Bicd2	489.586	0.0301153	0.383796	0.078467	0.937457	0.991544
Bicdl1	70.5752	-1.8357	0.872062	-2.10501	0.0352908	0.372454
Bicra	34.2038	-1.89556	1.18218	-1.60344	0.108837	0.576701
Bicral	105.789	-2.13782	0.825621	-2.58934	0.00961593	0.190224
Bid	407.488	-0.332222	0.385208	-0.862449	0.388441	0.820981
Bin1	223.968	0.00321646	0.49004	0.00656366	0.994763	0.998334
Bin2	10297.9	0.0779501	0.293734	0.265376	0.79072	0.962517
Bin3	1995.75	-0.136125	0.330491	-0.411889	0.680421	0.93264
Birc2	419.751	0.118642	0.445923	0.26606	0.790193	0.962287
Birc3	914.575	-0.618552	0.367027	-1.6853	0.0919305	0.538183
Birc5	691.535	0.371092	0.357047	1.03934	0.298649	0.768195
Birc6	281.326	-1.37505	0.494887	-2.77851	0.00546085	0.134666
Bivm	170.146	-0.283287	0.509951	-0.555518	0.578541	0.899061
Blcap	375.425	-0.00231139	0.431565	-0.00535584	0.995727	0.998334
Blk	16.4609	-0.854386	1.77235	-0.482064	0.62976	0.916826
Blm	53.5956	0.134829	0.914734	0.147397	0.882818	0.980445
Blmh	1015.52	-0.485711	0.339806	-1.42938	0.152895	0.630699
Blnk	20.0933	0.896688	1.5053	0.595686	0.551385	0.889536
Bloc1s1	253.289	0.63785	0.69729	0.914756	0.36032	0.810113
Bloc1s2	641.239	0.520805	0.379153	1.3736	0.169566	0.649972
Bloc1s3	163.156	0.865041	0.560918	1.54219	0.123028	0.597048
Bloc1s4	568.079	0.66912	0.457852	1.46143	0.143896	0.623009
Bloc1s5	460.299	-0.202496	0.375863	-0.538749	0.59006	0.902915
Bloc1s6	547.143	0.0145489	0.386817	0.0376118	0.969997	0.995852
Bltp1	325.771	-0.625938	0.48043	-1.30287	0.192619	0.675671
Bltp2	329.63	-0.914771	0.536741	-1.7043	0.0883243	0.528436
Blvra	6641.33	0.134809	0.311183	0.433215	0.664859	0.926045
Blvrb	877.58	0.279747	0.325557	0.859287	0.390182	0.821634
Blzf1	474.378	0.0784875	0.395216	0.198594	0.84258	0.973104
Bmf	51.7172	-1.4817	0.874778	-1.6938	0.0903029	0.534024
Bmi1	1182.03	-0.125068	0.361598	-0.345875	0.729437	0.948563
Bmp2k	699.713	-0.258101	0.378137	-0.682561	0.494884	0.86828
Bmp3	10.3543	-2.02802	1.87732	-1.08027	0.280021	0.757023
Bmpr1a	128.359	-1.44874	0.730975	-1.98193	0.0474873	0.421529
Bmpr2	249.378	-0.32813	0.486003	-0.675161	0.499574	0.869894
Bms1	371.854	-0.345239	0.455671	-0.75765	0.448661	0.847326
Bmt2	2313.21	-0.162674	0.451209	-0.360529	0.718451	0.945531
Bmx	903.791	0.321217	0.369174	0.870098	0.384247	0.819737
Bmyc	54.2684	-0.958568	0.913371	-1.04948	0.293956	0.765489
Bnip1	261.484	0.531093	0.537647	0.987811	0.323245	0.78861
Bnip2	4076.9	0.403529	0.289376	1.39448	0.163173	0.644768
Bnip3	858.8	0.998899	0.396423	2.51978	0.0117427	0.212376
Bnip3l	8959.53	0.240521	0.355584	0.676412	0.498779	0.869894
Bnip3l-ps	613.387	0.226612	0.448176	0.505631	0.613115	0.911232
Bod1	286.01	0.48794	0.490321	0.995144	0.319666	0.786085
Bod1l	950.172	0.315329	0.337361	0.934696	0.349945	0.803537
Bok	38.5331	8.78559	1.79378	4.89779	9.691842884939e-07	0.00015461
Bola1	161.144	0.709843	0.539108	1.3167	0.187939	0.669274
Bola2	409.146	0.65062	0.506722	1.28398	0.19915	0.684723
Bola3	413.661	0.331531	0.517773	0.640302	0.521976	0.877611
Bop1	1396.53	-0.444701	0.308128	-1.44323	0.148955	0.628499
Bora	149.943	0.108022	0.547319	0.197366	0.843541	0.973388
Borcs5	304.436	0.22228	0.540154	0.411512	0.680697	0.93264
Borcs6	64.7107	0.186655	0.788943	0.236589	0.812976	0.965419
Borcs7	89.9188	0.0360344	0.767417	0.0469554	0.962549	0.99466
Borcs8	148.096	0.88513	0.597947	1.48028	0.138798	0.618574
Bpgm	206.537	-0.102656	0.478874	-0.21437	0.830258	0.9698
Bphl	224.397	-0.17781	0.523876	-0.339412	0.734299	0.949484
Bpifa1	30.469	-0.193131	1.37816	-0.140137	0.888552	0.982079
Bpnt1	744.593	0.403722	0.355326	1.1362	0.255873	0.738706
Bpnt2	712.402	-0.435268	0.364862	-1.19297	0.232883	0.723897
Bptf	191.384	-0.41917	0.535519	-0.782736	0.433782	0.843072
Braf	272.751	-0.319057	0.516091	-0.618219	0.536431	0.881764
Brap	851.922	0.00541275	0.350764	0.0154313	0.987688	0.998334
Brat1	608.951	-0.752533	0.439949	-1.7105	0.0871731	0.527093
Brca1	69.0491	-1.22847	0.74934	-1.6394	0.101131	0.558821
Brca2	77.3742	-0.17253	0.726444	-0.2375	0.812269	0.965409
Brcc3	865.96	-0.118882	0.407186	-0.29196	0.770317	0.958059
Brd1	483.975	-0.579832	0.463179	-1.25185	0.210624	0.699437
Brd2	2053.22	-0.577596	0.346214	-1.66832	0.0952528	0.545686
Brd3	505.319	0.311051	0.378532	0.821731	0.41123	0.833889
Brd3os	6.79026	6.27885	3.36356	1.86673	0.0619394	0.473436
Brd4	1644.62	-0.494159	0.339702	-1.45468	0.145757	0.625396
Brd7	1053.67	0.597299	0.323479	1.84648	0.0648218	0.480931
Brd8	854.606	-0.243354	0.344977	-0.705421	0.480548	0.861847
Brd9	649.52	0.340471	0.440749	0.772483	0.439829	0.843706
Brf1	791.13	-0.253956	0.409361	-0.620371	0.535013	0.8811
Brf2	98.5565	0.24668	0.648398	0.380446	0.703614	0.940698
Bri3	32.9929	0.148037	1.04499	0.141663	0.887346	0.981705
Bri3bp	793.483	-0.322207	0.355195	-0.907126	0.36434	0.810854
Brip1	152.361	-0.446906	0.703194	-0.635538	0.525078	0.87917
Brix1	1623.51	0.194686	0.493619	0.394405	0.693282	0.936952
Brk1	3884.51	0.479564	0.334072	1.43551	0.151141	0.630494
Brms1	1432.44	0.445449	0.357887	1.24466	0.213255	0.700511
Brms1l	193.094	0.26782	0.584263	0.458388	0.646673	0.920803
Brox	1580.44	-0.0659458	0.303676	-0.217159	0.828085	0.969751
Brpf1	835.512	-0.479173	0.41471	-1.15544	0.24791	0.733813
Brpf3	12.2242	0.108346	1.62083	0.0668461	0.946704	0.992637
Brwd1	250.717	-0.429487	0.47306	-0.907891	0.363936	0.810735
Brwd3	57.4396	0.046106	0.825347	0.0558625	0.955451	0.993967
Bscl2	1333.76	0.16393	0.33949	0.482872	0.629187	0.916826
Bsdc1	380.904	0.570348	0.398544	1.43108	0.152408	0.630494
Bsg	6730.92	0.308335	0.290682	1.06073	0.288813	0.761227
Bsn	111.711	-1.23048	0.662854	-1.85633	0.0634063	0.479049
Bst1	3527.69	0.107029	0.278118	0.384833	0.700361	0.939118
Bst2	480.953	0.034133	0.431508	0.0791018	0.936952	0.991544
Btaf1	607.115	-0.0220591	0.404414	-0.0545458	0.9565	0.994132
Btbd1	2763.15	0.303056	0.293879	1.03123	0.302434	0.77147
Btbd10	433.544	0.341407	0.390701	0.873832	0.38221	0.81972
Btbd16	12.8741	1.89104	1.66712	1.13432	0.256661	0.739951
Btbd18	22.2498	-6.5469	4.7789	-1.36996	0.1707	0.650789
Btbd19	557.009	0.0447457	0.379382	0.117944	0.906112	0.986107
Btbd2	613.168	-0.096885	0.356778	-0.271556	0.785964	0.961532
Btbd6	80.7963	1.40783	0.737282	1.90948	0.0562001	0.454898
Btbd7	207.111	-0.64049	0.546945	-1.17103	0.241586	0.72949
Btbd8	15.3314	0.285791	1.62827	0.175518	0.860672	0.97615
Btbd9	1093.45	-0.33315	0.314961	-1.05775	0.290169	0.762233
Btd	563.723	1.14632	0.413494	2.77229	0.00556641	0.135809
Btf3	2745.14	0.221524	0.325146	0.681306	0.495678	0.868939
Btf3l4	1126.88	-0.0671308	0.34709	-0.19341	0.846638	0.974129
Btf3l4b	288.893	1.0102	0.518669	1.94768	0.0514532	0.435172
Btg1	13444.2	-0.0417608	0.287555	-0.145227	0.884531	0.980555
Btg2	14109.3	0.289462	0.264921	1.09263	0.274554	0.753953
Btg3	424.127	0.411129	0.470642	0.87355	0.382363	0.81972
Btk	1627.14	0.374992	0.33515	1.11888	0.263192	0.745512
Btnl12	12.9651	-2.63539	1.67284	-1.5754	0.115165	0.585612
Btnl9	7.06293	-0.988584	2.13877	-0.462221	0.643923	0.920287
Btrc	342.018	-0.302575	0.511925	-0.591053	0.554485	0.890813
Bub1	351.762	-0.571751	0.472167	-1.21091	0.22593	0.715342
Bub1b	1255.17	-0.540051	0.323657	-1.66859	0.0951979	0.545686
Bub3	2696.36	0.336966	0.300718	1.12054	0.262485	0.74523
Bud13	205.811	0.0112456	0.530164	0.0212115	0.983077	0.998334
Bud23	1044.14	0.0884989	0.321827	0.274989	0.783324	0.960381
Bud31	1085.09	0.362158	0.311923	1.16105	0.245623	0.73296
Bysl	533.397	0.0734927	0.397196	0.185029	0.853206	0.975569
Bzw1	7780.49	0.00274385	0.268153	0.0102324	0.991836	0.998334
Bzw2	3407.64	0.318828	0.319088	0.999185	0.317705	0.784365
C030006K11Rik	142.18	-0.78762	0.720168	-1.09366	0.274103	0.753837
C130026I21Rik	24.6562	-1.20167	1.19708	-1.00384	0.315456	0.78254
C130050O18Rik	1818.32	0.647318	0.336142	1.92573	0.054138	0.445956
C1d	2126.48	0.356213	0.295309	1.20624	0.227726	0.717888
C1galt1	467.14	-0.69943	0.490898	-1.4248	0.154216	0.632114
C1galt1c1	670.684	0.547604	0.349978	1.56468	0.117658	0.587353
C1qa	21.666	-0.0961693	1.26873	-0.0757994	0.939579	0.991721
C1qb	101.241	-1.17971	0.635253	-1.85707	0.0633008	0.479049
C1qbp	1260.56	0.225228	0.324575	0.693917	0.487734	0.866114
C1qc	70.5108	-0.615419	0.770254	-0.798983	0.4243	0.840849
C1qtnf12	274.175	0.378636	0.444919	0.851022	0.394757	0.824242
C1ra	2248.44	-1.31504	0.290344	-4.52926	5.91916381154694e-06	0.000771158
C1rl	719.191	-0.466255	0.353593	-1.31862	0.187296	0.669274
C2	12.3801	0.269651	1.69379	0.159199	0.873512	0.97823
C2cd2	189.835	-0.182097	0.500569	-0.36378	0.716022	0.945023
C2cd2l	1625.94	-0.667146	0.365451	-1.82554	0.0679196	0.484867
C2cd3	218.711	0.61256	0.49825	1.22942	0.218914	0.708623
C2cd5	439.688	-0.420121	0.507403	-0.827983	0.40768	0.832241
C3	1034.94	-2.23446	0.382939	-5.83502	5.37830150128416e-09	1.42387671447827e-06
C330018D20Rik	259.749	0.34192	0.468028	0.730555	0.465051	0.853072
C330022B21Rik	6.94712	-0.361797	2.13257	-0.169653	0.865283	0.976768
C3ar1	12.8862	0.87409	1.65895	0.526895	0.598267	0.904835
C5ar1	17299.2	-0.569087	0.293814	-1.93689	0.0527584	0.441018
C5ar2	219.164	-0.428354	0.517717	-0.82739	0.408016	0.832241
C730034F03Rik	48.8008	-0.294971	0.908113	-0.324818	0.745319	0.953913
C77080	188.732	-1.77453	0.530916	-3.3424	0.000830564	0.0394455
C87436	447.223	-0.115901	0.385138	-0.300933	0.763465	0.957733
C8g	18.9548	-0.742482	1.84864	-0.401636	0.687952	0.934461
C9orf72	638	-0.121482	0.381846	-0.318144	0.750376	0.954793
Caap1	478.853	0.940167	0.431507	2.1788	0.0293467	0.339369
Cab39	2490.2	-0.188495	0.317321	-0.594022	0.552498	0.890495
Cab39l	1225.85	0.187039	0.332428	0.562646	0.573676	0.898279
Cabin1	1347.62	-0.599459	0.331237	-1.80976	0.0703333	0.490849
Cables1	87.0636	-0.70292	0.727455	-0.966274	0.333907	0.797774
Cables2	504.147	-0.825611	0.456253	-1.80954	0.0703665	0.490849
Cabp7	38.2844	0.322836	0.995406	0.324326	0.745691	0.953913
Cabyr	27.7059	-1.94123	1.2255	-1.58403	0.113187	0.583352
Cacfd1	171.382	-0.104586	0.530373	-0.197193	0.843677	0.973388
Cacna1a	12.9784	0.848133	1.99506	0.425116	0.670752	0.927374
Cacna1e	10.0663	-0.107352	1.73957	-0.0617118	0.950792	0.992748
Cacna1f	65.1563	1.06289	0.774064	1.37313	0.169711	0.649972
Cacna1s	12.7868	-0.19031	1.59517	-0.119304	0.905035	0.985935
Cacna2d3	9.88002	1.85738	1.91522	0.969799	0.332147	0.797395
Cacna2d4	6.63376	-0.698784	2.10142	-0.332529	0.73949	0.951429
Cacnb1	16.2147	0.339692	1.93473	0.175576	0.860627	0.97615
Cacnb4	26.8765	-1.94903	1.41128	-1.38104	0.167268	0.647975
Cactin	586.527	-0.625246	0.425533	-1.46932	0.141745	0.62141
Cacul1	348.65	0.00273805	0.456561	0.00599712	0.995215	0.998334
Cacybp	3722.59	0.460538	0.281026	1.63877	0.101261	0.559001
Cad	99.9482	0.266386	0.93293	0.285537	0.775233	0.958121
Cadm1	35.1737	-1.62118	1.09778	-1.47679	0.139733	0.619637
Cadm2	9.99215	-3.0913	2.21802	-1.39372	0.163403	0.644911
Cadps	8.42978	4.70888	2.78841	1.68873	0.0912704	0.536304
Cage1	21.0446	-0.812161	1.35084	-0.601227	0.547689	0.888231
Calb1	2864.59	1.46152	3.16774	0.461375	0.64453	0.920287
Calcoco1	363.863	-0.353203	0.453141	-0.779455	0.435712	0.843072
Calcrl	281.352	0.736454	0.477995	1.54071	0.123387	0.598091
Cald1	54.1537	1.17616	0.880188	1.33625	0.181466	0.663917
Calhm6	41.0717	1.13934	1.00741	1.13096	0.258074	0.740314
Calm1	35919	0.210888	0.421447	0.500391	0.6168	0.912585
Calm2	13341.5	0.63431	0.315346	2.01148	0.0442753	0.408915
Calm3	1676.87	0.466827	0.492479	0.947913	0.343174	0.800546
Calm4	7.0796	2.573	2.91021	0.884131	0.376626	0.81804
Calr	11874.6	-0.236872	0.27435	-0.863393	0.387921	0.820981
Calr3	25.3904	-0.981249	1.1777	-0.833191	0.404737	0.829699
Calu	3137.33	-0.0330947	0.282029	-0.117345	0.906587	0.986366
Camk1	10730	0.92685	0.291298	3.18179	0.00146367	0.0585607
Camk1d	656.897	-0.706476	0.36694	-1.92531	0.05419	0.445956
Camk2d	5130.51	-0.273442	0.297292	-0.919773	0.357691	0.809375
Camk2g	102.195	-0.0469985	0.658193	-0.0714054	0.943075	0.991721
Camk4	46.1493	-2.61112	1.25263	-2.08451	0.0371139	0.382292
Camkk2	475.666	1.07827	0.409369	2.63399	0.00843886	0.176432
Camkmt	88.7673	-0.370148	0.739942	-0.500239	0.616907	0.912634
Caml	715.385	0.44835	0.39109	1.14641	0.251625	0.737317
Camsap1	109.157	-0.646196	0.938964	-0.688201	0.491326	0.866741
Camsap2	232.621	-1.4557	0.735985	-1.97789	0.0479414	0.421529
Camta1	129.782	-0.59413	0.760726	-0.781004	0.4348	0.843072
Camta2	419.353	-1.0997	0.452565	-2.42992	0.015102	0.243098
Cand1	724.715	-0.668082	0.437437	-1.52726	0.126696	0.603087
Cand2	6.8978	0.753339	2.1699	0.347177	0.728459	0.948429
Cant1	135.992	-0.200518	0.718465	-0.279092	0.780174	0.959481
Canx	8159.44	-0.0522276	0.288302	-0.181156	0.856245	0.975569
Cap1	1847.13	-0.21639	0.30468	-0.710219	0.477568	0.860217
Capg	21540	0.430043	0.28292	1.52002	0.128506	0.604996
Capn1	446.64	-0.425497	0.438409	-0.970549	0.331773	0.797207
Capn10	153.239	-0.155899	0.707856	-0.220241	0.825683	0.969457
Capn12	10.7075	1.40074	1.70217	0.822914	0.410557	0.833506
Capn15	229.588	-0.496481	0.568146	-0.873862	0.382194	0.81972
Capn2	5461.1	0.570377	0.272677	2.09177	0.0364591	0.380269
Capn3	19.1218	7.93797	2.04808	3.8758	0.000106273	0.00847667
Capn7	1076.13	0.286603	0.324564	0.883039	0.377215	0.818524
Capns1	602.048	0.193737	0.353093	0.548686	0.583221	0.900826
Caprin1	4430.77	-0.532516	0.337131	-1.57955	0.11421	0.584415
Caprin2	47.2797	-0.044115	0.884604	-0.0498698	0.960226	0.994175
Capza1	14072.5	0.163325	0.26163	0.624259	0.532458	0.880232
Capza1-ps1	114.376	0.143289	0.595653	0.240558	0.809898	0.964998
Capza2	27799.7	0.0686377	0.272146	0.252209	0.800879	0.96421
Capzb	14917.3	0.0919195	0.286313	0.321046	0.748176	0.954161
Car11	12.3328	7.13835	2.39397	2.98181	0.00286552	0.0898127
Car12	38.1041	1.3387	1.24814	1.07256	0.283469	0.757905
Car13	64.1501	0.622315	0.824471	0.754806	0.450366	0.847919
Car14	12.848	-3.86163	2.47432	-1.56068	0.118599	0.58794
Car2	22.986	-0.919587	1.22811	-0.748784	0.453987	0.850363
Car4	8684.09	5.69766	0.305591	18.6447	1.39328365635999e-77	1.73366285360874e-73
Car5a	30.4204	1.34304	1.07813	1.24572	0.212869	0.700108
Car5b	202.144	2.63939	0.551224	4.78824	1.68252505987082e-06	0.000255313
Car7	41.3985	0.804015	0.955452	0.841502	0.400067	0.827602
Car9	178.896	-0.130317	0.528262	-0.24669	0.805148	0.96432
Card11	3133.83	-0.603226	0.316846	-1.90385	0.05693	0.457369
Card19	270.103	1.60448	0.484885	3.309	0.000936314	0.0423183
Card6	21.9544	-3.2849	1.6121	-2.03765	0.0415851	0.398849
Card9	287.19	-0.201602	0.434647	-0.463829	0.64277	0.920287
Carf	73.2208	-0.542606	0.734324	-0.738919	0.459956	0.851672
Carhsp1	1992.98	0.618078	0.308806	2.00151	0.0453372	0.415107
Carm1	467.116	-0.518916	0.429925	-1.20699	0.227435	0.717392
Carmil2	9.4816	3.18935	2.18923	1.45683	0.145162	0.624713
Carnmt1	993.113	0.420481	0.31684	1.32711	0.184472	0.667457
Carns1	39.2332	-0.918339	0.966784	-0.94989	0.342168	0.800456
Cars	1030.27	-0.0414459	0.320811	-0.129191	0.897206	0.984648
Cars2	480.046	0.250092	0.381555	0.655454	0.512175	0.874234
Casc3	441.155	-0.197738	0.473744	-0.417395	0.67639	0.931167
Casd1	608.298	-0.557554	0.394508	-1.41329	0.157571	0.63516
Cask	601.358	0.121306	0.373398	0.324872	0.745278	0.953913
Casp1	2184.67	0.0834731	0.308486	0.27059	0.786707	0.962063
Casp2	389.283	0.105473	0.571428	0.184578	0.85356	0.975569
Casp3	102.615	-0.448269	0.734068	-0.610664	0.541422	0.885271
Casp4	409.688	-0.451213	0.424734	-1.06234	0.28808	0.761227
Casp6	859.8	0.0192235	0.327256	0.0587414	0.953158	0.993508
Casp7	654.534	-0.232955	0.390249	-0.596938	0.550548	0.888979
Casp8	4752.21	0.0267285	0.290974	0.0918587	0.92681	0.989667
Casp8ap2	357.587	0.687661	0.581276	1.18302	0.236801	0.727064
Casp9	989.401	-0.28334	0.329052	-0.861081	0.389194	0.820981
Cass4	66.503	-2.06297	0.781018	-2.64138	0.00825688	0.174136
Cast	3575.71	0.04932	0.279014	0.176765	0.859693	0.97615
Castor1	149.926	0.17531	0.59134	0.296462	0.766877	0.958059
Castor2	12.4255	-0.174035	1.62651	-0.107	0.914789	0.987537
Casz1	303.845	-0.824983	0.477281	-1.72851	0.0838973	0.520094
Cat	4897.23	-0.107039	0.2787	-0.384065	0.70093	0.939118
Catsper2	20.958	-0.831485	1.39011	-0.598142	0.549745	0.888935
Catsperd	12.5536	3.06188	1.96387	1.5591	0.118972	0.58885
Catsperg1	7.39557	1.12446	2.43882	0.461068	0.64475	0.920287
Cav1	2013.68	-0.410555	0.315034	-1.30321	0.192504	0.675671
Cav2	4805.02	0.138952	0.298535	0.465445	0.641613	0.919874
Cavin2	59.8056	-0.194564	1.13682	-0.171148	0.864107	0.976768
Cbfa2t2	299.971	-0.302923	0.462249	-0.655324	0.512259	0.874234
Cbfa2t3	18.9096	0.0795129	1.43225	0.0555162	0.955727	0.993977
Cbfb	3682.69	0.272826	0.307402	0.887523	0.374798	0.816601
Cbl	417.534	-1.85165	0.394328	-4.69569	2.65703346424777e-06	0.000371477
Cblb	161.492	-0.822727	0.559472	-1.47054	0.141415	0.62141
Cbll1	444.046	-0.617838	0.425813	-1.45096	0.146791	0.626768
Cbr1	653.077	0.530604	0.40681	1.3043	0.192131	0.675671
Cbr2	15.6279	0.96788	1.89502	0.510749	0.609527	0.910376
Cbr3	216.481	0.464555	0.507755	0.914918	0.360234	0.810113
Cbr4	286.147	0.22784	0.431419	0.528117	0.597418	0.904631
Cbwd1	109.78	1.61092	0.826408	1.94931	0.0512585	0.434772
Cbx1	354.428	0.376177	0.418246	0.899415	0.368432	0.811829
Cbx2	6.68632	0.192642	2.58459	0.0745348	0.940585	0.991721
Cbx3	388.214	0.402778	0.489841	0.822263	0.410928	0.833627
Cbx4	127.904	-0.705821	0.581823	-1.21312	0.225084	0.715147
Cbx5	148.915	-0.251657	0.583688	-0.43115	0.666359	0.926153
Cbx7	107.752	-0.550106	0.854191	-0.644008	0.51957	0.876848
Cbx8	90.9182	0.579053	0.689592	0.839704	0.401075	0.82765
Cby1	171.166	1.11177	0.550723	2.01876	0.0435126	0.406477
Cc2d1a	540.9	-0.654144	0.428524	-1.5265	0.126885	0.603087
Cc2d1b	786.331	-0.868885	0.485156	-1.79094	0.0733031	0.498149
Cc2d2a	7.88079	-0.400195	1.93532	-0.206784	0.836178	0.972608
Ccar1	1821.78	0.11065	0.313964	0.352428	0.724517	0.946971
Ccar2	566.682	-0.275975	0.372357	-0.741157	0.458598	0.851389
Ccbe1	47.1734	-0.192076	0.884648	-0.217122	0.828114	0.969751
Ccdc102a	27.783	-0.670356	1.23972	-0.540731	0.588693	0.902374
Ccdc106	18.2293	1.80009	1.56803	1.14799	0.250971	0.737317
Ccdc107	244.341	0.470442	0.45123	1.04258	0.297144	0.767359
Ccdc112	34.5424	0.67445	1.11628	0.604192	0.545716	0.887447
Ccdc115	2346.33	0.401466	0.323057	1.24271	0.213975	0.70152
Ccdc116	9.28768	0.0220297	1.83971	0.0119745	0.990446	0.998334
Ccdc117	668.116	0.489879	0.466385	1.05038	0.293545	0.765489
Ccdc12	964.835	0.0478987	0.344481	0.139046	0.889414	0.982369
Ccdc121	6.65896	0.915752	2.14467	0.426991	0.669386	0.927314
Ccdc121rt3	38.9996	2.52594	1.4069	1.79539	0.0725915	0.496295
Ccdc122	121.187	0.415378	0.660634	0.628756	0.529508	0.87969
Ccdc124	1579.14	0.398611	0.335239	1.18904	0.234426	0.725996
Ccdc125	741.42	-0.307256	0.35225	-0.872265	0.383064	0.81972
Ccdc126	377.59	-0.491339	0.42913	-1.14497	0.252223	0.737317
Ccdc127	662.77	0.168908	0.343059	0.492357	0.622467	0.914853
Ccdc130	344.797	0.55501	0.504813	1.09944	0.271577	0.752316
Ccdc134	197.55	0.146784	0.514102	0.285516	0.775249	0.958121
Ccdc137	199.495	0.74169	0.570077	1.30103	0.193247	0.676227
Ccdc138	52.6666	1.63837	0.845971	1.93668	0.0527847	0.441018
Ccdc14	19.7177	6.37911	2.02835	3.14498	0.00166098	0.0634361
Ccdc142	6.56984	-2.10829	2.17191	-0.970706	0.331695	0.797207
Ccdc144b	7.73904	-0.813542	2.03274	-0.40022	0.688994	0.93522
Ccdc146	31.6928	-0.81141	1.10584	-0.733753	0.463099	0.85194
Ccdc15	50.2063	1.27768	0.891397	1.43335	0.151759	0.630494
Ccdc152	427.05	1.46328	0.461966	3.1675	0.00153753	0.0605428
Ccdc157	9.3507	1.73964	1.8525	0.939075	0.347692	0.802784
Ccdc159	13.77	-3.25976	1.85899	-1.75351	0.0795139	0.510974
Ccdc162	14.4158	0.225264	1.49368	0.150811	0.880125	0.979289
Ccdc163	73.8716	0.493186	0.774707	0.63661	0.524379	0.879122
Ccdc166	124.174	0.232876	0.622039	0.374375	0.708126	0.942476
Ccdc167	76.6599	0.205727	0.808846	0.254347	0.799228	0.96411
Ccdc169	22.4541	-2.39117	1.33793	-1.78722	0.0739012	0.499951
Ccdc17	88.3423	0.712812	0.704808	1.01136	0.311846	0.780312
Ccdc171	170.828	-0.278055	0.557108	-0.499104	0.617706	0.913226
Ccdc173	22.0446	1.36702	1.24824	1.09516	0.273447	0.75382
Ccdc174	364.375	0.285023	0.509616	0.55929	0.575964	0.898634
Ccdc18	42.8243	-1.27583	1.08846	-1.17215	0.241138	0.729251
Ccdc180	17.9725	1.24945	1.36197	0.917384	0.358942	0.809387
Ccdc181	343.786	1.16065	0.421634	2.75275	0.00590976	0.139465
Ccdc184	109.015	0.867796	0.913647	0.949816	0.342206	0.800456
Ccdc186	395.806	-0.0854765	0.4882	-0.175085	0.861013	0.97627
Ccdc189	43.487	-0.175448	0.947436	-0.185182	0.853086	0.975569
Ccdc191	106.349	0.806007	0.758907	1.06206	0.288207	0.761227
Ccdc22	1020.91	0.015242	0.316961	0.0480879	0.961646	0.99444
Ccdc25	601.864	0.455574	0.407697	1.11743	0.263809	0.746274
Ccdc28a	140.374	0.189297	0.551178	0.343442	0.731266	0.948659
Ccdc28b	183.691	0.604557	0.514341	1.1754	0.239835	0.728093
Ccdc30	11.3279	0.696605	1.67658	0.415492	0.677781	0.93264
Ccdc32	371.545	0.73314	0.411788	1.78038	0.0750133	0.503362
Ccdc34	136.697	1.02067	0.640261	1.59415	0.110903	0.579328
Ccdc38	7.63239	-2.54038	2.42495	-1.0476	0.294823	0.765489
Ccdc43	708.031	0.445241	0.337652	1.31864	0.187289	0.669274
Ccdc47	1801.51	0.341331	0.337907	1.01013	0.312432	0.780312
Ccdc50	434.716	0.505948	0.465049	1.08795	0.276619	0.754399
Ccdc50-ps	6.97896	0.304838	2.14074	0.142398	0.886765	0.981674
Ccdc51	207.886	0.65998	0.49957	1.3211	0.18647	0.669274
Ccdc57	51.0096	0.184299	0.835536	0.220576	0.825422	0.969457
Ccdc58	134.303	0.873945	0.727018	1.20209	0.229327	0.719617
Ccdc59	641.337	0.042978	0.390279	0.110121	0.912313	0.987302
Ccdc6	146.178	-0.874576	0.572224	-1.52838	0.126418	0.602933
Ccdc60	9.23728	-0.373377	1.83156	-0.203858	0.838465	0.972636
Ccdc61	453.339	-0.0692414	0.40326	-0.171704	0.86367	0.976768
Ccdc62	12.7005	1.43622	1.67334	0.858294	0.39073	0.821833
Ccdc63	19.818	-1.79895	1.69343	-1.06231	0.288095	0.761227
Ccdc65	12.1136	-1.12266	1.79371	-0.625887	0.531389	0.880167
Ccdc66	118.017	-0.0159021	0.685947	-0.0231827	0.981505	0.998334
Ccdc69	165.298	0.760581	0.523195	1.45372	0.146023	0.62589
Ccdc71	392.765	-0.0945747	0.391209	-0.24175	0.808974	0.964672
Ccdc71l	745.466	-0.00446284	0.33325	-0.0133919	0.989315	0.998334
Ccdc73	8.79404	1.76022	2.2974	0.766179	0.44357	0.843965
Ccdc77	153.849	0.451123	0.55598	0.811402	0.417135	0.837974
Ccdc8	8.38393	-2.79384	2.03117	-1.37548	0.168981	0.649547
Ccdc80	1665.69	0.0435761	0.299943	0.145281	0.884489	0.980555
Ccdc82	676.835	-0.445784	0.345426	-1.29053	0.196865	0.680631
Ccdc84	240.921	0.122929	0.490065	0.250843	0.801936	0.96421
Ccdc85b	145.504	0.4149	0.635219	0.65316	0.513653	0.874505
Ccdc86	2198.04	0.158191	0.340184	0.465018	0.641919	0.919995
Ccdc88a	2689.55	-0.02187	0.327048	-0.0668708	0.946685	0.992637
Ccdc88b	376.404	-0.718857	0.433921	-1.65666	0.0975891	0.550698
Ccdc88c	195.827	0.150954	0.790896	0.190864	0.848632	0.974845
Ccdc89	11.425	-3.68601	2.55367	-1.44342	0.148903	0.628493
Ccdc9	268.558	-0.28385	0.440449	-0.644455	0.519281	0.876848
Ccdc90b	548.548	0.687824	0.417	1.64946	0.0990539	0.553417
Ccdc91	700.427	0.207744	0.364393	0.57011	0.568603	0.895473
Ccdc93	234.042	0.444209	0.515272	0.862087	0.38864	0.820981
Ccdc97	720.916	-0.138448	0.344669	-0.401684	0.687917	0.934461
Cchcr1	131.459	0.320655	0.611645	0.524251	0.600104	0.904896
Ccl17	20.5938	1.05873	1.415	0.74822	0.454327	0.850438
Ccl2	275.757	-0.749953	0.552189	-1.35815	0.174417	0.656026
Ccl21a	7.75455	2.34662	2.42689	0.966925	0.333581	0.797707
Ccl22	166.286	0.445556	0.538816	0.826917	0.408284	0.832241
Ccl25	79.7053	0.432111	0.774622	0.557834	0.576958	0.898634
Ccl27a	10.3759	0.184943	2.16479	0.0854327	0.931917	0.989829
Ccl3	1438.53	-1.61334	0.472266	-3.41617	0.000635084	0.0319933
Ccl4	179.117	-2.48529	0.603445	-4.1185	3.81350552559062e-05	0.00376599
Ccl5	15.145	-0.904601	1.65105	-0.547895	0.583764	0.9013
Ccl6	121374	0.647329	0.30823	2.10015	0.0357157	0.375347
Ccl7	100.877	-2.31888	0.835556	-2.77525	0.00551596	0.134843
Ccl9	3676.83	-1.77762	0.404715	-4.39229	1.1216464021825e-05	0.0013683
Ccm2	1906.01	0.413264	0.342202	1.20766	0.227178	0.717392
Ccn1	14.0092	1.06741	1.94412	0.549047	0.582973	0.900826
Ccn3	24.5899	-2.37965	1.8046	-1.31866	0.187282	0.669274
Ccna2	757.191	-0.338965	0.354837	-0.955272	0.33944	0.799781
Ccnb1	952.968	-0.196857	0.340693	-0.577812	0.563391	0.894282
Ccnb2	1200.01	-0.00264735	0.331947	-0.00797521	0.993637	0.998334
Ccnb2-ps	14.9185	0.0708932	1.53125	0.0462975	0.963073	0.99466
Ccnc	671.042	0.608053	0.358496	1.69612	0.0898624	0.533161
Ccnd1	27.5599	0.868675	1.27981	0.678753	0.497294	0.869108
Ccnd2	10221.6	-0.892274	0.309974	-2.87855	0.00399513	0.111029
Ccnd3	1676.87	1.04452	0.31103	3.35826	0.000784349	0.0375372
Ccndbp1	1517.06	0.357789	0.316501	1.13045	0.258286	0.740314
Ccne1	173.028	-0.190898	0.561151	-0.340191	0.733713	0.949359
Ccne2	284.924	0.000351663	0.485608	0.00072417	0.999422	0.99951
Ccnf	245.174	-1.39631	0.455692	-3.06416	0.00218282	0.0760808
Ccng1	3255.85	0.0739195	0.279155	0.264797	0.791166	0.962597
Ccng2	1028.88	0.0378074	0.348016	0.108637	0.91349	0.98734
Ccnh	874.541	0.609247	0.390697	1.55938	0.118906	0.58885
Ccni	3194.73	-0.0238286	0.306357	-0.0777808	0.938002	0.991544
Ccnj	57.7477	-0.905055	0.808511	-1.11941	0.262966	0.745512
Ccnjl	18.7037	-4.67467	1.60018	-2.92133	0.00348541	0.102895
Ccnk	20.5355	-1.02	1.55485	-0.656009	0.511819	0.874133
Ccnl1	5940.46	-0.389849	0.292183	-1.33426	0.182117	0.664363
Ccnl2	2474.84	0.215596	0.296918	0.726113	0.46777	0.854883
Ccno	11.78	-2.8825	2.50644	-1.15004	0.250128	0.7363
Ccnq	198.803	1.07143	0.584647	1.83261	0.0668605	0.483689
Ccnt1	853.32	-0.679518	0.334394	-2.03209	0.0421445	0.399699
Ccnt2	700.759	0.182842	0.373338	0.489748	0.624312	0.915156
Ccny	858.784	0.187924	0.345122	0.544513	0.586088	0.901915
Ccnyl1	67.3589	0.925952	0.8351	1.10879	0.26752	0.749507
Ccp110	30.9083	-0.510353	1.17903	-0.432858	0.665118	0.926045
Ccpg1	5632.57	-0.0867924	0.268675	-0.323039	0.746666	0.953913
Ccr1	8048.06	-0.449948	0.292155	-1.5401	0.123536	0.59835
Ccr10	7.89468	0.311322	2.38367	0.130606	0.896087	0.984
Ccr2	378.771	-1.23258	0.464713	-2.65236	0.00799319	0.170307
Ccr5	143.825	-1.03931	0.717188	-1.44914	0.147298	0.626821
Ccr6	51.5906	-1.72675	0.993082	-1.73878	0.0820739	0.515781
Ccr7	108.824	-1.56181	0.726827	-2.14881	0.0316493	0.354259
Ccr8	17.6333	-1.80132	1.75351	-1.02727	0.304294	0.773667
Ccr9	12.9654	0.915627	1.59248	0.57497	0.565312	0.89513
Ccrl2	5299.29	-1.21991	0.338728	-3.60144	0.000316456	0.0193974
Ccs	583.598	0.339952	0.385577	0.88167	0.377955	0.818583
Ccsap	72.0044	-0.375837	0.819177	-0.458799	0.646379	0.920803
Ccser2	385.239	-0.268455	0.398371	-0.673883	0.500386	0.869894
Cct2	1928.93	-0.00460208	0.301977	-0.0152399	0.987841	0.998334
Cct3	3549.16	-0.0161047	0.322401	-0.0499522	0.96016	0.994175
Cct4	4065.29	0.00134886	0.275096	0.00490323	0.996088	0.998334
Cct5	5542.03	0.078628	0.268492	0.29285	0.769637	0.958059
Cct7	3948.74	0.0100358	0.282433	0.0355334	0.971654	0.996319
Cct8	6086.74	-0.170507	0.267911	-0.63643	0.524496	0.87917
Ccz1	1883.67	0.133156	0.334072	0.398584	0.6902	0.935633
Cd101	301.905	1.37886	0.451624	3.0531	0.00226488	0.077636
Cd14	25780.7	0.394521	0.297601	1.32567	0.184948	0.667651
Cd151	36.4365	0.955183	1.21598	0.785525	0.432146	0.843072
Cd164	28067.8	-0.398048	0.260619	-1.52732	0.126682	0.603087
Cd180	68.4593	0.18619	0.779562	0.238839	0.81123	0.96533
Cd19	55.595	-1.92669	1.045	-1.84372	0.0652238	0.480931
Cd1d1	1925.56	1.09156	0.304598	3.58361	0.000338874	0.0202722
Cd2	10725.5	0.301598	0.274191	1.09996	0.271351	0.752316
Cd200	513.455	2.98193	1.59256	1.87241	0.0611501	0.47114
Cd200r1	3131.41	-0.314208	0.303443	-1.03548	0.300446	0.769076
Cd200r2	149.325	-4.99661	0.797076	-6.26867	3.64140038843171e-10	1.19236697455936e-07
Cd200r3	18.3858	-0.103866	1.61696	-0.0642356	0.948783	0.992648
Cd200r4	4086.91	0.609804	0.295498	2.06365	0.0390512	0.388756
Cd207	10.723	0.1826	2.15184	0.0848573	0.932375	0.990085
Cd209a	15.9729	-3.63232	2.31819	-1.56688	0.117143	0.587353
Cd209b	53.3396	1.4018	1.3845	1.0125	0.3113	0.780201
Cd209c	15.2703	-1.1384	1.58438	-0.718515	0.47244	0.858567
Cd22	2272.58	-0.581046	0.323015	-1.79882	0.0720472	0.494203
Cd244a	364.721	0.77597	0.462964	1.67609	0.0937201	0.542801
Cd247	8.21643	-1.54479	2.19961	-0.702305	0.482489	0.863201
Cd24a	3443.61	-1.3294	0.282227	-4.71037	2.4726296824258e-06	0.000353643
Cd27	7.14675	-0.325567	2.03357	-0.160096	0.872805	0.97779
Cd274	3910.45	-0.518629	0.274334	-1.8905	0.058691	0.465747
Cd28	42.683	-2.74992	1.08345	-2.53811	0.0111452	0.207604
Cd2ap	242.948	-0.827141	0.577595	-1.43204	0.152131	0.630494
Cd2bp2	555.996	-0.109062	0.354643	-0.307526	0.758443	0.95696
Cd300a	2931.09	-1.99015	0.313401	-6.35017	2.15079054156549e-10	7.87126079667628e-08
Cd300c	27.5719	-1.64932	1.14974	-1.43451	0.151426	0.630494
Cd300c2	4411.13	0.0446618	0.335432	0.133147	0.894077	0.983539
Cd300e	331.279	0.565358	0.493289	1.1461	0.251755	0.737317
Cd300lb	1792.03	-2.41463	0.331711	-7.27932	3.35512198442809e-13	1.73949095217661e-10
Cd300ld	2360.15	-1.39419	0.284404	-4.90215	9.47938762510751e-07	0.000153184
Cd300lf	8923.77	0.148547	0.31869	0.466118	0.641131	0.919857
Cd300lg	55.1457	3.87671	0.916951	4.22783	2.35956982624675e-05	0.00255305
Cd302	9326.09	0.567277	0.309937	1.8303	0.0672056	0.483842
Cd320	149.229	-0.152338	0.592397	-0.257155	0.797059	0.963331
Cd33	2052.51	0.0218577	0.300818	0.0726609	0.942076	0.991721
Cd34	15.2858	-1.10272	2.07527	-0.531365	0.595166	0.904452
Cd36	14124.7	-0.0572725	0.266826	-0.214643	0.830045	0.9698
Cd37	882.669	-0.446131	0.335681	-1.32903	0.183837	0.666323
Cd38	17.5015	1.68214	1.94679	0.864057	0.387557	0.820946
Cd3d	25.6274	-0.0499663	1.25959	-0.0396688	0.968357	0.995415
Cd3e	55.5048	-1.77568	1.04335	-1.70189	0.0887755	0.529303
Cd3g	28.9423	-1.15288	1.17921	-0.977673	0.328236	0.795683
Cd40	30.3015	-0.636097	1.30708	-0.486656	0.626502	0.91594
Cd40lg	10.9698	-6.82284	2.4412	-2.79488	0.00519195	0.130249
Cd44	19691.6	-0.508659	0.303544	-1.67573	0.0937908	0.542809
Cd46	13.7298	0.513873	1.51377	0.339466	0.734259	0.949484
Cd47	26389	0.131113	0.276212	0.474684	0.635012	0.918081
Cd48	4422.38	0.801304	0.310765	2.57849	0.00992342	0.194759
Cd52	720.903	-0.542389	0.583734	-0.929171	0.352801	0.806077
Cd53	16874.9	0.337457	0.276845	1.21894	0.222868	0.713993
Cd55	12.0549	0.193253	2.2664	0.0852687	0.932048	0.989883
Cd59a	13.1188	-0.111159	2.05751	-0.0540259	0.956915	0.994132
Cd6	22.9181	-1.54277	1.27364	-1.21131	0.225777	0.715342
Cd63	2280.73	0.470288	0.318608	1.47607	0.139925	0.619825
Cd63-ps	8.56313	-0.189944	1.87345	-0.101387	0.919243	0.988262
Cd68	20934.9	0.231802	0.279736	0.828646	0.407304	0.831925
Cd69	1516.61	-1.57708	0.337682	-4.67031	3.00743569761607e-06	0.000411226
Cd7	6.46478	-0.90316	2.15567	-0.418971	0.675238	0.930778
Cd72	57.3559	-1.01396	0.850196	-1.19261	0.23302	0.723916
Cd74	6527.65	1.13499	0.298879	3.79747	0.000146179	0.010575
Cd79a	47.4015	0.641518	0.941602	0.681305	0.495679	0.868939
Cd79b	28.4715	-0.563084	1.2679	-0.444107	0.656965	0.923182
Cd80	306.282	-0.389209	0.450559	-0.863836	0.387678	0.820946
Cd81	8007.48	-0.422843	0.273191	-1.54779	0.121672	0.593946
Cd82	1189.9	-0.0916415	0.371231	-0.246859	0.805018	0.96432
Cd83	7959.97	-0.636519	0.327287	-1.94483	0.0517952	0.435818
Cd84	6337.38	-0.242462	0.272097	-0.891088	0.372882	0.814647
Cd86	377.817	-0.051368	0.411356	-0.124875	0.900623	0.985196
Cd8a	18.5942	-1.84614	1.50245	-1.22875	0.219164	0.709064
Cd8b1	9.93357	1.02569	2.29075	0.447754	0.654331	0.922073
Cd9	124679	0.428266	0.284848	1.50349	0.132712	0.608674
Cd93	250.093	-2.236	0.529915	-4.21954	2.4479926544029e-05	0.00262589
Cd96	19.6735	-1.7115	1.35825	-1.26007	0.207644	0.695108
Cd99l2	107.314	-0.16851	0.618759	-0.272335	0.785364	0.961083
Cdadc1	862.652	-0.164329	0.352065	-0.466759	0.640672	0.919857
Cdan1	157.435	-0.346543	0.737229	-0.470062	0.638311	0.91941
Cdc123	1611.1	0.355263	0.378563	0.938453	0.348012	0.802784
Cdc14a	89.2578	-0.733309	0.675646	-1.08534	0.277769	0.754812
Cdc14b	425.627	0.126463	0.388225	0.325747	0.744616	0.953693
Cdc16	1192.76	-0.038086	0.365568	-0.104183	0.917024	0.987537
Cdc20	620.528	-0.032467	0.467546	-0.0694413	0.944638	0.991826
Cdc23	988.377	-0.23627	0.327893	-0.720571	0.471173	0.857647
Cdc25a	403.306	-0.39482	0.417443	-0.945806	0.344247	0.801697
Cdc25b	415.882	0.306718	0.398537	0.769609	0.441532	0.843706
Cdc25c	90.6626	0.209045	0.792213	0.263874	0.791877	0.962856
Cdc26	546.215	0.775257	0.483045	1.60494	0.108508	0.576442
Cdc27	241.34	0.0740573	0.523134	0.141565	0.887424	0.981705
Cdc34	1332.43	0.254658	0.405496	0.628017	0.529993	0.879918
Cdc37	4234.46	-0.232376	0.271633	-0.855479	0.392286	0.8228
Cdc37l1	461.038	-0.247071	0.379035	-0.651841	0.514504	0.874658
Cdc40	1055.68	-0.0555048	0.335929	-0.165228	0.868765	0.976768
Cdc42	28264.1	0.36178	0.268372	1.34805	0.177641	0.661783
Cdc42bpa	105.376	-0.443864	0.673153	-0.659381	0.509651	0.873527
Cdc42bpb	54.4744	-0.832348	1.08873	-0.764514	0.444561	0.844236
Cdc42ep2	197.147	0.654288	0.563342	1.16144	0.245463	0.732797
Cdc42ep3	9273.86	-0.170793	0.315025	-0.542158	0.587709	0.902069
Cdc42ep4	359.13	0.197563	0.519988	0.379937	0.703992	0.940903
Cdc42ep5	43.3054	1.41252	1.2515	1.12866	0.259042	0.741449
Cdc42se1	3156.45	0.305752	0.292481	1.04538	0.295849	0.76613
Cdc42se2	3390.4	-0.192357	0.297268	-0.647083	0.517579	0.876184
Cdc45	223.355	0.0935722	0.470658	0.198811	0.84241	0.973104
Cdc5l	1513.97	0.00545654	0.301565	0.0180941	0.985564	0.998334
Cdc6	140.92	0.635797	0.613204	1.03684	0.299809	0.769021
Cdc7	66.4553	1.31119	0.933611	1.40443	0.160191	0.639069
Cdc73	734.729	0.111521	0.368633	0.302526	0.762251	0.957733
Cdca2	161.818	0.175718	0.656323	0.267732	0.788906	0.962088
Cdca3	466.997	-0.267371	0.396599	-0.674161	0.500209	0.869894
Cdca4	342.939	-0.183135	0.486587	-0.376366	0.706645	0.942117
Cdca5	232.52	0.458408	0.563366	0.813696	0.415819	0.837223
Cdca7	136.358	0.358434	0.676756	0.529635	0.596365	0.904626
Cdca7l	968.644	-0.16285	0.319302	-0.510019	0.610038	0.910812
Cdca8	488.014	-0.247824	0.37308	-0.664265	0.506521	0.872009
Cdh1	664.165	-0.719667	0.419851	-1.7141	0.0865099	0.525612
Cdh17	7.01909	0.52863	2.0603	0.256579	0.797504	0.963337
Cdh23	13.2198	1.33616	1.95147	0.684694	0.493537	0.866841
Cdin1	73.0625	-2.14393	0.947909	-2.26174	0.0237133	0.310594
Cdip1	736.912	0.260145	0.387159	0.671932	0.501627	0.870779
Cdipt	2019.74	-0.0488331	0.319402	-0.152889	0.878486	0.978822
Cdiptos	47.2928	0.678497	1.07369	0.631929	0.527434	0.87917
Cdk1	542.807	0.293044	0.409204	0.716131	0.47391	0.859053
Cdk10	486.806	0.303916	0.368312	0.825158	0.409282	0.832838
Cdk11b	1283.55	0.0372301	0.303341	0.122734	0.902318	0.985304
Cdk12	179.02	-0.506576	0.575864	-0.879678	0.379034	0.819362
Cdk13	1004.79	-0.204978	0.316746	-0.647137	0.517543	0.876184
Cdk14	832.907	-0.330597	0.348596	-0.948367	0.342943	0.800456
Cdk16	452.28	-0.160287	0.380601	-0.421141	0.673652	0.930121
Cdk17	696.617	-0.21869	0.343085	-0.637422	0.52385	0.878591
Cdk19	389.127	0.108003	0.401569	0.268952	0.787967	0.962088
Cdk2	1003.31	-0.383447	0.325178	-1.17919	0.238321	0.727534
Cdk20	183.887	-0.860906	0.611896	-1.40695	0.159442	0.637414
Cdk2ap1	936.551	0.337272	0.375643	0.897852	0.369265	0.811867
Cdk2ap2	3719.3	0.63679	0.308184	2.06626	0.0388036	0.388365
Cdk4	1794.44	0.0999611	0.305968	0.326704	0.743892	0.953662
Cdk5	658.985	-0.0033299	0.387541	-0.00859239	0.993144	0.998334
Cdk5rap1	172.463	0.18203	0.565	0.322177	0.747319	0.953913
Cdk5rap2	172.033	-0.33367	0.710486	-0.469635	0.638615	0.91941
Cdk5rap3	1679.65	0.49496	0.310628	1.59342	0.111067	0.579328
Cdk6	955.517	-0.451115	0.414339	-1.08876	0.27626	0.753953
Cdk7	759.611	0.424525	0.331628	1.28012	0.200502	0.685253
Cdk8	214.082	0.193282	0.471801	0.409668	0.682049	0.932903
Cdk9	3165.28	-0.0719727	0.317882	-0.226413	0.82088	0.968816
Cdkal1	525.036	0.531401	0.403393	1.31733	0.187728	0.669274
Cdkl2	212.472	-0.557958	0.643027	-0.867705	0.385556	0.820419
Cdkl3	20.1504	-0.686904	1.30264	-0.527315	0.597975	0.904835
Cdkl4	24.6434	-1.12593	1.37629	-0.818096	0.413302	0.835399
Cdkl5	69.5438	-0.380367	0.754136	-0.504374	0.613998	0.911801
Cdkn1a	7474.61	1.01456	0.344718	2.94315	0.00324886	0.0982092
Cdkn1b	84.7445	-0.909874	0.800483	-1.13666	0.255682	0.738669
Cdkn1c	8.54003	1.02381	2.06873	0.494897	0.620673	0.9145
Cdkn2aip	438.242	0.344424	0.442999	0.777482	0.436874	0.843318
Cdkn2aipnl	1581.23	0.274342	0.339187	0.80882	0.418618	0.838299
Cdkn2b	39.5623	-0.920164	1.59993	-0.575126	0.565206	0.89513
Cdkn2c	335.325	-1.29075	0.438602	-2.94287	0.0032518	0.0982092
Cdkn2d	312.77	0.261556	0.561679	0.465669	0.641453	0.919874
Cdkn3	90.5265	0.428737	0.666392	0.64337	0.519984	0.877072
Cdnf	19.1851	0.469826	1.41997	0.33087	0.740743	0.952078
Cdo1	6.54369	0.959446	2.35221	0.407891	0.683354	0.933168
Cdon	68.3275	-1.73407	1.13599	-1.52649	0.126889	0.603087
Cdpf1	332.729	-0.126928	0.450982	-0.281447	0.778368	0.958871
Cdr2	68.3735	0.649243	0.769745	0.843452	0.398976	0.826857
Cds1	18.02	0.360804	1.40467	0.25686	0.797287	0.963337
Cds2	624.654	0.0791568	0.363052	0.218031	0.827405	0.969751
Cdt1	452.774	-0.340687	0.388284	-0.877419	0.380259	0.819395
Cdv3	532.074	0.212692	0.417236	0.509764	0.610217	0.910859
Cdyl	555.754	-0.54268	0.425813	-1.27446	0.202502	0.687569
Cdyl2	91.7282	-0.145907	0.71844	-0.203089	0.839065	0.972636
Ceacam1	81.1229	1.41065	0.690584	2.0427	0.0410826	0.396272
Ceacam16	18.5803	-1.25268	1.43793	-0.871164	0.383665	0.81972
Cebpa	487.91	-0.474479	0.465223	-1.0199	0.307778	0.77813
Cebpb	82853.3	0.188644	0.30191	0.624835	0.532079	0.880232
Cebpd	1382.31	0.759218	0.334209	2.27168	0.0231057	0.30782
Cebpg	2245.13	0.656761	0.31389	2.09233	0.036409	0.380269
Cebpz	764.203	0.0185026	0.34489	0.0536479	0.957216	0.994132
Cebpzos	185.688	0.871786	0.639977	1.36221	0.17313	0.654393
Cecr2	17.1785	-0.138671	1.53033	-0.0906154	0.927798	0.989667
Cela1	168.406	0.698292	0.512455	1.36264	0.172995	0.654393
Celf1	651.572	-0.462277	0.440216	-1.05011	0.293666	0.765489
Celf2	3153.78	0.100508	0.285294	0.352295	0.724617	0.947002
Celf3	14.3327	-0.493276	1.58498	-0.311218	0.755635	0.955999
Celf4	412.9	2.76683	0.494666	5.59333	2.22757459480166e-08	5.2297567326636e-06
Celsr3	12.0585	0.719037	1.71422	0.419456	0.674883	0.930778
Cemip2	110.877	-2.73483	0.793075	-3.44839	0.000563946	0.029988
Cenpa	715.489	0.0904429	0.361855	0.249942	0.802632	0.96421
Cenpb	1178.45	0.0257082	0.33468	0.0768143	0.938771	0.991721
Cenpc1	312.305	0.10607	0.480664	0.220675	0.825346	0.969457
Cenpe	347.412	-0.444743	0.485003	-0.916989	0.359148	0.809387
Cenpf	174.108	0.408778	0.701589	0.582646	0.560132	0.892067
Cenph	93.0219	0.448272	0.670752	0.668313	0.503934	0.87138
Cenpi	131.296	0.422168	0.955771	0.441704	0.658703	0.923833
Cenpj	123.069	-0.620238	0.767389	-0.808245	0.41895	0.838299
Cenpk	115.222	0.298132	0.639112	0.466479	0.640873	0.919857
Cenpl	242.527	0.237824	0.461195	0.515669	0.606086	0.907852
Cenpm	67.3857	0.994627	0.909515	1.09358	0.274139	0.753837
Cenpn	188.053	-0.633927	0.574013	-1.10438	0.269429	0.751515
Cenpo	393.036	-0.286059	0.473354	-0.604324	0.545628	0.887447
Cenpp	34.0647	1.60146	1.11704	1.43367	0.151668	0.630494
Cenpq	317.897	0.111988	0.486745	0.230075	0.818033	0.967924
Cenps	65.7089	-0.118083	0.862183	-0.136958	0.891064	0.982777
Cenpt	163.026	0.774492	0.558191	1.3875	0.165288	0.646348
Cenpu	108.365	-0.642117	0.829063	-0.77451	0.438629	0.843614
Cenpv	93.1949	1.31802	0.663698	1.98588	0.0470471	0.420345
Cenpw	44.6414	-0.174375	1.03224	-0.168929	0.865853	0.976768
Cenpx	814.645	0.308471	0.378785	0.814369	0.415433	0.836852
Cep104	155.919	-1.02987	0.559355	-1.84116	0.0655975	0.481283
Cep112	24.375	-0.830969	1.41272	-0.588204	0.556396	0.890813
Cep120	785.536	-1.02278	0.43788	-2.33577	0.0195034	0.279545
Cep128	144.206	-0.0310704	0.594249	-0.052285	0.958302	0.994132
Cep131	53.2069	-0.234006	0.897695	-0.260674	0.794344	0.963331
Cep135	87.7949	-0.437858	0.714268	-0.613016	0.539866	0.883655
Cep152	71.9008	-1.3776	0.795012	-1.7328	0.083131	0.518756
Cep162	193.178	-1.01091	0.621745	-1.62592	0.103967	0.565162
Cep164	86.6345	-0.0575208	0.797126	-0.0721602	0.942474	0.991721
Cep170	557.478	-0.33687	0.514825	-0.654339	0.512894	0.874324
Cep170b	8.4622	-1.33429	2.13013	-0.626388	0.531061	0.880167
Cep19	175.941	0.30929	0.521437	0.59315	0.553081	0.890523
Cep192	106.294	-0.0771119	0.690476	-0.111679	0.911078	0.987302
Cep20	1182.88	0.212071	0.354442	0.598325	0.549623	0.888935
Cep250	130.087	-0.651076	0.577539	-1.12733	0.259604	0.741781
Cep290	78.184	0.423719	0.755158	0.5611	0.574729	0.898279
Cep295	140.047	0.19091	0.590598	0.323249	0.746507	0.953913
Cep350	230.554	0.13162	0.519918	0.253156	0.800148	0.96421
Cep41	74.803	0.403265	0.765488	0.526808	0.598327	0.904835
Cep43	392.283	0.124023	0.426345	0.290899	0.771129	0.958059
Cep44	186.841	0.423487	0.496767	0.852486	0.393944	0.82301
Cep55	420.26	-0.336157	0.430373	-0.781082	0.434754	0.843072
Cep57	766.624	-0.0251256	0.352408	-0.0712969	0.943161	0.991721
Cep57l1	150.358	-0.583275	0.604904	-0.964245	0.334923	0.799083
Cep63	571.992	0.40429	0.359829	1.12356	0.261199	0.743704
Cep68	228.119	-0.560872	0.503306	-1.11438	0.265118	0.747949
Cep70	355.312	-0.212772	0.401137	-0.530421	0.59582	0.904626
Cep72	72.2834	0.136013	3.02603	0.0449477	0.964149	0.99466
Cep76	54.6476	1.77015	0.923719	1.91633	0.0553233	0.450811
Cep78	520.041	-0.0825619	0.406427	-0.203141	0.839025	0.972636
Cep83	574.019	0.0708198	0.385743	0.183593	0.854333	0.975569
Cep85	1368.75	-0.293545	0.37245	-0.788147	0.430611	0.843072
Cep85l	61.0982	-2.73657	0.859997	-3.18206	0.0014623	0.0585607
Cep89	352.967	-0.216195	0.490372	-0.44088	0.6593	0.924094
Cep95	106.866	0.665483	0.624724	1.06524	0.286766	0.760661
Cep97	58.743	0.782099	1.03458	0.755959	0.449674	0.8479
Cept1	3360.88	0.131682	0.289056	0.455559	0.648707	0.920803
Cercam	236.688	0.762681	0.454713	1.67728	0.0934879	0.542317
Cerk	1641.5	-0.778562	0.336522	-2.31355	0.0206922	0.289295
Cerkl	34.7773	0.501825	1.04976	0.47804	0.632622	0.917663
Cers2	4947.47	-0.127196	0.275052	-0.462443	0.643763	0.920287
Cers4	23.9278	-1.13892	1.72135	-0.661645	0.508198	0.872449
Cers5	1621.09	0.622086	0.301384	2.06409	0.0390088	0.388756
Cers6	559.938	-0.0133321	0.354999	-0.0375553	0.970042	0.995852
Cert1	478.509	-0.392212	0.380484	-1.03082	0.302623	0.77147
Ces2c	89.9918	10.0077	1.60863	6.22124	4.9323953581842e-10	1.496921840046e-07
Ces2f	21.004	1.03347	1.33409	0.77466	0.438541	0.843614
Cetn2	1291.68	0.681246	0.400171	1.70239	0.0886824	0.529303
Cetn3	2190.67	0.310691	0.431556	0.719932	0.471567	0.857977
Cetn4	11.7673	-0.339058	1.80154	-0.188205	0.850716	0.975538
Cfap126	15.0335	1.81093	1.52979	1.18378	0.236499	0.727064
Cfap157	16.8672	5.70385	2.08772	2.7321	0.00629319	0.145551
Cfap20	604.001	0.181213	0.356498	0.508315	0.611232	0.911008
Cfap298	250.422	0.415452	0.528884	0.785527	0.432145	0.843072
Cfap36	456.611	0.321467	0.405696	0.792385	0.428136	0.842152
Cfap410	382.083	-0.239189	0.403637	-0.592584	0.553459	0.890741
Cfap418	305.853	0.488924	0.484346	1.00945	0.312759	0.780312
Cfap45	56.1804	-0.30638	0.909937	-0.336704	0.73634	0.950049
Cfap53	16.4166	-0.0956378	1.40395	-0.0681203	0.94569	0.992261
Cfap68	260.886	0.796549	0.55623	1.43205	0.15213	0.630494
Cfap74	6.97151	1.27801	2.32777	0.54903	0.582985	0.900826
Cfap91	7.70975	0.368661	1.97786	0.186394	0.852136	0.975538
Cfap97	182.047	-0.0239611	0.514698	-0.0465538	0.962869	0.99466
Cfb	3175.2	1.36991	0.276979	4.9459	7.57947881453765e-07	0.000125749
Cfdp1	1340.31	0.352967	0.376546	0.937381	0.348562	0.802784
Cfh	31.6582	0.258454	1.1177	0.231237	0.817131	0.967651
Cfl1	27023	-0.00327638	0.274942	-0.0119166	0.990492	0.998334
Cfl2	209.176	0.208788	0.475779	0.438834	0.660782	0.924207
Cflar	616.114	-0.144161	0.361602	-0.398672	0.690135	0.935633
Cfp	6049.67	-0.61952	0.307351	-2.01568	0.0438335	0.40703
Cgas	173.631	-0.0208162	0.564938	-0.0368468	0.970607	0.995852
Cggbp1	1753.74	0.0778956	0.2964	0.262806	0.7927	0.962932
Cgref1	23.1955	-0.295327	1.2212	-0.241833	0.80891	0.964672
Cgrrf1	498.907	-0.101198	0.405888	-0.249324	0.80311	0.96421
Ch25h	737.788	0.656786	0.464087	1.41522	0.157003	0.634694
Chac2	19.5826	2.75562	1.66114	1.65887	0.0971418	0.550523
Chadl	39.5716	-1.73879	0.958289	-1.81448	0.0696041	0.48961
Chaf1a	235.135	-0.080433	0.520225	-0.154612	0.877127	0.978822
Chaf1b	382.023	0.291738	0.397419	0.734081	0.4629	0.85194
Champ1	229.596	-0.42321	0.462524	-0.915001	0.360191	0.810113
Chchd1	295.662	0.341388	0.505743	0.675022	0.499662	0.869894
Chchd10	170.19	0.32966	0.577239	0.571098	0.567933	0.895283
Chchd2	4898.53	0.555818	0.32927	1.68803	0.0914057	0.536304
Chchd3	1048.83	0.345867	0.312317	1.10742	0.268111	0.749696
Chchd4	607.766	-0.00447049	0.36628	-0.0122051	0.990262	0.998334
Chchd5	123.545	0.274287	0.644241	0.425752	0.670288	0.927314
Chchd6	204.922	0.225741	0.534144	0.422622	0.672571	0.929454
Chchd7	235.155	0.854267	0.483959	1.76516	0.0775365	0.507538
Chd1	526.469	-0.442627	0.362186	-1.2221	0.221671	0.711991
Chd1l	450.027	0.0154177	0.400381	0.0385076	0.969283	0.995607
Chd2	582.921	-0.411231	0.410109	-1.00274	0.315989	0.78308
Chd3	121.601	-1.89047	0.615847	-3.06971	0.0021427	0.0755285
Chd4	381.307	-0.584879	0.565908	-1.03352	0.301359	0.770108
Chd5	82.3649	0.468073	0.749302	0.624679	0.532182	0.880232
Chd6	161.911	0.130105	0.590772	0.220229	0.825693	0.969457
Chd7	1933.61	-0.752144	0.348512	-2.15816	0.0309156	0.350052
Chd8	206.745	1.11856	0.544897	2.05278	0.0400936	0.391743
Chd9	3153.39	-0.15513	0.282675	-0.548792	0.583148	0.900826
Chek1	61.8054	0.63485	0.812877	0.780991	0.434808	0.843072
Chek2	266.033	0.233494	0.488932	0.47756	0.632964	0.917699
Cherp	343.741	-0.329058	0.41786	-0.787484	0.430999	0.843072
Chfr	1068.43	-0.203243	0.360464	-0.563836	0.572865	0.898279
Chic1	7.16791	-0.356833	2.02012	-0.176639	0.859792	0.97615
Chic2	3929.69	0.275997	0.342929	0.80482	0.420923	0.839319
Chid1	340.24	0.351674	0.44159	0.79638	0.425811	0.841946
Chil3	741953	-0.167522	0.299996	-0.558414	0.576562	0.898634
Chil4	144.295	-0.273031	0.695162	-0.392759	0.694498	0.937677
Chka	1175.24	-0.638877	0.323543	-1.97463	0.0483106	0.422545
Chkb	766.727	0.263813	0.337787	0.781006	0.434799	0.843072
Chm	590.91	-0.298013	0.352062	-0.846478	0.397286	0.825718
Chml	15.8624	0.26737	1.73468	0.154132	0.877506	0.978822
Chmp1a	3868.15	0.21419	0.311172	0.688333	0.491243	0.866741
Chmp1b	1777.48	0.455419	0.319737	1.42435	0.154344	0.632114
Chmp1b2	394.847	-0.106664	0.425308	-0.250792	0.801975	0.96421
Chmp2a	3288.22	0.626098	0.341833	1.83159	0.0670126	0.483842
Chmp2b	2529.63	0.132508	0.285934	0.463424	0.643061	0.920287
Chmp3	3009.6	0.40184	0.300997	1.33503	0.181867	0.664363
Chmp4b	195.283	-0.0984808	0.575949	-0.170989	0.864233	0.976768
Chmp4c	16.8395	0.638245	1.40387	0.454632	0.649374	0.920803
Chmp5	2517.47	0.819541	0.333451	2.45776	0.0139808	0.234181
Chmp6	1004.4	0.247713	0.343822	0.72047	0.471236	0.857647
Chmp7	1031.89	-0.0861701	0.314276	-0.274187	0.783941	0.960664
Chn2	9.10378	-1.69612	1.9384	-0.875011	0.381568	0.81972
Chordc1	1283.49	0.0580692	0.399921	0.145202	0.884552	0.980555
Chp1	4433.08	0.118577	0.281851	0.42071	0.673967	0.930347
Chpf	701.615	-0.497911	0.398434	-1.24967	0.21142	0.699738
Chpf2	399.016	-0.461601	0.47833	-0.965026	0.334532	0.798806
Chpt1	2092.31	-1.11383	0.28829	-3.86358	0.000111737	0.00879965
Chrac1	868.603	0.624638	0.417436	1.49637	0.134558	0.612399
Chrm1	13.0106	-1.38653	1.57834	-0.878473	0.379687	0.819362
Chrm3	14.9444	3.24127	1.56277	2.07406	0.0380736	0.387051
Chrna2	11.3176	-0.364501	1.67899	-0.217096	0.828134	0.969751
Chrnb1	36.0825	-1.40239	0.994373	-1.41033	0.158442	0.63516
Chrnb2	10.7826	0.829828	1.68807	0.491583	0.623014	0.915092
Chst1	7.24002	-1.33094	2.13713	-0.622767	0.533438	0.880547
Chst10	11.5495	2.55018	2.08069	1.22564	0.220334	0.710843
Chst11	23.6073	-7.92901	2.1962	-3.61033	0.000305809	0.0190259
Chst12	976.471	-0.114353	0.375874	-0.304231	0.760952	0.957444
Chst14	78.6362	-0.107814	0.695163	-0.155092	0.876749	0.978822
Chst15	224.087	-1.08723	0.532455	-2.04192	0.0411598	0.396709
Chst3	7.04358	0.579887	2.03631	0.284773	0.775818	0.958121
Chsy1	458.204	1.15104	0.393024	2.92868	0.00340404	0.101089
Chtf18	171.601	-0.456579	0.517102	-0.882958	0.377259	0.818524
Chtf8	27.8151	-0.558574	1.31432	-0.424992	0.670842	0.927374
Chtop	1791.98	0.258998	0.307528	0.842194	0.399679	0.827415
Chuk	1486.98	0.236588	0.330773	0.715257	0.47445	0.859078
Churc1	234.741	0.870666	0.494712	1.75994	0.0784175	0.508389
Ciao1	759.349	0.255504	0.367863	0.694563	0.487329	0.866114
Ciao2a	6687.78	1.05165	0.34497	3.04852	0.00229975	0.0779723
Ciao2b	335.603	0.443878	0.440064	1.00867	0.313134	0.780374
Ciao3	917.373	0.457763	0.362375	1.26323	0.206507	0.694289
Ciapin1	1000.08	0.146292	0.372179	0.393068	0.694269	0.937627
Cib1	1827.91	0.278073	0.353193	0.787312	0.431099	0.843072
Cib2	1658.25	2.13297	0.339603	6.28077	3.36898251961141e-10	1.19236697455936e-07
Cibar1	51.4015	1.00399	0.936282	1.07232	0.283577	0.757905
Cic	65.946	-1.16769	0.890285	-1.31159	0.189657	0.672147
Cidea	8.85977	-3.20381	2.22751	-1.43829	0.150352	0.630494
Cideb	255.182	0.771308	0.606183	1.2724	0.20323	0.688858
Cidec	11663.3	0.237832	0.278933	0.85265	0.393854	0.82301
Ciita	23.433	1.66895	1.29309	1.29067	0.196818	0.680631
Cilk1	180.802	0.387787	0.506264	0.765979	0.443689	0.843965
Cinp	479.471	0.228618	0.388469	0.58851	0.55619	0.890813
Cip2a	193.634	-0.18015	0.500977	-0.359596	0.719149	0.945811
Cipc	198.821	0.396667	0.495651	0.800296	0.423539	0.840557
Cir1	259.087	0.426734	0.474939	0.898503	0.368917	0.811867
Cirbp	676.605	0.486978	0.574391	0.847815	0.396541	0.824675
Cisd1	1004.12	0.510146	0.352759	1.44616	0.148132	0.627793
Cisd2	1696.66	0.086814	0.295797	0.293492	0.769146	0.958059
Cisd3	119.284	0.131752	0.63134	0.208686	0.834693	0.97201
Cish	731.711	-0.146837	0.436903	-0.336085	0.736807	0.950258
Cit	74.1002	-1.02818	0.799984	-1.28525	0.198706	0.684333
Cited2	430.863	-1.31199	0.554534	-2.36594	0.0179845	0.264517
Cited4	10.7067	6.93575	2.4149	2.87207	0.00407795	0.11276
Ciz1	854.557	-0.587646	0.335455	-1.75179	0.0798103	0.510974
Ckap2	266.622	-0.267484	0.491599	-0.544111	0.586365	0.902069
Ckap2l	641.487	-0.410918	0.424749	-0.967436	0.333326	0.797707
Ckap4	91.7516	-2.39391	0.826278	-2.89722	0.00376485	0.108208
Ckap5	357.626	0.244115	0.564831	0.432191	0.665602	0.92611
Ckb	147.705	0.0510928	0.587982	0.0868951	0.930755	0.989675
Cklf	653.118	0.91246	0.409136	2.23021	0.0257332	0.321807
Ckm	6.82191	1.81356	2.25822	0.803093	0.421921	0.840099
Cks1b	648.702	0.434102	0.397776	1.09132	0.275131	0.753953
Cks2	530.452	0.338452	0.431312	0.784704	0.432627	0.843072
Clasp1	159.838	0.109418	0.57666	0.189745	0.849509	0.975313
Clasp2	306.964	-1.13075	0.531403	-2.12787	0.0333482	0.362087
Clasrp	534.496	-0.605573	0.410742	-1.47434	0.140391	0.620368
Clba1	27.5187	0.456241	1.11041	0.410876	0.681163	0.93264
Clcc1	1768.94	0.25238	0.330752	0.76305	0.445434	0.845136
Clcf1	39.4449	3.10193	1.03831	2.98749	0.00281275	0.0892027
Clcn3	840.941	-0.926718	0.387843	-2.38942	0.0168752	0.258913
Clcn4	2811.39	-0.315545	0.323434	-0.975609	0.329258	0.796749
Clcn5	85.2637	-2.18684	0.894548	-2.44463	0.0145001	0.237089
Clcn6	41.5461	1.33856	0.926501	1.44475	0.148528	0.628003
Clcn7	1405.96	-1.10645	0.436397	-2.53541	0.0112315	0.207604
Cldn1	1082.42	-0.990901	0.349272	-2.83705	0.00455328	0.121304
Cldn12	61.4035	0.28	0.849519	0.329598	0.741704	0.95282
Cldn18	13.5092	-1.35469	2.04088	-0.663776	0.506834	0.872009
Cldn23	47.0489	-4.7881	1.19425	-4.00929	6.09007761353118e-05	0.00529922
[truncated: 10,443 more rows]
