# Supplementary material for: KLF family members control expression of genes required for tissue macrophage identities
Source: J Exp Med. 2025 Mar 12;222(5):e20240379. doi: 10.1084/jem.20240379 (PMC11899981; doi:10.1084/jem.20240379)
Supplement: Table S6 — shows the antibodies used for flow cytometry. [file jem_20240379_tables6.xlsx]

## Sheet: Sheet1
	Marker	Clone(s)	Supplier:Fluorophore
	CD8	53-6.7	BD: BUV395
	I-A/I-E	M5/114.15.2	BD: BUV496	BioLegend: BV650
	CD80	16-10A1	BD: BUV563
	CD172a	P84	BD: BUV615
	CD102	3C4(mIC2/4)	BD: BUV661	BioLegend: AF647
	CD209b	22D1	BD: BUV737
	CD11b	M1/70	BD: BUV805	BioLegend: BV785
	Mer/MerTK	108928	BD: BV480
	H2 Class 1	M1/42	BD: BV510
	CD24	M1/69	BD: BV650	Thermo: SuperBright 436
	CD317	927	Thermo: BV786
	Siglec-H	440c	BD: BB700
	CD192	475301	BD: RB780
	TIM-4	21H12; RMT4-54	BD: R718	BioLegend: PE-Cy7	BioLegend: AF647
	CD19	6D5	Bio-Rad: StarBright SBV440	BioLegend: PE-Cy5
	F4/80	CI:A3-1; BM8	Bio-Rad: StarBright SBB580	BioLegend: PE	BioLegend: PE/Dazzle594
	CD3	KT3; 145-2C11	Bio-Rad: StarBright SBB615	BD: PE-Cy5
	NK1.1	PK136	Bio-Rad: StarBright SBB675
	Ly-6C	ER-MP20; HK1.4	Bio-Rad: StarBright SBB765	Thermo:APC-eF780	BioLegend: AF700	BioLegend: PE	Thermo: e450
	CD45RA/B220	RA3-6B2	Bio-Rad: StarBright SBB810	BioLegend: PE-Cy5
	CD163	S15049I	BioLegend: BV421
	Ly-6G	1A8	BioLegend: Paciﬁc Blue	BioLegend: AF700
	CD4	GK1.5	BioLegend: Spark Violet 538	Thermo: PE
	CD45	30-F11	BioLegend: BV570
	XCR1	ZET	BioLegend: BV605
	CD226	TX42.1; 10E5	BioLegend: BV711	BioLegend: PE/Dazzle594
	CD169	3D6.112	BioLegend: PE/Dazzle 594
	CD274	10F.9G2	BioLegend: PE/Fire 640
	CD86	GL1	BioLegend: PE-Cy5
	CD206	C068C2	BioLegend: PE/Fire 700
	CD64	X54-5/7.1	BioLegend: PE-Cy7
	CD103	QA17A24	BioLegend: PE-Fire 810
	CD11c	N418	BioLegend: Spark NIR 685	BioLegend: BV711
	CD16/32	S17011E	BioLegend: APC-Fire 750
	CX3CR1	SA011F11	BioLegend: APC/Fire 810
	MARCO	579511	R&D: APC
	LYVE-1	223322	R&D: Alexa Fluor 647
	Viability		Thermo: LIVE DEAD Blue	Thermo: LIVE DEAD Aqua
	Siglec-F	1RNM44N; E50-2440	Thermo: PerCP-eFluor 710	BD: AF647
	CD45.2	104	BioLegend: FITC
	CD45.1	A20	Thermo: APC-eF780
	GATA6	D61E4	Cell Signaling Tech: PE
